# Supplementary material for: Phytochromes facilitate social behaviour in marine diatoms
Source: Nat Commun. 2026 Mar 10;17:3766. doi: 10.1038/s41467-026-70219-3 (PMC13106708; doi:10.1038/s41467-026-70219-3)
Supplement: Supplementary file 4 — Supplementary Data 1 [file 41467_2026_70219_MOESM4_ESM.xlsx]

## Sheet: PowerCurves
Period_s	Power_430nm	Power_530nm	Power_617nm	Power_660nm	Power_780nm
2.06609	0.169359	0.566337	0.741342	0.0315994	0.000512941
3.11266	0.178545	0.574307	0.747626	0.0321616	0.000588974
4.15924	0.188152	0.582348	0.753934	0.0327323	0.000675567
5.20582	0.198197	0.590459	0.760266	0.0333115	0.000774076
6.2524	0.208694	0.598641	0.766621	0.0338993	0.000886018
7.29898	0.219657	0.606893	0.773	0.0344958	0.00101308
8.34555	0.231103	0.615214	0.779401	0.0351011	0.00115715
9.39213	0.243048	0.623606	0.785825	0.0357153	0.00132031
10.4387	0.255506	0.632066	0.792272	0.0363385	0.0015049
11.4853	0.268494	0.640596	0.798741	0.0369707	0.0017135
12.5319	0.282029	0.649195	0.805231	0.0376121	0.00194895
13.5784	0.296126	0.657862	0.811743	0.0382628	0.00221443
14.625	0.310802	0.666597	0.818275	0.0389229	0.00251343
15.6716	0.326073	0.6754	0.824829	0.0395924	0.0028498
16.7182	0.341957	0.684271	0.831403	0.0402715	0.00322779
17.7648	0.358469	0.693208	0.837997	0.0409603	0.00365208
18.8113	0.375627	0.702213	0.844611	0.0416588	0.00412779
19.8579	0.393447	0.711284	0.851244	0.0423671	0.00466056
20.9045	0.411945	0.72042	0.857896	0.0430855	0.00525656
21.9511	0.431139	0.729622	0.864566	0.0438139	0.00592255
22.9976	0.451045	0.738889	0.871255	0.0445524	0.00666591
24.0442	0.47168	0.74822	0.877962	0.0453012	0.00749468
25.0908	0.493058	0.757615	0.884686	0.0460603	0.00841763
26.1374	0.515198	0.767073	0.891427	0.0468299	0.0094443
27.184	0.538114	0.776594	0.898185	0.0476101	0.010585
28.2305	0.561822	0.786177	0.904959	0.0484009	0.0118511
29.2771	0.586338	0.795821	0.911749	0.0492024	0.0132547
30.3237	0.611675	0.805527	0.918555	0.0500148	0.0148089
31.3703	0.63785	0.815293	0.925375	0.0508381	0.0165279
32.4168	0.664877	0.825118	0.93221	0.0516725	0.0184271
33.4634	0.692768	0.835002	0.93906	0.052518	0.020523
34.51	0.721537	0.844944	0.945923	0.0533748	0.0228332
35.5566	0.751197	0.854944	0.9528	0.054243	0.0253767
36.6031	0.781761	0.865001	0.95969	0.0551225	0.0281739
37.6497	0.813239	0.875113	0.966592	0.0560137	0.0312466
38.6963	0.845642	0.885281	0.973506	0.0569164	0.034618
39.7429	0.878981	0.895502	0.980432	0.0578309	0.0383128
40.7895	0.913266	0.905778	0.987369	0.0587573	0.0423574
41.836	0.948504	0.916106	0.994316	0.0596956	0.0467798
42.8826	0.984703	0.926485	1.00127	0.0606459	0.0516095
43.9292	1.02187	0.936916	1.00824	0.0616084	0.0568781
44.9758	1.06001	0.947396	1.01522	0.0625832	0.0626186
46.0223	1.09913	0.957925	1.0222	0.0635702	0.0688659
47.0689	1.13924	0.968503	1.0292	0.0645697	0.075657
48.1155	1.18033	0.979127	1.0362	0.0655818	0.0830304
49.1621	1.22241	0.989797	1.04321	0.0666064	0.0910266
50.2087	1.26547	1.00051	1.05023	0.0676438	0.099688
51.2552	1.30953	1.01127	1.05725	0.0686941	0.109059
52.3018	1.35457	1.02207	1.06428	0.0697572	0.119185
53.3484	1.40059	1.03292	1.07131	0.0708334	0.130114
54.395	1.44759	1.0438	1.07835	0.0719227	0.141897
55.4415	1.49556	1.05473	1.08539	0.0730252	0.154584
56.4881	1.5445	1.06569	1.09244	0.074141	0.168228
57.5347	1.59439	1.07669	1.09949	0.0752702	0.182883
58.5813	1.64524	1.08772	1.10654	0.0764128	0.198607
59.6279	1.69701	1.09879	1.1136	0.0775691	0.215456
60.6744	1.74971	1.1099	1.12065	0.0787391	0.233488
61.721	1.80332	1.12103	1.12771	0.0799228	0.252764
62.7676	1.85781	1.1322	1.13477	0.0811204	0.273343
63.8142	1.91318	1.1434	1.14183	0.0823319	0.295287
64.8607	1.9694	1.15462	1.14889	0.0835575	0.318657
65.9073	2.02646	1.16587	1.15594	0.0847972	0.343516
66.9539	2.08433	1.17715	1.163	0.0860512	0.369925
68.0005	2.14298	1.18845	1.17005	0.0873194	0.397945
69.0471	2.20239	1.19978	1.1771	0.088602	0.427637
70.0936	2.26253	1.21113	1.18415	0.0898992	0.459062
71.1402	2.32338	1.22249	1.19119	0.0912109	0.492278
72.1868	2.3849	1.23388	1.19823	0.0925372	0.527342
73.2334	2.44706	1.24528	1.20527	0.0938783	0.56431
74.2799	2.50982	1.2567	1.2123	0.0952342	0.603236
75.3265	2.57315	1.26814	1.21932	0.0966049	0.644168
76.3731	2.63702	1.27958	1.22634	0.0979907	0.687154
77.4197	2.70137	1.29104	1.23335	0.0993915	0.732239
78.4663	2.76618	1.30251	1.24035	0.100808	0.779461
79.5128	2.8314	1.31398	1.24734	0.102239	0.828857
80.5594	2.89699	1.32547	1.25432	0.103685	0.880456
81.606	2.96289	1.33695	1.2613	0.105147	0.934284
82.6526	3.02907	1.34844	1.26826	0.106624	0.990361
83.6991	3.09548	1.35994	1.27522	0.108117	1.0487
84.7457	3.16206	1.37143	1.28216	0.109625	1.10931
85.7923	3.22877	1.38292	1.28909	0.111149	1.17219
86.8389	3.29556	1.39441	1.296	0.112689	1.23733
87.8855	3.36236	1.40589	1.30291	0.114245	1.30471
88.932	3.42914	1.41737	1.3098	0.115816	1.37433
89.9786	3.49582	1.42884	1.31667	0.117403	1.44613
91.0252	3.56236	1.44029	1.32354	0.119007	1.52008
92.0718	3.62871	1.45174	1.33038	0.120626	1.59614
93.1183	3.69479	1.46318	1.33721	0.122262	1.67424
94.1649	3.76055	1.47459	1.34402	0.123913	1.75432
95.2115	3.82594	1.486	1.35082	0.125581	1.83629
96.2581	3.8909	1.49738	1.35759	0.127265	1.92008
97.3047	3.95535	1.50874	1.36435	0.128966	2.00557
98.3512	4.01925	1.52008	1.37109	0.130682	2.09268
99.3978	4.08253	1.5314	1.37781	0.132416	2.18127
100.444	4.14513	1.54269	1.38451	0.134165	2.27121
101.491	4.20699	1.55396	1.39118	0.135932	2.36239
102.538	4.26804	1.56519	1.39784	0.137715	2.45464
103.584	4.32823	1.57639	1.40447	0.139514	2.54781
104.631	4.3875	1.58756	1.41108	0.14133	2.64173
105.677	4.44578	1.5987	1.41767	0.143163	2.73624
106.724	4.50301	1.6098	1.42423	0.145013	2.83116
107.77	4.55913	1.62086	1.43077	0.146879	2.92628
108.817	4.61409	1.63188	1.43728	0.148762	3.02143
109.864	4.66783	1.64286	1.44377	0.150662	3.11638
110.91	4.72028	1.65379	1.45022	0.152579	3.21094
111.957	4.77139	1.66468	1.45666	0.154513	3.3049
113.003	4.8211	1.67552	1.46306	0.156463	3.39802
114.05	4.86937	1.68631	1.46943	0.158431	3.4901
115.096	4.91612	1.69705	1.47578	0.160415	3.58091
116.143	4.96132	1.70774	1.4821	0.162417	3.67021
117.19	5.00492	1.71837	1.48838	0.164436	3.75779
118.236	5.04685	1.72894	1.49464	0.166471	3.84341
119.283	5.08708	1.73945	1.50086	0.168524	3.92686
120.329	5.12556	1.74991	1.50705	0.170593	4.00789
121.376	5.16224	1.7603	1.51321	0.17268	4.0863
122.423	5.19708	1.77063	1.51933	0.174784	4.16187
123.469	5.23004	1.78089	1.52542	0.176905	4.23437
124.516	5.26108	1.79108	1.53148	0.179042	4.30361
125.562	5.29017	1.8012	1.5375	0.181197	4.36938
126.609	5.31727	1.81125	1.54348	0.183369	4.4315
127.655	5.34234	1.82123	1.54943	0.185558	4.48978
128.702	5.36537	1.83113	1.55534	0.187764	4.54403
129.749	5.38631	1.84095	1.56121	0.189987	4.59411
130.795	5.40516	1.8507	1.56705	0.192227	4.63986
131.842	5.42187	1.86036	1.57284	0.194484	4.68114
132.888	5.43644	1.86994	1.5786	0.196758	4.71783
133.935	5.44884	1.87943	1.58431	0.199049	4.7498
134.981	5.45907	1.88884	1.58999	0.201357	4.77696
136.028	5.4671	1.89817	1.59562	0.203681	4.79922
137.075	5.47293	1.9074	1.60121	0.206023	4.81653
138.121	5.47656	1.91654	1.60676	0.208381	4.82881
139.168	5.47797	1.92558	1.61227	0.210756	4.83603
140.214	5.47716	1.93453	1.61773	0.213148	4.83818
141.261	5.47414	1.94339	1.62315	0.215557	4.83524
142.307	5.46892	1.95214	1.62853	0.217982	4.82722
143.354	5.46148	1.9608	1.63386	0.220424	4.81414
144.401	5.45186	1.96935	1.63914	0.222882	4.79606
145.447	5.44005	1.9778	1.64437	0.225357	4.77302
146.494	5.42607	1.98614	1.64956	0.227848	4.7451
147.54	5.40994	1.99438	1.65471	0.230355	4.71238
148.587	5.39168	2.00251	1.6598	0.232879	4.67497
149.634	5.37131	2.01053	1.66485	0.235419	4.63298
150.68	5.34885	2.01843	1.66984	0.237976	4.58654
151.727	5.32433	2.02623	1.67479	0.240548	4.5358
152.773	5.29778	2.0339	1.67968	0.243137	4.4809
153.82	5.26924	2.04147	1.68453	0.245741	4.42201
154.866	5.23872	2.04891	1.68932	0.248361	4.35931
155.913	5.20628	2.05623	1.69407	0.250997	4.29298
156.96	5.17195	2.06344	1.69876	0.253649	4.22321
158.006	5.13577	2.07052	1.7034	0.256316	4.15021
159.053	5.09778	2.07748	1.70798	0.258999	4.07419
160.099	5.05803	2.08431	1.71251	0.261697	3.99535
161.146	5.01656	2.09101	1.71699	0.26441	3.91393
162.192	4.97341	2.09759	1.72141	0.267139	3.83013
163.239	4.92865	2.10404	1.72577	0.269882	3.74418
164.286	4.88231	2.11036	1.73008	0.272641	3.65632
165.332	4.83445	2.11654	1.73434	0.275414	3.56676
166.379	4.78513	2.1226	1.73854	0.278203	3.47574
167.425	4.7344	2.12851	1.74268	0.281005	3.38348
168.472	4.68231	2.1343	1.74676	0.283823	3.29021
169.519	4.62892	2.13994	1.75079	0.286654	3.19615
170.565	4.57429	2.14545	1.75475	0.2895	3.10151
171.612	4.51848	2.15082	1.75866	0.29236	3.00651
172.658	4.46154	2.15605	1.76251	0.295234	2.91136
173.705	4.40354	2.16114	1.7663	0.298121	2.81625
174.751	4.34454	2.16608	1.77002	0.301023	2.72139
175.798	4.2846	2.17088	1.77369	0.303937	2.62696
176.845	4.22377	2.17554	1.7773	0.306865	2.53314
177.891	4.16213	2.18005	1.78084	0.309807	2.4401
178.938	4.09973	2.18441	1.78433	0.312761	2.34801
179.984	4.03663	2.18863	1.78775	0.315728	2.25702
181.031	3.97289	2.1927	1.79111	0.318708	2.16728
182.077	3.90858	2.19662	1.7944	0.3217	2.07892
183.124	3.84376	2.20039	1.79763	0.324705	1.99206
184.171	3.77848	2.20401	1.8008	0.327722	1.90682
185.217	3.71282	2.20748	1.80391	0.330751	1.82332
186.264	3.64681	2.2108	1.80695	0.333791	1.74163
187.31	3.58054	2.21396	1.80992	0.336844	1.66186
188.357	3.51404	2.21697	1.81283	0.339908	1.58408
189.403	3.44739	2.21983	1.81568	0.342983	1.50835
190.45	3.38064	2.22253	1.81846	0.346069	1.43473
191.497	3.31383	2.22508	1.82117	0.349165	1.36326
192.543	3.24704	2.22747	1.82382	0.352273	1.294
193.59	3.1803	2.2297	1.8264	0.355391	1.22696
194.636	3.11368	2.23178	1.82891	0.358519	1.16218
195.683	3.04722	2.2337	1.83135	0.361657	1.09966
196.73	2.98097	2.23546	1.83373	0.364805	1.0394
197.776	2.91499	2.23707	1.83604	0.367962	0.981418
198.823	2.84931	2.23851	1.83829	0.371129	0.925695
199.869	2.78399	2.2398	1.84046	0.374305	0.872217
200.916	2.71906	2.24093	1.84256	0.37749	0.820966
201.962	2.65458	2.24189	1.8446	0.380683	0.771913
203.009	2.59057	2.2427	1.84657	0.383885	0.725028
204.056	2.52709	2.24335	1.84847	0.387095	0.680276
205.102	2.46417	2.24384	1.8503	0.390313	0.637614
206.149	2.40184	2.24417	1.85206	0.393538	0.597
207.195	2.34015	2.24434	1.85374	0.396771	0.558385
208.242	2.27911	2.24435	1.85536	0.400011	0.521719
209.288	2.21877	2.2442	1.85691	0.403258	0.486948
210.335	2.15916	2.24389	1.85839	0.406512	0.454017
211.382	2.1003	2.24342	1.8598	0.409772	0.422868
212.428	2.04221	2.24279	1.86114	0.413038	0.393442
213.475	1.98493	2.24201	1.8624	0.41631	0.365678
214.521	1.92848	2.24106	1.8636	0.419588	0.339517
215.568	1.87287	2.23995	1.86472	0.422871	0.314896
216.615	1.81814	2.23868	1.86577	0.426158	0.291753
217.661	1.76429	2.23726	1.86675	0.429451	0.270027
218.708	1.71134	2.23567	1.86766	0.432748	0.249656
219.754	1.65931	2.23393	1.8685	0.436049	0.23058
220.801	1.60821	2.23203	1.86927	0.439355	0.212737
221.847	1.55806	2.22997	1.86996	0.442663	0.196068
222.894	1.50885	2.22776	1.87058	0.445975	0.180516
223.941	1.46062	2.22539	1.87113	0.44929	0.166022
224.987	1.41335	2.22286	1.87161	0.452608	0.152532
226.034	1.36706	2.22018	1.87202	0.455928	0.139991
227.08	1.32175	2.21734	1.87235	0.45925	0.128345
228.127	1.27743	2.21435	1.87261	0.462574	0.117545
229.173	1.23409	2.21121	1.8728	0.4659	0.10754
230.22	1.19174	2.20791	1.87292	0.469226	0.098284
231.267	1.15038	2.20446	1.87296	0.472554	0.0897298
232.313	1.11001	2.20086	1.87293	0.475881	0.081834
233.36	1.07062	2.19711	1.87283	0.47921	0.0745546
234.406	1.03221	2.19321	1.87266	0.482538	0.0678513
235.453	0.994775	2.18916	1.87241	0.485865	0.0616857
236.499	0.958312	2.18496	1.8721	0.489192	0.0560215
237.546	0.922811	2.18061	1.87171	0.492518	0.0508239
238.593	0.888267	2.17612	1.87125	0.495842	0.0460601
239.639	0.85467	2.17148	1.87071	0.499164	0.0416989
240.686	0.822012	2.1667	1.87011	0.502485	0.037711
241.732	0.790281	2.16177	1.86943	0.505803	0.0340686
242.779	0.759469	2.1567	1.86868	0.509118	0.0307457
243.826	0.729563	2.15149	1.86786	0.51243	0.0277177
244.872	0.700551	2.14614	1.86696	0.515738	0.0249616
245.919	0.672421	2.14065	1.866	0.519043	0.022456
246.965	0.645159	2.13502	1.86496	0.522344	0.0201806
248.012	0.618753	2.12925	1.86386	0.52564	0.0181167
249.058	0.593187	2.12335	1.86268	0.528931	0.0162468
250.105	0.568448	2.11732	1.86143	0.532217	0.0145546
251.152	0.544521	2.11115	1.86011	0.535498	0.013025
252.198	0.52139	2.10485	1.85871	0.538772	0.0116438
253.245	0.499039	2.09842	1.85725	0.54204	0.0103982
254.291	0.477454	2.09185	1.85572	0.545302	0.00927603
255.338	0.456618	2.08516	1.85412	0.548557	0.00826629
256.384	0.436514	2.07835	1.85244	0.551804	0.00735872
257.431	0.417127	2.07141	1.8507	0.555044	0.0065439
258.478	0.39844	2.06434	1.84889	0.558276	0.0058132
259.524	0.380436	2.05715	1.847	0.561499	0.00515865
260.571	0.363099	2.04984	1.84505	0.564714	0.00457299
261.617	0.346411	2.04241	1.84303	0.567919	0.00404957
262.664	0.330357	2.03487	1.84094	0.571115	0.00358228
263.71	0.31492	2.0272	1.83878	0.574301	0.00316558
264.757	0.300083	2.01943	1.83655	0.577476	0.00279442
265.804	0.285829	2.01153	1.83426	0.580642	0.00246418
266.85	0.272142	2.00353	1.8319	0.583796	0.00217068
267.897	0.259006	1.99541	1.82947	0.586939	0.00191013
268.943	0.246404	1.98719	1.82697	0.59007	0.00167909
269.99	0.234321	1.97886	1.8244	0.593189	0.00147444
271.037	0.22274	1.97043	1.82177	0.596296	0.00129337
272.083	0.211646	1.96189	1.81907	0.59939	0.00113335
273.13	0.201023	1.95324	1.81631	0.60247	0.000992081
274.176	0.190856	1.9445	1.81348	0.605538	0.000867509
275.223	0.181131	1.93566	1.81058	0.608591	0.000757781
276.269	0.171831	1.92672	1.80762	0.61163	0.000661236
277.316	0.162943	1.91769	1.8046	0.614654	0.000576385
278.363	0.154452	1.90856	1.80151	0.617664	0.000501895
279.409	0.146344	1.89934	1.79835	0.620658	0.000436571
280.456	0.138606	1.89003	1.79514	0.623636	0.000379351
281.502	0.131224	1.88063	1.79185	0.626598	0.000329284
282.549	0.124185	1.87115	1.78851	0.629544	0.000285524
283.595	0.117476	1.86158	1.7851	0.632473	0.00024732
284.642	0.111085	1.85192	1.78163	0.635385	0.000214002
285.689	0.104999	1.84219	1.7781	0.638279	0.000184978
286.735	0.0992057	1.83238	1.77451	0.641155	0.000159722
287.782	0.0936945	1.82248	1.77086	0.644013	0.00013777
288.828	0.0884538	1.81252	1.76714	0.646853	0.000118709
289.875	0.0834724	1.80248	1.76337	0.649673	0.000102179
290.922	0.0787398	1.79236	1.75953	0.652474	8.78575e-05
291.968	0.0742454	1.78218	1.75564	0.655256	7.54641e-05
293.015	0.0699793	1.77193	1.75168	0.658017	6.47508e-05
294.061	0.0659316	1.76161	1.74767	0.660758	5.55e-05
295.108	0.0620929	1.75123	1.7436	0.663478	4.75209e-05
296.154	0.0584541	1.74078	1.73948	0.666177	4.06461e-05
297.201	0.0550063	1.73027	1.73529	0.668855	3.47294e-05
298.248	0.051741	1.71971	1.73105	0.671511	2.96427e-05
299.294	0.0486498	1.70908	1.72675	0.674145	2.52745e-05
300.341	0.0457248	1.69841	1.7224	0.676756	2.15273e-05
301.387	0.0429583	1.68767	1.71799	0.679344	1.83164e-05
302.434	0.0403428	1.67689	1.71352	0.681909	1.5568e-05
303.48	0.0378713	1.66605	1.70901	0.684451	1.32182e-05
304.527	0.0355368	1.65517	1.70443	0.686969	1.12112e-05
305.574	0.0333328	1.64424	1.69981	0.689463	9.49894e-06
306.62	0.0312528	1.63327	1.69513	0.691932	8.03974e-06
307.667	0.0292907	1.62226	1.6904	0.694376	6.79754e-06
308.713	0.0274407	1.6112	1.68562	0.696796	5.74123e-06
309.76	0.0256972	1.60011	1.68078	0.699189	4.84397e-06
310.806	0.0240548	1.58898	1.6759	0.701557	4.08264e-06
311.853	0.0225082	1.57781	1.67096	0.703899	3.43736e-06
312.9	0.0210525	1.56661	1.66598	0.706214	2.89102e-06
313.946	0.019683	1.55538	1.66094	0.708503	2.42896e-06
314.993	0.0183952	1.54412	1.65586	0.710765	2.0386e-06
316.039	0.0171847	1.53283	1.65073	0.712999	1.70918e-06
317.086	0.0160473	1.52152	1.64555	0.715206	1.43149e-06
318.133	0.0149792	1.51018	1.64032	0.717384	1.19765e-06
319.179	0.0139765	1.49882	1.63505	0.719535	1.00096e-06
320.226	0.0130356	1.48744	1.62973	0.721656	8.3569e-07
321.272	0.0121532	1.47604	1.62437	0.723749	6.96975e-07
322.319	0.0113259	1.46462	1.61896	0.725813	5.80674e-07
323.365	0.0105507	1.45319	1.61351	0.727848	4.83271e-07
324.412	0.00982458	1.44174	1.60801	0.729853	4.01784e-07
325.459	0.00914473	1.43029	1.60247	0.731827	3.33686e-07
326.505	0.00850847	1.41882	1.59689	0.733772	2.76838e-07
327.552	0.00791329	1.40734	1.59126	0.735686	2.29434e-07
328.598	0.00735676	1.39586	1.5856	0.737569	1.89947e-07
329.645	0.00683661	1.38437	1.57989	0.739422	1.57091e-07
330.691	0.00635067	1.37288	1.57414	0.741243	1.29781e-07
331.738	0.00589688	1.36139	1.56836	0.743032	1.07107e-07
332.785	0.0054733	1.3499	1.56253	0.74479	8.83006e-08
333.831	0.0050781	1.33841	1.55667	0.746515	7.27202e-08
334.878	0.00470953	1.32692	1.55076	0.748208	5.98259e-08
335.924	0.00436594	1.31544	1.54483	0.749869	4.91662e-08
336.971	0.00404579	1.30396	1.53885	0.751497	4.03633e-08
338.018	0.00374759	1.29249	1.53284	0.753092	3.31017e-08
339.064	0.00346997	1.28103	1.52679	0.754654	2.7118e-08
340.111	0.00321162	1.26959	1.52071	0.756183	2.21926e-08
341.157	0.0029713	1.25815	1.51459	0.757677	1.81427e-08
342.204	0.00274786	1.24673	1.50844	0.759138	1.48163e-08
343.25	0.00254019	1.23532	1.50226	0.760565	1.2087e-08
344.297	0.00234726	1.22394	1.49604	0.761958	9.85013e-09
345.344	0.00216811	1.21257	1.48979	0.763316	8.01878e-09
346.39	0.00200183	1.20122	1.48352	0.764639	6.52106e-09
347.437	0.00184755	1.18989	1.47721	0.765928	5.2975e-09
348.483	0.00170447	1.17858	1.47087	0.767181	4.299e-09
349.53	0.00157183	1.1673	1.4645	0.7684	3.48503e-09
350.576	0.00144893	1.15605	1.4581	0.769583	2.82221e-09
351.623	0.00133511	1.14482	1.45168	0.77073	2.28305e-09
352.67	0.00122972	1.13362	1.44522	0.771842	1.84495e-09
353.716	0.0011322	1.12244	1.43874	0.772918	1.48935e-09
354.763	0.00104199	1.1113	1.43224	0.773957	1.20103e-09
355.809	0.000958576	1.1002	1.42571	0.774961	9.67501e-10
356.856	0.000881485	1.08912	1.41915	0.775928	7.78563e-10
357.902	0.000810267	1.07808	1.41257	0.776859	6.25863e-10
358.949	0.000744502	1.06708	1.40596	0.777753	5.02583e-10
359.996	0.000683798	1.05611	1.39934	0.778611	4.03162e-10
361.042	0.00062779	1.04518	1.39269	0.779432	3.23068e-10
362.089	0.000576136	1.03429	1.38601	0.780215	2.58614e-10
363.135	0.000528518	1.02344	1.37932	0.780962	2.06802e-10
364.182	0.000484641	1.01264	1.37261	0.781671	1.65196e-10
365.229	0.000444226	1.00187	1.36587	0.782343	1.31822e-10
366.275	0.000407017	0.991151	1.35912	0.782978	1.05079e-10
367.322	0.000372773	0.980475	1.35235	0.783575	8.36744e-11
368.368	0.000341273	0.969845	1.34556	0.784135	6.65595e-11
369.415	0.000312309	0.959262	1.33875	0.784657	5.28897e-11
370.461	0.000285687	0.948726	1.33192	0.785141	4.19832e-11
371.508	0.000261228	0.93824	1.32508	0.785588	3.32907e-11
372.555	0.000238767	0.927803	1.31822	0.785997	2.63702e-11
373.601	0.00021815	0.917417	1.31135	0.786367	2.08664e-11
374.648	0.000199232	0.907082	1.30446	0.7867	1.64939e-11
375.694	0.000181881	0.8968	1.29756	0.786995	1.3024e-11
376.741	0.000165973	0.886572	1.29065	0.787252	1.02732e-11
377.787	0.000151396	0.876397	1.28372	0.78747	8.09496e-12
378.834	0.000138044	0.866278	1.27678	0.787651	6.37184e-12
379.881	0.000125818	0.856214	1.26983	0.787793	5.01023e-12
380.927	0.000114629	0.846207	1.26287	0.787897	3.93545e-12
381.974	0.000104392	0.836258	1.2559	0.787963	3.08798e-12
383.02	9.50312e-05	0.826366	1.24892	0.787991	2.42045e-12
384.067	8.64748e-05	0.816533	1.24192	0.78798	1.89524e-12
385.113	7.8657e-05	0.80676	1.23493	0.787931	1.48242e-12
386.16	7.1517e-05	0.797047	1.22792	0.787844	1.15831e-12
387.207	6.49989e-05	0.787394	1.2209	0.787719	9.0411e-13
388.253	5.9051e-05	0.777804	1.21388	0.787556	7.04953e-13
389.3	5.36256e-05	0.768275	1.20685	0.787355	5.49089e-13
390.346	4.86791e-05	0.758809	1.19982	0.787115	4.27236e-13
391.393	4.41709e-05	0.749406	1.19278	0.786838	3.32076e-13
392.44	4.00641e-05	0.740066	1.18574	0.786522	2.57839e-13
393.486	3.63244e-05	0.730792	1.17869	0.786168	1.99988e-13
394.533	3.29204e-05	0.721581	1.17164	0.785777	1.54954e-13
395.579	2.98234e-05	0.712437	1.16459	0.785347	1.19935e-13
396.626	2.70068e-05	0.703358	1.15753	0.78488	9.2732e-14
397.672	2.44464e-05	0.694345	1.15048	0.784375	7.16239e-14
398.719	2.21197e-05	0.685399	1.14342	0.783832	5.52623e-14
399.766	2.00064e-05	0.676519	1.13636	0.783252	4.25936e-14
400.812	1.80877e-05	0.667708	1.1293	0.782634	3.27946e-14
401.859	1.63464e-05	0.658964	1.12224	0.781978	2.52234e-14
402.905	1.47667e-05	0.650288	1.11519	0.781286	1.93797e-14
403.952	1.33343e-05	0.641681	1.10813	0.780556	1.48743e-14
404.998	1.2036e-05	0.633142	1.10108	0.779789	1.14042e-14
406.045	1.08597e-05	0.624673	1.09403	0.778985	8.73454e-15
407.092	9.79442e-06	0.616273	1.08698	0.778144	6.68278e-15
408.138	8.83005e-06	0.607942	1.07994	0.777266	5.10761e-15
409.185	7.95742e-06	0.599682	1.0729	0.776352	3.89962e-15
410.231	7.16813e-06	0.591491	1.06586	0.775401	2.97419e-15
411.278	6.45452e-06	0.583371	1.05883	0.774414	2.266e-15
412.325	5.8096e-06	0.575322	1.05181	0.77339	1.72462e-15
413.371	5.22701e-06	0.567342	1.04479	0.77233	1.3112e-15
414.418	4.70094e-06	0.559434	1.03778	0.771235	9.9584e-16
415.464	4.2261e-06	0.551597	1.03078	0.770103	7.55532e-16
416.511	3.79769e-06	0.54383	1.02378	0.768936	5.7261e-16
417.557	3.41134e-06	0.536135	1.01679	0.767734	4.3352e-16
418.604	3.06304e-06	0.528511	1.00981	0.766496	3.2787e-16
419.651	2.7492e-06	0.520958	1.00284	0.765223	2.47707e-16
420.697	2.46652e-06	0.513477	0.995884	0.763916	1.86946e-16
421.744	2.21201e-06	0.506067	0.988934	0.762573	1.40942e-16
422.79	1.98295e-06	0.498728	0.981995	0.761196	1.06147e-16
423.837	1.7769e-06	0.491461	0.975066	0.759785	7.98573e-17
424.883	1.59162e-06	0.484265	0.968149	0.758339	6.0016e-17
425.93	1.42508e-06	0.477141	0.961245	0.756859	4.5057e-17
426.977	1.27545e-06	0.470088	0.954352	0.755346	3.3791e-17
428.023	1.14107e-06	0.463106	0.947472	0.753799	2.53153e-17
429.07	1.02043e-06	0.456195	0.940606	0.752219	1.89456e-17
430.116	9.12181e-07	0.449355	0.933753	0.750606	1.41637e-17
431.163	8.15085e-07	0.442586	0.926915	0.74896	1.05776e-17
432.209	7.2803e-07	0.435889	0.920091	0.747281	7.89122e-18
433.256	6.50009e-07	0.429262	0.913282	0.74557	5.88088e-18
434.303	5.80116e-07	0.422705	0.906488	0.743827	4.37808e-18
435.349	5.17528e-07	0.416219	0.899711	0.742052	3.25588e-18
436.396	4.61506e-07	0.409804	0.892949	0.740245	2.41878e-18
437.442	4.11383e-07	0.403458	0.886204	0.738407	1.79501e-18
438.489	3.66554e-07	0.397183	0.879476	0.736537	1.3307e-18
439.536	3.26479e-07	0.390977	0.872765	0.734637	9.85461e-19
440.582	2.90668e-07	0.38484	0.866073	0.732706	7.29021e-19
441.629	2.5868e-07	0.378773	0.859398	0.730745	5.38746e-19
442.675	2.30119e-07	0.372776	0.852742	0.728754	3.97715e-19
443.722	2.04629e-07	0.366847	0.846104	0.726733	2.93293e-19
444.768	1.81889e-07	0.360986	0.839486	0.724682	2.16061e-19
445.815	1.61611e-07	0.355194	0.832888	0.722602	1.58998e-19
446.862	1.43535e-07	0.34947	0.826309	0.720493	1.16883e-19
447.908	1.2743e-07	0.343813	0.819751	0.718356	8.58334e-20
448.955	1.13085e-07	0.338224	0.813214	0.71619	6.29656e-20
450.001	1.00315e-07	0.332702	0.806697	0.713995	4.61417e-20
451.048	8.89515e-08	0.327247	0.800202	0.711774	3.37774e-20
452.094	7.8843e-08	0.321859	0.793728	0.709524	2.47003e-20
453.141	6.9855e-08	0.316537	0.787277	0.707248	1.80436e-20
454.188	6.18666e-08	0.31128	0.780847	0.704944	1.3167e-20
455.234	5.47696e-08	0.306089	0.774441	0.702614	9.59824e-21
456.281	4.84671e-08	0.300963	0.768057	0.700258	6.98941e-21
457.327	4.28725e-08	0.295902	0.761696	0.697876	5.08433e-21
458.374	3.79084e-08	0.290905	0.755359	0.695468	3.69462e-21
459.421	3.35055e-08	0.285972	0.749046	0.693035	2.68194e-21
460.467	2.9602e-08	0.281103	0.742757	0.690577	1.94478e-21
461.514	2.61427e-08	0.276297	0.736492	0.688094	1.40876e-21
462.56	2.30783e-08	0.271554	0.730252	0.685587	1.0194e-21
463.607	2.03649e-08	0.266873	0.724037	0.683056	7.3688e-22
464.653	1.79633e-08	0.262254	0.717847	0.680502	5.32099e-22
465.7	1.58385e-08	0.257697	0.711682	0.677924	3.83823e-22
466.747	1.39593e-08	0.253201	0.705543	0.675323	2.76575e-22
467.793	1.22982e-08	0.248766	0.69943	0.672699	1.99084e-22
468.84	1.08303e-08	0.24439	0.693343	0.670053	1.43155e-22
469.886	9.53379e-09	0.240075	0.687283	0.667385	1.02829e-22
470.933	8.38909e-09	0.235819	0.681249	0.664696	7.37856e-23
471.979	7.37885e-09	0.231622	0.675243	0.661985	5.28895e-23
473.026	6.48764e-09	0.227484	0.669263	0.659253	3.78713e-23
474.073	5.70176e-09	0.223403	0.663311	0.656501	2.70891e-23
475.119	5.00906e-09	0.219381	0.657386	0.653729	1.93563e-23
476.166	4.39873e-09	0.215415	0.651489	0.650936	1.38163e-23
477.212	3.86121e-09	0.211506	0.64562	0.648125	9.85161e-24
478.259	3.388e-09	0.207652	0.639779	0.645294	7.01721e-24
479.305	2.97158e-09	0.203855	0.633967	0.642444	4.99304e-24
480.352	2.60529e-09	0.200113	0.628183	0.639576	3.54902e-24
481.399	2.28323e-09	0.196425	0.622428	0.63669	2.51997e-24
482.445	2.00017e-09	0.192792	0.616701	0.633786	1.78742e-24
483.492	1.7515e-09	0.189212	0.611004	0.630864	1.26648e-24
484.538	1.53312e-09	0.185686	0.605336	0.627926	8.96429e-25
485.585	1.34143e-09	0.182213	0.599698	0.624971	6.33835e-25
486.632	1.17323e-09	0.178791	0.594089	0.622	4.47692e-25
487.678	1.0257e-09	0.175421	0.58851	0.619013	3.15882e-25
488.725	8.96368e-10	0.172103	0.58296	0.616011	2.22646e-25
489.771	7.83024e-10	0.168835	0.577441	0.612993	1.56765e-25
490.818	6.83735e-10	0.165618	0.571952	0.60996	1.10262e-25
491.864	5.96795e-10	0.16245	0.566493	0.606913	7.74717e-26
492.911	5.207e-10	0.159332	0.561065	0.603852	5.43758e-26
493.958	4.54123e-10	0.156262	0.555667	0.600778	3.81252e-26
495.004	3.95899e-10	0.15324	0.5503	0.59769	2.6703e-26
496.051	3.45e-10	0.150267	0.544964	0.594589	1.86833e-26
497.097	3.00524e-10	0.14734	0.539658	0.591475	1.30584e-26
498.144	2.61675e-10	0.14446	0.534384	0.588349	9.11732e-27
499.19	2.27756e-10	0.141626	0.529141	0.585212	6.35901e-27
500.237	1.98154e-10	0.138838	0.523929	0.582063	4.43052e-27
501.284	1.7233e-10	0.136096	0.518748	0.578902	3.08363e-27
502.33	1.4981e-10	0.133397	0.513599	0.575731	2.14395e-27
503.377	1.30181e-10	0.130743	0.508481	0.57255	1.48905e-27
504.423	1.13078e-10	0.128133	0.503395	0.569358	1.03311e-27
505.47	9.81822e-11	0.125566	0.49834	0.566157	7.16026e-28
506.517	8.52142e-11	0.123042	0.493317	0.562947	4.95739e-28
507.563	7.39291e-11	0.120559	0.488326	0.559727	3.42864e-28
508.61	6.41126e-11	0.118119	0.483367	0.5565	2.36882e-28
509.656	5.55771e-11	0.115719	0.478439	0.553263	1.63488e-28
510.703	4.81584e-11	0.11336	0.473544	0.550019	1.12716e-28
511.749	4.17132e-11	0.111041	0.46868	0.546768	7.76292e-29
512.796	3.6116e-11	0.108762	0.463849	0.543509	5.34083e-29
513.843	3.12571e-11	0.106523	0.459049	0.540244	3.67059e-29
514.889	2.7041e-11	0.104322	0.454282	0.536972	2.52004e-29
515.936	2.33842e-11	0.102159	0.449547	0.533694	1.72831e-29
516.982	2.02137e-11	0.100033	0.444844	0.530411	1.18407e-29
518.029	1.7466e-11	0.0979454	0.440173	0.527122	8.10359e-30
519.075	1.50857e-11	0.0958942	0.435535	0.523828	5.54014e-30
520.122	1.30245e-11	0.0938792	0.430929	0.520529	3.78362e-30
521.169	1.12404e-11	0.0919	0.426355	0.517226	2.58129e-30
522.215	9.69678e-12	0.0899562	0.421813	0.513919	1.75918e-30
523.262	8.36175e-12	0.0880471	0.417304	0.510609	1.19764e-30
524.308	7.20761e-12	0.0861725	0.412826	0.507295	8.14492e-31
525.355	6.21026e-12	0.0843317	0.408381	0.503978	5.53337e-31
526.401	5.34876e-12	0.0825244	0.403969	0.500659	3.75522e-31
527.448	4.6049e-12	0.0807501	0.399588	0.497337	2.5458e-31
528.495	3.96289e-12	0.0790082	0.39524	0.494014	1.72408e-31
529.541	3.40901e-12	0.0772985	0.390924	0.490689	1.16636e-31
530.588	2.93135e-12	0.0756203	0.386641	0.487362	7.88228e-32
531.634	2.51961e-12	0.0739733	0.382389	0.484035	5.32126e-32
532.681	2.16482e-12	0.0723571	0.37817	0.480707	3.58856e-32
533.728	1.85924e-12	0.0707711	0.373982	0.477379	2.41751e-32
534.774	1.59615e-12	0.0692149	0.369827	0.474051	1.6269e-32
535.821	1.36974e-12	0.0676881	0.365704	0.470724	1.09369e-32
536.867	1.17496e-12	0.0661903	0.361613	0.467397	7.3447e-33
537.914	1.00748e-12	0.064721	0.357554	0.464071	4.92715e-33
538.96	8.63517e-13	0.0632798	0.353526	0.460746	3.30187e-33
540.007	7.39829e-13	0.0618663	0.349531	0.457423	2.21039e-33
541.054	6.33601e-13	0.0604801	0.345567	0.454102	1.47816e-33
542.1	5.42406e-13	0.0591207	0.341635	0.450783	9.87449e-34
543.147	4.6415e-13	0.0577877	0.337735	0.447467	6.5895e-34
544.193	3.97023e-13	0.0564808	0.333867	0.444153	4.39272e-34
545.24	3.39468e-13	0.0551995	0.33003	0.440843	2.92521e-34
546.286	2.90138e-13	0.0539434	0.326224	0.437536	1.94592e-34
547.333	2.47877e-13	0.0527121	0.32245	0.434233	1.29311e-34
548.38	2.11686e-13	0.0515053	0.318708	0.430934	8.584e-35
549.426	1.80705e-13	0.0503225	0.314996	0.42764	5.69229e-35
550.473	1.54197e-13	0.0491634	0.311316	0.42435	3.77075e-35
551.519	1.31524e-13	0.0480275	0.307667	0.421065	2.49523e-35
552.566	1.12139e-13	0.0469146	0.304049	0.417785	1.64945e-35
553.612	9.55729e-14	0.0458241	0.300462	0.41451	1.0892e-35
554.659	8.1421e-14	0.0447559	0.296906	0.411241	7.18492e-36
555.706	6.93367e-14	0.0437094	0.29338	0.407978	4.73455e-36
556.752	5.9022e-14	0.0426843	0.289885	0.404722	3.11658e-36
557.799	5.02214e-14	0.0416803	0.286421	0.401472	2.04937e-36
558.845	4.27158e-14	0.0406971	0.282987	0.398229	1.34619e-36
559.892	3.63172e-14	0.0397341	0.279584	0.394992	8.83359e-37
560.939	3.08646e-14	0.0387912	0.276211	0.391763	5.79042e-37
561.985	2.622e-14	0.037868	0.272868	0.388542	3.79163e-37
563.032	2.22654e-14	0.0369641	0.269555	0.385329	2.48019e-37
564.078	1.88996e-14	0.0360793	0.266272	0.382123	1.62064e-37
565.125	1.60361e-14	0.0352131	0.263019	0.378926	1.05787e-37
566.171	1.36009e-14	0.0343652	0.259796	0.375737	6.89799e-38
567.218	1.15309e-14	0.0335354	0.256602	0.372557	4.49319e-38
568.265	9.77198e-15	0.0327232	0.253437	0.369386	2.92368e-38
569.311	8.27801e-15	0.0319285	0.250302	0.366225	1.90042e-38
570.358	7.00961e-15	0.0311508	0.247197	0.363073	1.23399e-38
571.404	5.93317e-15	0.03039	0.24412	0.35993	8.00416e-39
572.451	5.02e-15	0.0296456	0.241072	0.356797	5.18638e-39
573.497	4.24565e-15	0.0289173	0.238054	0.353675	3.35703e-39
574.544	3.5893e-15	0.028205	0.235064	0.350563	2.17065e-39
575.591	3.0332e-15	0.0275082	0.232102	0.347461	1.40207e-39
576.637	2.56221e-15	0.0268267	0.229169	0.34437	9.0467e-40
577.684	2.16348e-15	0.0261603	0.226264	0.34129	5.83115e-40
578.73	1.82607e-15	0.0255086	0.223388	0.338221	3.75459e-40
579.777	1.54065e-15	0.0248713	0.220539	0.335164	2.41498e-40
580.824	1.29932e-15	0.0242482	0.217719	0.332118	1.5517e-40
581.87	1.09535e-15	0.0236391	0.214926	0.329084	9.95967e-41
582.917	9.23027e-16	0.0230436	0.212161	0.326061	6.38595e-41
583.963	7.77499e-16	0.0224616	0.209423	0.323051	4.09025e-41
585.01	6.5465e-16	0.0218926	0.206713	0.320053	2.61708e-41
586.056	5.5099e-16	0.0213366	0.20403	0.317068	1.67274e-41
587.103	4.63556e-16	0.0207932	0.201374	0.314095	1.06802e-41
588.15	3.89839e-16	0.0202622	0.198745	0.311135	6.81205e-42
589.196	3.27712e-16	0.0197433	0.196142	0.308187	4.34028e-42
590.243	2.75375e-16	0.0192364	0.193567	0.305253	2.76249e-42
591.289	2.31303e-16	0.0187411	0.191017	0.302333	1.75642e-42
592.336	1.94205e-16	0.0182573	0.188494	0.299425	1.11557e-42
593.382	1.62992e-16	0.0177847	0.185997	0.296532	7.07801e-43
594.429	1.3674e-16	0.0173231	0.183527	0.293652	4.48608e-43
595.476	1.1467e-16	0.0168723	0.181081	0.290785	2.84032e-43
596.522	9.6123e-17	0.0164321	0.178662	0.287933	1.79643e-43
597.569	8.05434e-17	0.0160021	0.176268	0.285095	1.135e-43
598.615	6.74617e-17	0.0155824	0.1739	0.282272	7.16349e-44
599.662	5.64818e-17	0.0151725	0.171556	0.279462	4.51645e-44
600.708	4.72699e-17	0.0147724	0.169238	0.276667	2.84455e-44
601.755	3.95444e-17	0.0143818	0.166945	0.273887	1.78967e-44
602.802	3.30681e-17	0.0140006	0.164676	0.271122	1.1248e-44
603.848	2.76413e-17	0.0136285	0.162432	0.268372	7.06186e-45
604.895	2.30957e-17	0.0132653	0.160212	0.265636	4.42902e-45
605.941	1.92899e-17	0.0129109	0.158017	0.262916	2.77485e-45
606.988	1.61047e-17	0.012565	0.155845	0.260211	1.73666e-45
608.035	1.344e-17	0.0122276	0.153698	0.257521	1.08576e-45
609.081	1.12117e-17	0.0118983	0.151574	0.254847	6.78102e-46
610.128	9.34901e-18	0.0115771	0.149474	0.252189	4.23058e-46
611.174	7.79266e-18	0.0112638	0.147397	0.249546	2.63662e-46
612.221	6.49277e-18	0.0109582	0.145344	0.246918	1.64149e-46
613.267	5.40753e-18	0.0106601	0.143313	0.244307	1.02088e-46
614.314	4.50186e-18	0.0103693	0.141306	0.241711	6.34237e-47
615.361	3.74636e-18	0.0100858	0.139321	0.239132	3.93616e-47
616.407	3.11639e-18	0.00980937	0.137359	0.236568	2.44026e-47
617.454	2.5913e-18	0.0095398	0.135419	0.234021	1.51128e-47
618.5	2.15382e-18	0.00927698	0.133501	0.231489	9.34963e-48
619.547	1.78947e-18	0.00902076	0.131606	0.228974	5.77815e-48
620.593	1.48615e-18	0.00877099	0.129732	0.226476	3.56719e-48
621.64	1.23375e-18	0.00852752	0.12788	0.223994	2.19992e-48
622.687	1.0238e-18	0.00829023	0.12605	0.221528	1.35528e-48
623.733	8.49237e-19	0.00805896	0.124241	0.219079	8.34059e-49
624.78	7.04151e-19	0.00783358	0.122453	0.216646	5.12751e-49
625.826	5.83617e-19	0.00761397	0.120687	0.21423	3.14891e-49
626.873	4.83519e-19	0.00739999	0.118941	0.211831	1.93178e-49
627.92	4.00428e-19	0.0071915	0.117216	0.209448	1.18385e-49
628.966	3.31481e-19	0.00698839	0.115512	0.207082	7.24735e-50

## Sheet: MeanScatter
Period_s	Mean_430nm	Mean_530nm	Mean_617nm	Mean_660nm	Mean_780nm
2.06609	0.00241843	0.0227123	0.00652126	0.0101537	0.0100561
2.18894	0.00308898	0.0300502	0.00819391	0.012716	0.0127722
2.3191	0.00391599	0.0361591	0.00960898	0.0161021	0.0152784
2.45701	0.00541022	0.0408179	0.0113585	0.0229362	0.0186146
2.60311	0.00819154	0.044433	0.0143088	0.0364617	0.0243571
2.7579	0.0126675	0.0474445	0.0190822	0.0589897	0.033809
2.92189	0.018895	0.0500942	0.0258401	0.0908426	0.0474395
3.09563	0.0266755	0.0524832	0.0343947	0.130196	0.0646635
3.27971	0.0357367	0.054617	0.0444208	0.173876	0.0838491
3.47473	0.045871	0.0564516	0.0556441	0.218774	0.102687
3.68135	0.057053	0.0580707	0.0679009	0.262698	0.119087
3.90025	0.0695247	0.0598032	0.0809082	0.303554	0.132211
4.13217	0.0835128	0.0619076	0.093814	0.337772	0.142658
4.37789	0.0983645	0.0641022	0.105088	0.360872	0.151493
4.63821	0.111849	0.0657177	0.113285	0.370886	0.159219
4.91401	0.120831	0.0663918	0.11819	0.370475	0.165857
5.20621	0.123285	0.066467	0.121036	0.364231	0.171475
5.51579	0.119924	0.0667221	0.123457	0.354646	0.175714
5.84378	0.113707	0.0676716	0.126596	0.341809	0.176796
6.19127	0.107645	0.0689983	0.131089	0.325818	0.172087
6.55942	0.103107	0.0697368	0.137021	0.307511	0.160517
6.94946	0.100039	0.0690764	0.143567	0.287166	0.144231
7.3627	0.0984241	0.067026	0.148997	0.264821	0.127249
7.80051	0.0991591	0.0645175	0.151364	0.242487	0.112777
8.26435	0.103492	0.0630514	0.149632	0.223784	0.101964
8.75577	0.111984	0.0641533	0.144539	0.210123	0.0940743
9.27642	0.123814	0.068545	0.138215	0.198465	0.087375
9.82802	0.136575	0.075179	0.13279	0.184079	0.0808027
10.4124	0.147168	0.0814455	0.129557	0.165385	0.074921
11.0316	0.153677	0.0853452	0.128966	0.145107	0.0705726
11.6876	0.156419	0.0879044	0.130783	0.126891	0.0671913
12.3825	0.156852	0.0933233	0.134555	0.112466	0.063616
13.1188	0.155877	0.106982	0.140024	0.101941	0.0599956
13.8989	0.153857	0.13345	0.146776	0.0947257	0.0574434
14.7254	0.151307	0.175083	0.154109	0.0893909	0.0559932
15.601	0.148273	0.230715	0.161841	0.0838752	0.0540993
16.5287	0.144081	0.295507	0.171144	0.076918	0.0502886
17.5115	0.139949	0.362324	0.184449	0.0690581	0.0446092
18.5528	0.141788	0.422084	0.204009	0.0618193	0.0384239
19.656	0.157714	0.463146	0.23029	0.0564068	0.0333862
20.8249	0.191376	0.475482	0.261932	0.0531997	0.0306281
22.0632	0.239353	0.460291	0.296617	0.0516606	0.0303492
23.3751	0.295837	0.434465	0.332022	0.0506344	0.0319226
24.7651	0.358465	0.423281	0.367511	0.0491065	0.0346195
26.2377	0.428654	0.449107	0.405544	0.0467324	0.0385293
27.7978	0.506298	0.525034	0.451043	0.0440145	0.0449045
29.4508	0.585775	0.652877	0.508647	0.0421824	0.0557393
31.202	0.660303	0.822753	0.578198	0.0423873	0.073214
33.0574	0.730815	1.01423	0.652297	0.0449074	0.0992762
35.0231	0.807123	1.19878	0.722921	0.0492836	0.134615
37.1057	0.898952	1.34263	0.791218	0.0546551	0.177117
39.3121	1.0102	1.41239	0.862586	0.0597874	0.222301
41.6497	1.14207	1.3888	0.929458	0.0635794	0.267699
44.1263	1.2882	1.28263	0.970938	0.0659607	0.317954
46.7502	1.41879	1.13066	0.980621	0.0679039	0.383983
49.5301	1.48632	0.970527	0.987927	0.0706141	0.474776
52.4753	1.46215	0.827271	1.04053	0.0753597	0.588549
55.5957	1.36039	0.720508	1.16726	0.0834194	0.708762
58.9016	1.223	0.665013	1.353	0.0947428	0.805263
62.4041	1.09629	0.658931	1.53397	0.107503	0.844981
66.1148	1.024	0.682115	1.62972	0.1206	0.817023
70.0462	1.04763	0.71621	1.61244	0.135537	0.756808
74.2113	1.21537	0.7664	1.54952	0.154052	0.737053
78.6242	1.59869	0.854965	1.5586	0.174438	0.822754
83.2994	2.27459	0.988881	1.71427	0.191171	1.03821
88.2527	3.25674	1.14378	1.99447	0.197969	1.37465
93.5004	4.42775	1.2922	2.28952	0.191972	1.80479
99.0603	5.53453	1.43994	2.45286	0.177233	2.28106
104.951	6.2746	1.61943	2.37708	0.164779	2.74039
111.191	6.44288	1.85096	2.06453	0.168165	3.13585
117.803	6.05547	2.11848	1.64684	0.197315	3.48294
124.808	5.36429	2.36824	1.3194	0.25313	3.87387
132.23	4.72206	2.523	1.22119	0.323804	4.3917
140.092	4.37125	2.52947	1.36253	0.384918	4.93529
148.423	4.32378	2.41119	1.6535	0.409037	5.15438
157.248	4.41155	2.25967	1.96673	0.386074	4.69403
166.599	4.43439	2.16876	2.16816	0.337295	3.57486
176.505	4.28858	2.17443	2.15092	0.301711	2.25527
187.001	3.98656	2.24277	1.90676	0.304207	1.24346
198.121	3.56374	2.30716	1.55784	0.339515	0.708816
209.901	3.01066	2.31415	1.27309	0.383848	0.514227
222.383	2.3544	2.24754	1.1468	0.413279	0.475847
235.606	1.7554	2.13092	1.17123	0.415739	0.490476
249.616	1.41139	2.00159	1.29848	0.400701	0.516833
264.459	1.37731	1.87891	1.48473	0.398253	0.535127
280.185	1.54892	1.76314	1.68422	0.438145	0.534012
296.845	1.78793	1.63448	1.84685	0.52902	0.514417
314.497	2.01448	1.44628	1.93974	0.658752	0.485335
333.198	2.1855	1.17288	1.96124	0.802689	0.453773
353.011	2.21302	0.878579	1.91389	0.924628	0.425419
374.002	1.98141	0.681868	1.75815	0.981655	0.411016
396.241	1.49658	0.636258	1.44509	0.946529	0.422362
419.803	0.945966	0.687751	1.0209	0.834173	0.462698
444.766	0.537139	0.737838	0.627982	0.695008	0.524495
471.213	0.326788	0.714027	0.374947	0.570011	0.587336
499.232	0.249779	0.602511	0.26294	0.466561	0.61519
528.918	0.240434	0.443898	0.235129	0.386413	0.574553
560.369	0.271729	0.297334	0.241045	0.349607	0.467635
593.691	0.325267	0.199564	0.256406	0.374138	0.337807
628.993	0.371761	0.150428	0.28026	0.44878	0.232531
666.395	0.382203	0.128665	0.323412	0.537027	0.166835
706.021	0.351022	0.11531	0.390186	0.599967	0.127532
748.004	0.301432	0.103758	0.465557	0.612541	0.0998548
792.482	0.261326	0.0960244	0.518956	0.568159	0.0789151
839.606	0.240653	0.0959268	0.520425	0.478501	0.0642911
889.531	0.23881	0.104877	0.45764	0.371737	0.0552991
942.425	0.259736	0.120596	0.345785	0.28474	0.0508138
998.465	0.303506	0.139102	0.222723	0.24526	0.0490876
1057.84	0.349395	0.158465	0.127986	0.253587	0.0474498
1120.74	0.363297	0.180104	0.0800178	0.281322	0.0434789
1187.38	0.326434	0.205809	0.0703556	0.291292	0.036624
1257.99	0.253041	0.233707	0.0768966	0.262407	0.0285319

## Sheet: ErrorKnockouts
Wavelength_nm	Pmean_div_meanW	Error	Knockout	Knockout_Error
430	0.0542409	0.00789989	0.00717849	0.000679267
530	0.00726708	0.00159971
617	0.00572444	0.00157342
660	0.00237495	0.000778286	0.00454067	9.24951e-05
780	0.0521122	0.0107799	0.00748181	0.00266384

## Sheet: DeltaAbs
Wavelength_nm	DeltaAbs
340	0.0267111
340.5	0.0267037
341	0.0275711
341.5	0.0282773
342	0.0290423
342.5	0.0292454
343	0.0299015
343.5	0.0314018
344	0.0336046
344.5	0.0330267
345	0.0339439
345.5	0.0339091
346	0.0356934
346.5	0.0399185
347	0.0401246
347.5	0.0400499
348	0.0432516
348.5	0.0422565
349	0.0432412
349.5	0.045352
350	0.047216
350.5	0.0470811
351	0.0477431
351.5	0.048676
352	0.0510884
352.5	0.0514302
353	0.0529544
353.5	0.0548965
354	0.0568683
354.5	0.0583188
355	0.0603355
355.5	0.061423
356	0.0630523
356.5	0.064015
357	0.0662912
357.5	0.0663847
358	0.0685359
358.5	0.0708072
359	0.0727992
359.5	0.0748503
360	0.0756337
360.5	0.0792897
361	0.080993
361.5	0.0829292
362	0.0845764
362.5	0.085322
363	0.0866774
363.5	0.0892924
364	0.0909034
364.5	0.0930963
365	0.0940214
365.5	0.0956593
366	0.0995911
366.5	0.0976123
367	0.100855
367.5	0.10191
368	0.102242
368.5	0.106139
369	0.107986
369.5	0.110663
370	0.107404
370.5	0.111334
371	0.110898
371.5	0.111578
372	0.112364
372.5	0.111388
373	0.113605
373.5	0.113306
374	0.112354
374.5	0.113758
375	0.112941
375.5	0.113506
376	0.11372
376.5	0.111106
377	0.111455
377.5	0.111591
378	0.113569
378.5	0.112137
379	0.111468
379.5	0.110293
380	0.110124
380.5	0.112857
381	0.111472
381.5	0.109144
382	0.110465
382.5	0.10917
383	0.108699
383.5	0.109705
384	0.109669
384.5	0.109432
385	0.108615
385.5	0.107689
386	0.106871
386.5	0.104902
387	0.103756
387.5	0.103912
388	0.102907
388.5	0.101799
389	0.0997047
389.5	0.0978289
390	0.0961795
390.5	0.0936227
391	0.0905716
391.5	0.0889117
392	0.0866528
392.5	0.0844568
393	0.0810611
393.5	0.0772829
394	0.0739367
394.5	0.0706358
395	0.0675523
395.5	0.0617468
396	0.0583042
396.5	0.0543419
397	0.0489265
397.5	0.0449283
398	0.0378233
398.5	0.0333522
399	0.0281367
399.5	0.0224489
400	0.018196
400.5	0.00885714
401	0.00550706
401.5	-0.00373985
402	-0.00852032
402.5	-0.014601
403	-0.0223255
403.5	-0.0274542
404	-0.0360582
404.5	-0.0403823
405	-0.0464156
405.5	-0.0545814
406	-0.0588854
406.5	-0.0678791
407	-0.0723117
407.5	-0.0760285
408	-0.0859607
408.5	-0.0898294
409	-0.0972993
409.5	-0.100854
410	-0.108076
410.5	-0.114361
411	-0.116815
411.5	-0.123035
412	-0.127659
412.5	-0.131407
413	-0.135592
413.5	-0.136545
414	-0.144368
414.5	-0.144526
415	-0.145765
415.5	-0.148817
416	-0.148963
416.5	-0.152957
417	-0.152238
417.5	-0.153525
418	-0.154564
418.5	-0.154998
419	-0.156443
419.5	-0.155819
420	-0.155025
420.5	-0.156086
421	-0.155676
421.5	-0.154583
422	-0.151169
422.5	-0.152026
423	-0.150355
423.5	-0.147969
424	-0.147304
424.5	-0.145126
425	-0.144383
425.5	-0.142433
426	-0.139557
426.5	-0.139498
427	-0.137787
427.5	-0.134879
428	-0.131888
428.5	-0.130001
429	-0.127889
429.5	-0.125242
430	-0.123099
430.5	-0.119627
431	-0.116339
431.5	-0.114485
432	-0.111372
432.5	-0.11124
433	-0.107639
433.5	-0.10564
434	-0.102997
434.5	-0.10012
435	-0.097169
435.5	-0.0947139
436	-0.0918637
436.5	-0.0899285
437	-0.086866
437.5	-0.0849852
438	-0.0819801
438.5	-0.0811593
439	-0.078792
439.5	-0.0763499
440	-0.0742664
440.5	-0.0722783
441	-0.0697264
441.5	-0.0673115
442	-0.0646227
442.5	-0.0630674
443	-0.0609854
443.5	-0.0585544
444	-0.0558661
444.5	-0.0535322
445	-0.0519245
445.5	-0.0496525
446	-0.0477079
446.5	-0.0457802
447	-0.0450748
447.5	-0.0436824
448	-0.0416631
448.5	-0.0402226
449	-0.0382625
449.5	-0.0365006
450	-0.0353857
450.5	-0.0344172
451	-0.0333336
451.5	-0.031804
452	-0.0312428
452.5	-0.0294935
453	-0.027952
453.5	-0.0278898
454	-0.0262036
454.5	-0.0256185
455	-0.0240516
455.5	-0.0232098
456	-0.0234657
456.5	-0.021786
457	-0.0215099
457.5	-0.0201358
458	-0.0194877
458.5	-0.0190037
459	-0.0179156
459.5	-0.0181376
460	-0.0173285
460.5	-0.015493
461	-0.0151944
461.5	-0.0141711
462	-0.0143552
462.5	-0.0138146
463	-0.013519
463.5	-0.0120579
464	-0.0115696
464.5	-0.0117794
465	-0.0106682
465.5	-0.0111577
466	-0.0103164
466.5	-0.0094078
467	-0.00892031
467.5	-0.00920384
468	-0.00869133
468.5	-0.00814954
469	-0.00801565
469.5	-0.00739972
470	-0.00700859
470.5	-0.00723307
471	-0.00651106
471.5	-0.00578316
472	-0.00558579
472.5	-0.00663101
473	-0.00571476
473.5	-0.00521484
474	-0.00524333
474.5	-0.00430785
475	-0.00329556
475.5	-0.00393833
476	-0.00301863
476.5	-0.00398702
477	-0.00389984
477.5	-0.00339911
478	-0.00305871
478.5	0.00257337
479	0.00234459
479.5	0.00302437
480	0.00110772
480.5	0.00216155
481	0.00229358
481.5	0.00233374
482	0.00323981
482.5	0.00378013
483	0.00248034
483.5	0.0032414
484	0.00344782
484.5	0.00369244
485	0.00335598
485.5	0.00340836
486	0.00352587
486.5	0.00368628
487	0.00370409
487.5	0.0030387
488	0.00407834
488.5	0.00313427
489	0.00337056
489.5	0.00506845
490	0.00475352
490.5	0.00407994
491	0.00441167
491.5	0.00462459
492	0.00430759
492.5	0.00456797
493	0.00463043
493.5	0.0043443
494	0.00436164
494.5	0.00468176
495	0.0040414
495.5	0.00406587
496	0.00335286
496.5	0.00290857
497	0.00387161
497.5	0.00430741
498	0.00371453
498.5	0.0043745
499	0.00461785
499.5	0.00464914
500	0.0049056
500.5	0.00433683
501	0.00345727
501.5	0.00379602
502	0.00483403
502.5	0.0046505
503	0.00402965
503.5	0.00397559
504	0.00433389
504.5	0.00428653
505	0.00418512
505.5	0.00429335
506	0.0042295
506.5	0.00569711
507	0.00524153
507.5	0.00522286
508	0.0051938
508.5	0.00400749
509	0.00477496
509.5	0.00489761
510	0.00480031
510.5	0.00450673
511	0.00494798
511.5	0.00470331
512	0.00420392
512.5	0.00431823
513	0.0046325
513.5	0.00378903
514	0.00453311
514.5	0.00526971
515	0.00561928
515.5	0.005679
516	0.00528269
516.5	0.00628898
517	0.00509995
517.5	0.0054181
518	0.00548854
518.5	0.00577451
519	0.00585663
519.5	0.00497478
520	0.00583793
520.5	0.00570787
521	0.00595569
521.5	0.0058151
522	0.00615153
522.5	0.00578734
523	0.00533167
523.5	0.00608153
524	0.00674655
524.5	0.00697217
525	0.0072521
525.5	0.00696626
526	0.00700784
526.5	0.00656644
527	0.00743827
527.5	0.007088
528	0.0072841
528.5	0.00579014
529	0.00735076
529.5	0.00660515
530	0.00700608
530.5	0.00786543
531	0.00802187
531.5	0.00872528
532	0.00922718
532.5	0.00893186
533	0.00877284
533.5	0.00906531
534	0.00948433
534.5	0.00922917
535	0.00951307
535.5	0.00908408
536	0.00873005
536.5	0.00943713
537	0.0094504
537.5	0.00989815
538	0.00959277
538.5	0.0111326
539	0.0106567
539.5	0.0113185
540	0.0113472
540.5	0.0110263
541	0.0117879
541.5	0.0113535
542	0.011134
542.5	0.0112704
543	0.0116261
543.5	0.0116515
544	0.0121527
544.5	0.0118832
545	0.0129085
545.5	0.0123778
546	0.0128009
546.5	0.014048
547	0.0137396
547.5	0.01338
548	0.0143383
548.5	0.0142709
549	0.0149592
549.5	0.0153854
550	0.014099
550.5	0.0153028
551	0.0160414
551.5	0.0161404
552	0.0160573
552.5	0.0162547
553	0.0163805
553.5	0.0163865
554	0.0169264
554.5	0.0173362
555	0.0175302
555.5	0.0180593
556	0.0180413
556.5	0.0202447
557	0.0202688
557.5	0.0199548
558	0.0208147
558.5	0.0201573
559	0.0214601
559.5	0.021738
560	0.0221542
560.5	0.0228201
561	0.0237834
561.5	0.0232699
562	0.0237874
562.5	0.0239336
563	0.0238374
563.5	0.0242575
564	0.0251414
564.5	0.0260794
565	0.0271508
565.5	0.0272519
566	0.0280292
566.5	0.0291689
567	0.0286166
567.5	0.0281803
568	0.028693
568.5	0.0307922
569	0.0311569
569.5	0.0331741
570	0.0315913
570.5	0.0332879
571	0.0334333
571.5	0.0338495
572	0.0351422
572.5	0.035081
573	0.0359772
573.5	0.0361853
574	0.03622
574.5	0.0373412
575	0.0380284
575.5	0.0399787
576	0.0395803
576.5	0.0403664
577	0.0406656
577.5	0.0412766
578	0.0435902
578.5	0.0425843
579	0.0434152
579.5	0.0443889
580	0.0447284
580.5	0.0453468
581	0.0459368
581.5	0.0459386
582	0.0467866
582.5	0.0477759
583	0.0481923
583.5	0.047927
584	0.0495651
584.5	0.0496339
585	0.0504454
585.5	0.05133
586	0.050836
586.5	0.0522178
587	0.0537996
587.5	0.0547806
588	0.0547154
588.5	0.0551656
589	0.0561755
589.5	0.0567863
590	0.0576335
590.5	0.0568811
591	0.0577577
591.5	0.0576942
592	0.0590612
592.5	0.0615239
593	0.0617875
593.5	0.0625585
594	0.0629293
594.5	0.062588
595	0.0645754
595.5	0.064894
596	0.0654733
596.5	0.0662397
597	0.0682868
597.5	0.0684677
598	0.070223
598.5	0.0711575
599	0.0716793
599.5	0.0738278
600	0.0730642
600.5	0.0764337
601	0.0755533
601.5	0.0786739
602	0.0792638
602.5	0.0803053
603	0.0834128
603.5	0.0833407
604	0.0842941
604.5	0.0851325
605	0.0860049
605.5	0.0885794
606	0.088581
606.5	0.0911087
607	0.0935264
607.5	0.0942517
608	0.0963098
608.5	0.0977623
609	0.100171
609.5	0.100668
610	0.102655
610.5	0.1035
611	0.105637
611.5	0.1075
612	0.109994
612.5	0.113224
613	0.112996
613.5	0.117627
614	0.11745
614.5	0.117786
615	0.120242
615.5	0.121834
616	0.126585
616.5	0.126995
617	0.129401
617.5	0.131665
618	0.132391
618.5	0.136296
619	0.136309
619.5	0.138683
620	0.141399
620.5	0.143523
621	0.14623
621.5	0.147137
622	0.151414
622.5	0.152991
623	0.156514
623.5	0.156784
624	0.15905
624.5	0.162418
625	0.162281
625.5	0.168486
626	0.168303
626.5	0.17222
627	0.173691
627.5	0.176756
628	0.17809
628.5	0.178687
629	0.18273
629.5	0.183663
630	0.187533
630.5	0.187376
631	0.187117
631.5	0.190978
632	0.191341
632.5	0.195769
633	0.194228
633.5	0.195562
634	0.197895
634.5	0.197932
635	0.198319
635.5	0.198412
636	0.199647
636.5	0.200167
637	0.199841
637.5	0.20151
638	0.19964
638.5	0.200943
639	0.201341
639.5	0.201632
640	0.199994
640.5	0.200168
641	0.199494
641.5	0.200428
642	0.199827
642.5	0.199224
643	0.196741
643.5	0.198411
644	0.196086
644.5	0.197635
645	0.194671
645.5	0.195654
646	0.194563
646.5	0.193655
647	0.193124
647.5	0.192509
648	0.190409
648.5	0.191753
649	0.190672
649.5	0.190291
650	0.191252
650.5	0.188944
651	0.190455
651.5	0.189446
652	0.189139
652.5	0.189396
653	0.188368
653.5	0.191164
654	0.190813
654.5	0.190666
655	0.191477
655.5	0.192489
656	0.194505
656.5	0.192079
657	0.193535
657.5	0.195211
658	0.195508
658.5	0.198069
659	0.198784
659.5	0.202369
660	0.201579
660.5	0.205803
661	0.205018
661.5	0.207259
662	0.209152
662.5	0.211304
663	0.2139
663.5	0.215282
664	0.22091
664.5	0.22015
665	0.222923
665.5	0.225766
666	0.226631
666.5	0.229419
667	0.23274
667.5	0.236636
668	0.237458
668.5	0.241755
669	0.24414
669.5	0.24733
670	0.253439
670.5	0.253268
671	0.25775
671.5	0.257806
672	0.262933
672.5	0.267925
673	0.269553
673.5	0.27647
674	0.279261
674.5	0.28695
675	0.287983
675.5	0.290092
676	0.295906
676.5	0.299207
677	0.306688
677.5	0.307547
678	0.31518
678.5	0.321435
679	0.324229
679.5	0.330384
680	0.33246
680.5	0.34198
681	0.344206
681.5	0.34985
682	0.355123
682.5	0.358983
683	0.364628
683.5	0.368076
684	0.376199
684.5	0.376716
685	0.384878
685.5	0.386606
686	0.393841
686.5	0.396226
687	0.398405
687.5	0.404968
688	0.408755
688.5	0.418054
689	0.419117
689.5	0.423711
690	0.426501
690.5	0.429088
691	0.432613
691.5	0.435003
692	0.441129
692.5	0.443039
693	0.447002
693.5	0.4472
694	0.449288
694.5	0.450282
695	0.451187
695.5	0.452605
696	0.454088
696.5	0.45547
697	0.45521
697.5	0.452455
698	0.450549
698.5	0.450704
699	0.448293
699.5	0.446527
700	0.442328
700.5	0.439393
701	0.435252
701.5	0.428577
702	0.425691
702.5	0.41566
703	0.410782
703.5	0.398186
704	0.395047
704.5	0.379681
705	0.372943
705.5	0.359963
706	0.345104
706.5	0.335643
707	0.317549
707.5	0.308724
708	0.293179
708.5	0.282626
709	0.269965
709.5	0.250247
710	0.239861
710.5	0.216133
711	0.208113
711.5	0.178496
712	0.174229
712.5	0.148467
713	0.137211
713.5	0.126717
714	0.100816
714.5	0.0910824
715	0.0605637
715.5	0.0537609
716	0.0259289
716.5	0.0169122
717	-0.00130163
717.5	-0.017942
718	-0.0321622
718.5	-0.0541933
719	-0.0655911
719.5	-0.0836952
720	-0.10083
720.5	-0.115562
721	-0.132207
721.5	-0.139902
722	-0.159787
722.5	-0.170406
723	-0.192543
723.5	-0.198642
724	-0.217002
724.5	-0.225281
725	-0.240174
725.5	-0.253298
726	-0.26173
726.5	-0.273874
727	-0.28095
727.5	-0.293931
728	-0.302841
728.5	-0.311932
729	-0.322111
729.5	-0.327852
730	-0.340912
730.5	-0.343869
731	-0.355795
731.5	-0.360116
732	-0.370061
732.5	-0.3738
733	-0.3814
733.5	-0.386467
734	-0.390437
734.5	-0.398096
735	-0.400172
735.5	-0.407809
736	-0.410824
736.5	-0.414518
737	-0.417195
737.5	-0.422297
738	-0.425758
738.5	-0.428888
739	-0.432372
739.5	-0.432893
740	-0.435894
740.5	-0.438624
741	-0.440387
741.5	-0.442515
742	-0.444408
742.5	-0.446276
743	-0.446722
743.5	-0.45054
744	-0.450556
744.5	-0.452732
745	-0.452791
745.5	-0.454965
746	-0.454115
746.5	-0.453369
747	-0.453336
747.5	-0.455733
748	-0.454771
748.5	-0.4533
749	-0.453736
749.5	-0.453033
750	-0.452317
750.5	-0.452653
751	-0.45161
751.5	-0.453617
752	-0.448965
752.5	-0.449291
753	-0.44661
753.5	-0.447315
754	-0.444575
754.5	-0.442428
755	-0.44095
755.5	-0.436546
756	-0.435945
756.5	-0.432474
757	-0.430223
757.5	-0.426323
758	-0.423375
758.5	-0.423304
759	-0.41811
759.5	-0.414733
760	-0.412508
760.5	-0.407385
761	-0.404071
761.5	-0.402074
762	-0.396726
762.5	-0.393285
763	-0.387139
763.5	-0.3823
764	-0.377881
764.5	-0.373037
765	-0.369584
765.5	-0.362754
766	-0.359089
766.5	-0.355726
767	-0.349841
767.5	-0.346153
768	-0.339225
768.5	-0.334579
769	-0.328036
769.5	-0.321958
770	-0.31743
770.5	-0.311512
771	-0.306221
771.5	-0.300936
772	-0.295452
772.5	-0.288639
773	-0.28291
773.5	-0.277638
774	-0.27316
774.5	-0.267081
775	-0.260944
775.5	-0.252812
776	-0.250466
776.5	-0.244855
777	-0.239715
777.5	-0.23562
778	-0.230338
778.5	-0.223618
779	-0.218211
779.5	-0.212882
780	-0.208078
780.5	-0.205979
781	-0.199043
781.5	-0.191296
782	-0.188592
782.5	-0.185596
783	-0.1777
783.5	-0.17559
784	-0.169144
784.5	-0.163644
785	-0.15692
785.5	-0.154005
786	-0.150973
786.5	-0.147001
787	-0.140994
787.5	-0.138018
788	-0.130708
788.5	-0.124265
789	-0.124853
789.5	-0.118254
790	-0.116794
790.5	-0.115018
791	-0.108177
791.5	-0.10322
792	-0.0999867
792.5	-0.099293
793	-0.0960089
793.5	-0.090984
794	-0.0903677
794.5	-0.0853272
795	-0.0842139
795.5	-0.0807053
796	-0.0748401
796.5	-0.0728629
797	-0.0718843
797.5	-0.0684601
798	-0.0667096
798.5	-0.0646257
799	-0.0606977
799.5	-0.0578801
800	-0.0591037
800.5	-0.055984
801	-0.0521229
801.5	-0.0521652
802	-0.0486937
802.5	-0.0474377
803	-0.0461439
803.5	-0.0464472
804	-0.0449733
804.5	-0.0414972
805	-0.0392676
805.5	-0.0380906
806	-0.0388493
806.5	-0.0356769
807	-0.0351241
807.5	-0.0347708
808	-0.0346503
808.5	-0.0298572
809	-0.0322894
809.5	-0.0292495
810	-0.026495
810.5	-0.0249548
811	-0.0279545
811.5	-0.0208924
812	-0.0251737
812.5	-0.0238105
813	-0.0203121
813.5	-0.0203863
814	-0.019013
814.5	-0.0183726
815	-0.0204416
815.5	-0.0175744
816	-0.017649
816.5	-0.0173536
817	-0.0165763
817.5	-0.0162208
818	-0.014813
818.5	-0.015481
819	-0.0137382
819.5	-0.0141709
820	-0.012349
820.5	-0.0111942
821	-0.0133096
821.5	-0.0122252
822	-0.0111118
822.5	-0.00978037
823	-0.00944932
823.5	-0.00894012
824	-0.00865776
824.5	-0.00962786
825	-0.00878831
825.5	-0.00864746
826	-0.00926641
826.5	-0.00770404
827	-0.00731254
827.5	-0.00807357
828	-0.00778678
828.5	-0.00787727
829	-0.00695139
829.5	-0.00606559
830	-0.00744703
830.5	-0.0066435
831	-0.00360096
831.5	-0.00698868
832	-0.00701231
832.5	-0.00431985
833	-0.00614309
833.5	-0.00446964
834	-0.00349162
834.5	-0.00534397
835	-0.00528689
835.5	-0.0050031
836	-0.00555036
836.5	-0.00565395
837	-0.00269542
837.5	-0.00412554
838	-0.00320795
838.5	-0.00432951
839	-0.00197107
839.5	-0.00469073
840	-0.00489017
840.5	-0.00460829
841	-0.000991553
841.5	-0.00507479
842	-0.00502748
842.5	-0.00428053
843	-0.00477687
843.5	-0.00466689
844	-0.00365878
844.5	-0.00407315
845	-0.00426997
845.5	-0.00215605
846	-0.00293783
846.5	-0.00274653
847	-0.00391118
847.5	-0.00404238
848	-0.00202556
848.5	-0.0033529
849	-0.00433967
849.5	-0.00189152
850	-0.00233911
850.5	0.000632098
851	1.15166e-05
851.5	-0.00500231
852	-0.000804338
852.5	-0.00328262
853	-0.00352033
853.5	-0.00443921
854	-0.000728316
854.5	5.38506e-05
855	0.00117455
855.5	-0.00179815
856	-0.000939815
856.5	0.00121758
857	0.000609903
857.5	-0.00320272
858	-0.00409542
858.5	-0.000244742
859	-0.00408364
859.5	0.000977962
860	-0.00108485
860.5	-0.00197617
861	0.000393984
861.5	-0.00193786
862	-0.0012819
862.5	-6.85875e-06
863	-0.00174568
863.5	-0.00425433
864	0.000928356
864.5	-0.00157739
865	-0.00322965
865.5	-5.78503e-05
866	0.00012154
866.5	-0.00133054
867	-0.000370743
867.5	0.000714535
868	0.00186556
868.5	-0.00268549
869	-0.00271378
869.5	0.000177555
870	-0.000710974
870.5	0.00359784
871	-0.00171316
871.5	-0.00174392
872	-0.00302826
872.5	-0.00540924
873	-0.00131951
873.5	-0.000429026
874	-0.00245659
874.5	-0.00228075
875	-0.00339405
875.5	-0.00203707
876	-0.0014953
876.5	0.000689735
877	-0.00259474
877.5	-0.00169441
878	-0.000684932
878.5	0.000306971
879	-0.000363853
879.5	-0.000113478
880	-0.000663372
880.5	0.000618372
881	-0.00102335
881.5	-0.00137508
882	-3.75093e-05
882.5	-0.000609306
883	0.000361539
883.5	-0.000390899
884	-0.000276567
884.5	-0.000618568
885	-0.0008926
885.5	-0.000794379
886	0.00136023
886.5	-0.0016685
887	-9.51603e-06
887.5	-0.00127417
888	-0.0018829
888.5	-0.00197671
889	0.000542233
889.5	0.000210427
890	2.60493e-05
890.5	-0.0011387
891	0.00169947
891.5	-0.000249098
892	-0.000797106
892.5	-0.000728944
893	0.00106948
893.5	0.0015473
894	-0.00211515
894.5	0.000277192
895	0.00107943
895.5	0.000887516
896	0.00170376
896.5	0.000684019
897	0.000903742
897.5	0.000159353
898	0.000187936
898.5	0.003634
899	0.00255976
899.5	0.00236386
900	0.0014339
