# Supplementary material for: Phytochromes facilitate social behaviour in marine diatoms
Source: Nat Commun. 2026 Mar 10;17:3766. doi: 10.1038/s41467-026-70219-3 (PMC13106708; doi:10.1038/s41467-026-70219-3)
Supplement: Supplementary file 5 — Supplementary Data 2 [file 41467_2026_70219_MOESM5_ESM.xlsx]

## Sheet: TimeSeries
Time_s	Ratio	Condition
-1.81899e-12	0.331077	Red
1	0.328197	Red
2	0.325317	Red
3	0.327499	Red
4	0.329681	Red
5	0.331863	Red
6	0.325561	Red
7	0.319259	Red
8	0.312957	Red
9	0.308536	Red
10	0.304116	Red
11	0.299695	Red
12	0.271522	Red
13	0.269175	Red
14	0.266828	Red
15	0.271461	Red
16	0.267638	Red
17	0.263816	Red
18	0.232363	Red
19	0.229117	Red
20	0.225871	Red
21	0.222625	Red
22	0.223678	Red
23	0.224732	Red
24	0.225785	Red
25	0.217846	Red
26	0.209907	Red
27	0.201968	Red
28	0.185852	Red
29	0.169735	Red
30	0.182036	Red
31	0.166751	Red
32	0.151467	Red
33	0.141804	Red
34	0.139211	Red
35	0.136619	Red
36	0.140943	Red
37	0.134267	Red
38	0.127591	Red
39	0.120915	Red
40	0.115158	Red
41	0.109401	Red
42	0.103644	Red
43	0.0997004	Red
44	0.0957564	Red
45	0.0918123	Red
46	0.0820727	Red
47	0.0723331	Red
48	0.0625935	Red
49	0.0605192	Red
50	0.0584449	Red
51	0.0644739	Red
52	0.0705028	Red
53	0.0765317	Red
54	0.0514478	Red
55	0.0406336	Red
56	0.0298193	Red
57	0.019005	Red
58	0.0282334	Red
59	0.0374617	Red
60	0.04669	Red
61	0.0207905	Red
62	-0.00510902	Red
63	0.00806385	Red
64	0.00140145	Red
65	-0.00526096	Red
66	-0.00838478	Red
67	-0.0114154	Red
68	-0.0144461	Red
69	-0.023571	Red
70	-0.0326959	Red
71	-0.0418208	Red
72	-0.0474102	Red
73	-0.0529997	Red
74	-0.0585891	Red
75	-0.060269	Red
76	-0.061949	Red
77	-0.0636289	Red
78	-0.0778996	Red
79	-0.0814369	Red
80	-0.0849743	Red
81	-0.0885116	Red
82	-0.0897635	Red
83	-0.0910153	Red
84	-0.0922671	Red
85	-0.107514	Red
86	-0.12276	Red
87	-0.135696	Red
88	-0.138434	Red
89	-0.141172	Red
90	-0.157184	Red
91	-0.154155	Red
92	-0.151125	Red
93	-0.151387	Red
94	-0.15165	Red
95	-0.151912	Red
96	-0.161819	Red
97	-0.171725	Red
98	-0.181632	Red
99	-0.183811	Red
100	-0.185989	Red
101	-0.188167	Red
102	-0.190566	Red
103	-0.192965	Red
104	-0.195364	Red
105	-0.207318	Red
106	-0.219272	Red
107	-0.231225	Red
108	-0.251798	Red
109	-0.240152	Red
110	-0.228506	Red
111	-0.245359	Red
112	-0.250865	Red
113	-0.25637	Red
114	-0.248487	Red
115	-0.258855	Red
116	-0.269224	Red
117	-0.261708	Red
118	-0.254193	Red
119	-0.246678	Red
120	-0.247531	Red
121	-0.250169	Red
122	-0.252807	Red
123	-0.253373	Red
124	-0.256037	Red
125	-0.258701	Red
126	-0.258999	Red
127	-0.259143	Red
128	-0.259287	Red
129	-0.259431	Red
130	-0.257121	Red
131	-0.254811	Red
132	-0.2525	Red
133	-0.251461	Red
134	-0.250422	Red
135	-0.249383	Red
136	-0.251672	Red
137	-0.253962	Red
138	-0.256251	Red
139	-0.245934	Red
140	-0.235618	Red
141	-0.233901	Red
142	-0.23534	Red
143	-0.23678	Red
144	-0.22972	Red
145	-0.227204	Red
146	-0.224688	Red
147	-0.218122	Red
148	-0.209834	Red
149	-0.201547	Red
150	-0.199542	Red
151	-0.202324	Red
152	-0.205107	Red
153	-0.207889	Red
154	-0.197812	Red
155	-0.187734	Red
156	-0.177656	Red
157	-0.183179	Red
158	-0.188701	Red
159	-0.185735	Red
160	-0.182768	Red
161	-0.179802	Red
162	-0.180934	Red
163	-0.168333	Red
164	-0.155732	Red
165	-0.159146	Red
166	-0.157261	Red
167	-0.155375	Red
168	-0.143892	Red
169	-0.1426	Red
170	-0.141307	Red
171	-0.153626	Red
172	-0.148923	Red
173	-0.14422	Red
174	-0.139517	Red
175	-0.1375	Red
176	-0.135483	Red
177	-0.133466	Red
178	-0.127664	Red
179	-0.121862	Red
180	-0.11606	Red
181	-0.115167	Red
182	-0.114275	Red
183	-0.113383	Red
184	-0.101858	Red
185	-0.0903339	Red
186	-0.107621	Red
187	-0.0921612	Red
188	-0.0767018	Red
189	-0.0713797	Red
190	-0.0687439	Red
191	-0.0661082	Red
192	-0.0653567	Red
193	-0.0698329	Red
194	-0.0743091	Red
195	-0.0548421	Red
196	-0.0538513	Red
197	-0.0528605	Red
198	-0.0518697	Red
199	-0.0537104	Red
200	-0.0555512	Red
201	-0.0573919	Red
202	-0.0502495	Red
203	-0.0431072	Red
204	-0.0359648	Red
205	-0.040373	Red
206	-0.0447813	Red
207	-0.0491895	Red
208	-0.0493612	Red
209	-0.0495329	Red
210	-0.0497046	Red
211	-0.0498763	Red
212	-0.0561182	Red
213	-0.0623601	Red
214	-0.0686019	Red
215	-0.0751899	Red
216	-0.0817779	Red
217	-0.0883659	Red
218	-0.0835002	Red
219	-0.0786344	Red
220	-0.0737687	Red
221	-0.0783594	Red
222	-0.0829501	Red
223	-0.0875408	Red
224	-0.106087	Red
225	-0.113889	Red
226	-0.121692	Red
227	-0.138729	Red
228	-0.137613	Red
229	-0.136497	Red
230	-0.1395	Red
231	-0.151882	Red
232	-0.164264	Red
233	-0.162706	Red
234	-0.156848	Red
235	-0.150991	Red
236	-0.158043	Red
237	-0.165095	Red
238	-0.172147	Red
239	-0.177612	Red
240	-0.183077	Red
241	-0.188542	Red
242	-0.190556	Red
243	-0.192571	Red
244	-0.194586	Red
245	-0.199166	Red
246	-0.203747	Red
247	-0.208328	Red
248	-0.216918	Red
249	-0.225508	Red
250	-0.234098	Red
251	-0.240847	Red
252	-0.247596	Red
253	-0.254345	Red
254	-0.254167	Red
255	-0.257387	Red
256	-0.260606	Red
257	-0.260221	Red
258	-0.260585	Red
259	-0.26095	Red
260	-0.264611	Red
261	-0.265677	Red
262	-0.266744	Red
263	-0.267811	Red
264	-0.266336	Red
265	-0.264861	Red
266	-0.263385	Red
267	-0.258477	Red
268	-0.253569	Red
269	-0.248661	Red
270	-0.25223	Red
271	-0.2558	Red
272	-0.25937	Red
273	-0.248012	Red
274	-0.236654	Red
275	-0.225296	Red
276	-0.217695	Red
277	-0.210094	Red
278	-0.220246	Red
279	-0.222146	Red
280	-0.224045	Red
281	-0.216399	Red
282	-0.214346	Red
283	-0.212294	Red
284	-0.209464	Red
285	-0.204194	Red
286	-0.198924	Red
287	-0.193654	Red
288	-0.198739	Red
289	-0.203823	Red
290	-0.208908	Red
291	-0.206098	Red
292	-0.203288	Red
293	-0.200479	Red
294	-0.210401	Red
295	-0.220324	Red
296	-0.211798	Red
297	-0.205701	Red
298	-0.199604	Red
299	-0.227503	Red
300	-0.223692	Red
301	-0.219881	Red
302	-0.216874	Red
303	-0.213867	Red
304	-0.21086	Red
305	-0.211275	Red
306	-0.211689	Red
307	-0.212103	Red
308	-0.224648	Red
309	-0.219664	Red
310	-0.21468	Red
311	-0.217634	Red
312	-0.214672	Red
313	-0.211709	Red
314	-0.207644	Red
315	-0.206459	Red
316	-0.205273	Red
317	-0.204087	Red
318	-0.198581	Red
319	-0.193075	Red
320	-0.187569	Red
321	-0.189243	Red
322	-0.190917	Red
323	-0.192592	Red
324	-0.186018	Red
325	-0.179445	Red
326	-0.190555	Red
327	-0.186412	Red
328	-0.182269	Red
329	-0.192416	Red
330	-0.180367	Red
331	-0.168317	Red
332	-0.169152	Red
333	-0.17017	Red
334	-0.171189	Red
335	-0.161745	Red
336	-0.158301	Red
337	-0.154856	Red
338	-0.149124	Red
339	-0.143391	Red
340	-0.137659	Red
341	-0.129079	Red
342	-0.120498	Red
343	-0.111918	Red
344	-0.111795	Red
345	-0.111673	Red
346	-0.11155	Red
347	-0.0994788	Red
348	-0.087407	Red
349	-0.0753353	Red
350	-0.0570282	Red
351	-0.0542903	Red
352	-0.0515524	Red
353	-0.0506551	Red
354	-0.0414702	Red
355	-0.0322853	Red
356	-0.00658024	Red
357	-0.00678481	Red
358	-0.00698937	Red
359	-0.00138581	Red
360	0.00421775	Red
361	0.00982131	Red
362	0.0186022	Red
363	0.027383	Red
364	0.0361639	Red
365	0.0452415	Red
366	0.050844	Red
367	0.0564466	Red
368	0.0620491	Red
369	0.0691152	Red
370	0.0761813	Red
371	0.0832474	Red
372	0.0866717	Red
373	0.0900959	Red
374	0.107912	Red
375	0.113235	Red
376	0.118558	Red
377	0.107176	Red
378	0.112729	Red
379	0.118281	Red
380	0.125295	Red
381	0.13231	Red
382	0.139325	Red
383	0.137075	Red
384	0.134824	Red
385	0.132574	Red
386	0.154504	Red
387	0.144015	Red
388	0.133525	Red
389	0.149698	Red
390	0.146473	Red
391	0.143247	Red
392	0.124035	Red
393	0.130626	Red
394	0.137218	Red
395	0.129171	Red
396	0.129677	Red
397	0.130183	Red
398	0.130689	Red
399	0.132551	Red
400	0.134412	Red
401	0.136274	Red
402	0.141523	Red
403	0.146773	Red
404	0.142739	Red
405	0.138704	Red
406	0.13467	Red
407	0.116995	Red
408	0.119706	Red
409	0.122418	Red
410	0.125129	Red
411	0.124389	Red
412	0.123649	Red
413	0.122909	Red
414	0.102534	Red
415	0.0821576	Red
416	0.0995277	Red
417	0.0938859	Red
418	0.0882442	Red
419	0.0992298	Red
420	0.0844218	Red
421	0.0696138	Red
422	0.069571	Red
423	0.0695282	Red
424	0.0694854	Red
425	0.0709195	Red
426	0.0723535	Red
427	0.0737876	Red
428	0.0573673	Red
429	0.055493	Red
430	0.0536187	Red
431	0.0551393	Red
432	0.0601672	Red
433	0.0651952	Red
434	0.0663943	Red
435	0.0604687	Red
436	0.0545432	Red
437	0.0486177	Red
438	0.0456985	Red
439	0.0427794	Red
440	0.0398603	Red
441	0.0417621	Red
442	0.043664	Red
443	0.0455658	Red
444	0.0450975	Red
445	0.0446291	Red
446	0.0441608	Red
447	0.0409004	Red
448	0.03764	Red
449	0.018425	Red
450	0.0306189	Red
451	0.0428128	Red
452	0.0357088	Red
453	0.0320735	Red
454	0.0284382	Red
455	0.0248029	Red
456	0.0281749	Red
457	0.031547	Red
458	0.034919	Red
459	0.0260848	Red
460	0.0172505	Red
461	0.0149833	Red
462	0.0190276	Red
463	0.0230718	Red
464	0.00563927	Red
465	-0.0035464	Red
466	-0.0127321	Red
467	-0.0149311	Red
468	-0.0171302	Red
469	-0.0193292	Red
470	-0.01976	Red
471	-0.0201908	Red
472	-0.0206215	Red
473	-0.0256826	Red
474	-0.0288705	Red
475	-0.0320584	Red
476	-0.0352463	Red
477	-0.0406876	Red
478	-0.0461288	Red
479	-0.0515701	Red
480	-0.0445413	Red
481	-0.0375125	Red
482	-0.0673792	Red
483	-0.0639433	Red
484	-0.0605074	Red
485	-0.0497773	Red
486	-0.0633247	Red
487	-0.076872	Red
488	-0.0756936	Red
489	-0.0745152	Red
490	-0.0733367	Red
491	-0.0641726	Red
492	-0.0550085	Red
493	-0.0458443	Red
494	-0.0587717	Red
495	-0.0528606	Red
496	-0.0469495	Red
497	-0.0410384	Red
498	-0.0519619	Red
499	-0.0628855	Red
500	-0.0537314	Red
501	-0.060662	Red
502	-0.0675925	Red
503	-0.0505287	Red
504	-0.0506225	Red
505	-0.0507163	Red
506	-0.0508101	Red
507	-0.030319	Red
508	-0.00982793	Red
509	-0.00805693	Red
510	-0.00628593	Red
511	-0.00451493	Red
512	-0.00340687	Red
513	-0.00229881	Red
514	-0.00119076	Red
515	0.00455072	Red
516	0.0102922	Red
517	0.0160337	Red
518	0.0203754	Red
519	0.0265936	Red
520	0.0328118	Red
521	0.0255119	Red
522	0.0297973	Red
523	0.0340826	Red
524	0.0362056	Red
525	0.0383285	Red
526	0.0404515	Red
527	0.0333245	Red
528	0.0261976	Red
529	0.0190707	Red
530	0.0308008	Red
531	0.0425309	Red
532	0.0542611	Red
533	0.0477338	Red
534	0.0412066	Red
535	0.0346793	Red
536	0.02585	Red
537	0.0170206	Red
538	0.00819132	Red
539	0.0247397	Red
540	0.0280792	Red
541	0.0314188	Red
542	0.0138629	Red
543	0.00763411	Red
544	0.00140534	Red
545	0.0131181	Red
546	0.0248309	Red
547	0.0365437	Red
548	-0.00121591	Red
549	-0.00135513	Red
550	-0.00149434	Red
551	-0.00163356	Red
552	-0.0112102	Red
553	-0.0207869	Red
554	-0.0303636	Red
555	-0.0324559	Red
556	-0.0345483	Red
557	-0.0366406	Red
558	-0.0444794	Red
559	-0.0523182	Red
560	-0.0601571	Red
561	-0.0704133	Red
562	-0.0806695	Red
563	-0.0838194	Red
564	-0.0842381	Red
565	-0.0846568	Red
566	-0.10728	Red
567	-0.10433	Red
568	-0.101381	Red
569	-0.101499	Red
570	-0.101617	Red
571	-0.101735	Red
572	-0.0923673	Red
573	-0.100248	Red
574	-0.10813	Red
575	-0.116011	Red
576	-0.110667	Red
577	-0.105324	Red
578	-0.0999801	Red
579	-0.0982327	Red
580	-0.0964853	Red
581	-0.0947379	Red
582	-0.0975323	Red
583	-0.100327	Red
584	-0.108514	Red
585	-0.110053	Red
586	-0.111593	Red
587	-0.113132	Red
588	-0.117821	Red
589	-0.12251	Red
590	-0.127198	Red
591	-0.124418	Red
592	-0.121638	Red
593	-0.124948	Red
594	-0.128257	Red
595	-0.131567	Red
596	-0.136216	Red
597	-0.140866	Red
598	-0.145515	Red
599	-0.149065	Red
600	-0.152614	Red
601	-0.156164	Red
602	-0.154655	Red
603	-0.153146	Red
604	-0.151636	Red
605	-0.157892	Red
606	-0.164148	Red
607	-0.170404	Red
608	-0.165246	Red
609	-0.160088	Red
610	-0.154929	Red
611	-0.165918	Red
612	-0.176906	Red
613	-0.187895	Red
614	-0.18454	Red
615	-0.181184	Red
616	-0.177829	Red
617	-0.174208	Red
618	-0.170587	Red
619	-0.166965	Red
620	-0.163515	Red
621	-0.160065	Red
622	-0.156614	Red
623	-0.171654	Red
624	-0.175394	Red
625	-0.179135	Red
626	-0.176253	Red
627	-0.176582	Red
628	-0.17691	Red
629	-0.158302	Red
630	-0.160234	Red
631	-0.162166	Red
632	-0.164098	Red
633	-0.16469	Red
634	-0.165281	Red
635	-0.165873	Red
636	-0.166973	Red
637	-0.168072	Red
638	-0.172254	Red
639	-0.167376	Red
640	-0.162498	Red
641	-0.169441	Red
642	-0.1704	Red
643	-0.17136	Red
644	-0.168577	Red
645	-0.165795	Red
646	-0.163012	Red
647	-0.160929	Red
648	-0.158846	Red
649	-0.156762	Red
650	-0.154901	Red
651	-0.15304	Red
652	-0.151179	Red
653	-0.154257	Red
654	-0.157335	Red
655	-0.160413	Red
656	-0.166254	Red
657	-0.160781	Red
658	-0.155308	Red
659	-0.175335	Red
660	-0.171477	Red
661	-0.167619	Red
662	-0.171122	Red
663	-0.174624	Red
664	-0.178127	Red
665	-0.191052	Red
666	-0.189201	Red
667	-0.187351	Red
668	-0.1855	Red
669	-0.184187	Red
670	-0.182874	Red
671	-0.181561	Red
672	-0.187556	Red
673	-0.193551	Red
674	-0.199547	Red
675	-0.203291	Red
676	-0.207035	Red
677	-0.21204	Red
678	-0.204269	Red
679	-0.196497	Red
680	-0.211909	Red
681	-0.215371	Red
682	-0.218832	Red
683	-0.215215	Red
684	-0.211597	Red
685	-0.20798	Red
686	-0.205334	Red
687	-0.202688	Red
688	-0.200042	Red
689	-0.236201	Red
690	-0.232965	Red
691	-0.22973	Red
692	-0.225075	Red
693	-0.223338	Red
694	-0.221601	Red
695	-0.218187	Red
696	-0.221973	Red
697	-0.225759	Red
698	-0.229545	Red
699	-0.224553	Red
700	-0.219561	Red
701	-0.224363	Red
702	-0.229166	Red
703	-0.233968	Red
704	-0.230391	Red
705	-0.226813	Red
706	-0.223235	Red
707	-0.231918	Red
708	-0.2406	Red
709	-0.240548	Red
710	-0.240497	Red
711	-0.240445	Red
712	-0.246808	Red
713	-0.25317	Red
714	-0.259533	Red
715	-0.26554	Red
716	-0.269246	Red
717	-0.272952	Red
718	-0.274973	Red
719	-0.276818	Red
720	-0.278664	Red
721	-0.274576	Red
722	-0.283087	Red
723	-0.291599	Red
724	-0.28707	Red
725	-0.286407	Red
726	-0.285744	Red
727	-0.317103	Red
728	-0.316092	Red
729	-0.315082	Red
730	-0.314072	Red
731	-0.318887	Red
732	-0.323702	Red
733	-0.328517	Red
734	-0.333953	Red
735	-0.339388	Red
736	-0.344823	Red
737	-0.341332	Red
738	-0.33784	Red
739	-0.334349	Red
740	-0.331637	Red
741	-0.328925	Red
742	-0.326213	Red
743	-0.330852	Red
744	-0.33549	Red
745	-0.340129	Red
746	-0.340221	Red
747	-0.340312	Red
748	-0.340404	Red
749	-0.333994	Red
750	-0.327584	Red
751	-0.321174	Red
752	-0.303006	Red
753	-0.284838	Red
754	-0.296024	Red
755	-0.29495	Red
756	-0.293875	Red
757	-0.295166	Red
758	-0.284149	Red
759	-0.273132	Red
760	-0.262115	Red
761	-0.259381	Red
762	-0.256646	Red
763	-0.253912	Red
764	-0.253803	Red
765	-0.253695	Red
766	-0.253586	Red
767	-0.236621	Red
768	-0.219657	Red
769	-0.212412	Red
770	-0.205166	Red
771	-0.197921	Red
772	-0.203905	Red
773	-0.19408	Red
774	-0.184255	Red
775	-0.174431	Red
776	-0.167941	Red
777	-0.161452	Red
778	-0.154962	Red
779	-0.144402	Red
780	-0.133842	Red
781	-0.123282	Red
782	-0.114709	Red
783	-0.106135	Red
784	-0.086077	Red
785	-0.0742215	Red
786	-0.062366	Red
787	-0.0616842	Red
788	-0.0581477	Red
789	-0.0546112	Red
790	-0.0510747	Red
791	-0.0435526	Red
792	-0.0360305	Red
793	-0.0285085	Red
794	-0.0246652	Red
795	-0.020822	Red
796	-0.0169787	Red
797	-0.0189025	Red
798	-0.0208263	Red
799	-0.0227501	Red
800	-0.00275773	Red
801	0.0172347	Red
802	-0.00697233	Red
803	0.00375456	Red
804	0.0144815	Red
805	0.0126407	Red
806	0.00329721	Red
807	-0.00604625	Red
808	-0.0153897	Red
809	-0.00875074	Red
810	-0.00211178	Red
811	0.00452717	Red
812	0.00750183	Red
813	0.0104765	Red
814	0.0134511	Red
815	0.0241508	Red
816	0.0348504	Red
817	0.04555	Red
818	0.0384308	Red
819	0.0313117	Red
820	0.0241925	Red
821	0.0315141	Red
822	0.0388357	Red
823	0.0378543	Red
824	0.0341918	Red
825	0.0305293	Red
826	0.0416356	Red
827	0.0289838	Red
828	0.016332	Red
829	0.0253511	Red
830	0.0272141	Red
831	0.029077	Red
832	0.0279203	Red
833	0.0267635	Red
834	0.0256067	Red
835	0.0218776	Red
836	0.0181485	Red
837	0.0144193	Red
838	0.0432166	Red
839	0.0295928	Red
840	0.015969	Red
841	0.0217283	Red
842	0.0242964	Red
843	0.0268645	Red
844	0.0148435	Red
845	0.0173952	Red
846	0.019947	Red
847	0.0224987	Red
848	0.0225223	Red
849	0.0225458	Red
850	0.0225693	Red
851	0.0199256	Red
852	0.0172819	Red
853	0.0118999	Red
854	0.00651781	Red
855	0.00113576	Red
856	0.00128688	Red
857	0.001438	Red
858	0.00158912	Red
859	0.00229989	Red
860	0.00301066	Red
861	0.00372142	Red
862	-0.00125341	Red
863	-0.00622825	Red
864	-0.0112031	Red
865	-0.0159009	Red
866	-0.0205988	Red
867	-0.0252966	Red
868	-0.0260896	Red
869	-0.0268825	Red
870	-0.0276755	Red
871	-0.07314	Red
872	-0.0697792	Red
873	-0.0664185	Red
874	-0.0620054	Red
875	-0.0804301	Red
876	-0.0988547	Red
877	-0.0933838	Red
878	-0.104421	Red
879	-0.115458	Red
880	-0.111195	Red
881	-0.106932	Red
882	-0.102669	Red
883	-0.105865	Red
884	-0.109061	Red
885	-0.112257	Red
886	-0.114194	Red
887	-0.11613	Red
888	-0.118067	Red
889	-0.127221	Red
890	-0.126274	Red
891	-0.125328	Red
892	-0.130858	Red
893	-0.13226	Red
894	-0.133661	Red
895	-0.137386	Red
896	-0.141111	Red
897	-0.144836	Red
898	-0.134563	Red
899	-0.124289	Red
900	-0.114016	Red
901	-0.113228	Red
902	-0.11244	Red
903	-0.111652	Red
904	-0.0974627	Red
905	-0.085735	Red
906	-0.0740073	Red
907	-0.0798204	Red
908	-0.0856334	Red
909	-0.0914464	Red
910	-0.0793216	Red
911	-0.0671968	Red
912	-0.055072	Red
913	-0.0498988	Red
914	-0.0447256	Red
915	-0.0395523	Red
916	-0.0345109	Red
917	-0.0294695	Red
918	-0.024428	Red
919	-0.00584566	Red
920	0.00127614	Red
921	0.00839794	Red
922	0.0160104	Red
923	0.0226775	Red
924	0.0293445	Red
925	0.0257495	Red
926	0.0221544	Red
927	0.0185594	Red
928	0.0294641	Red
929	0.0403687	Red
930	0.0512734	Red
931	0.0570657	Red
932	0.0628581	Red
933	0.0686504	Red
934	0.0794411	Red
935	0.0789851	Red
936	0.0785291	Red
937	0.0898407	Red
938	0.091143	Red
939	0.0924453	Red
940	0.112028	Red
941	0.113691	Red
942	0.115353	Red
943	0.117016	Red
944	0.11306	Red
945	0.109105	Red
946	0.107129	Red
947	0.105153	Red
948	0.103177	Red
949	0.103347	Red
950	0.103517	Red
951	0.103687	Red
952	0.111338	Red
953	0.11899	Red
954	0.126641	Red
955	0.135745	Red
956	0.120392	Red
957	0.105039	Red
958	0.0934256	Red
959	0.0965597	Red
960	0.0996937	Red
961	0.102027	Red
962	0.11374	Red
963	0.125453	Red
964	0.103393	Red
965	0.102274	Red
966	0.101154	Red
967	0.100035	Red
968	0.0896511	Red
969	0.0792677	Red
970	0.0808433	Red
971	0.082419	Red
972	0.0839946	Red
973	0.0753256	Red
974	0.0666566	Red
975	0.0579876	Red
976	0.061181	Red
977	0.0479363	Red
978	0.0346915	Red
979	0.0415518	Red
980	0.0368324	Red
981	0.0321131	Red
982	0.00699982	Red
983	0.00835229	Red
984	0.00970477	Red
985	0.00192741	Red
986	-0.00268255	Red
987	-0.00729251	Red
988	-0.0119025	Red
989	-0.0134819	Red
990	-0.0150614	Red
991	-0.0166409	Red
992	-0.0190058	Red
993	-0.0213708	Red
994	-0.0237358	Red
995	-0.0427421	Red
996	-0.0617483	Red
997	-0.0628126	Red
998	-0.0748389	Red
999	-0.0868652	Red
1000	-0.0810444	Red
1001	-0.0913432	Red
1002	-0.101642	Red
1003	-0.111941	Red
1004	-0.113101	Red
1005	-0.114262	Red
1006	-0.115423	Red
1007	-0.118401	Red
1008	-0.12138	Red
1009	-0.126923	Red
1010	-0.121959	Red
1011	-0.116995	Red
1012	-0.117881	Red
1013	-0.119598	Red
1014	-0.121315	Red
1015	-0.137339	Red
1016	-0.136704	Red
1017	-0.136069	Red
1018	-0.133177	Red
1019	-0.138341	Red
1020	-0.143506	Red
1021	-0.14867	Red
1022	-0.148576	Red
1023	-0.148482	Red
1024	-0.148387	Red
1025	-0.133571	Red
1026	-0.118754	Red
1027	-0.114453	Red
1028	-0.110675	Red
1029	-0.106896	Red
1030	-0.0846948	Red
1031	-0.0912952	Red
1032	-0.0978955	Red
1033	-0.112542	Red
1034	-0.105851	Red
1035	-0.0991597	Red
1036	-0.0924687	Red
1037	-0.0874894	Red
1038	-0.08251	Red
1039	-0.0775306	Red
1040	-0.0862397	Red
1041	-0.0949488	Red
1042	-0.0701302	Red
1043	-0.075832	Red
1044	-0.0815339	Red
1045	-0.0877098	Red
1046	-0.0840547	Red
1047	-0.0803996	Red
1048	-0.0679121	Red
1049	-0.0761816	Red
1050	-0.0844512	Red
1051	-0.0927208	Red
1052	-0.0883498	Red
1053	-0.0839788	Red
1054	-0.0796077	Red
1055	-0.0683065	Red
1056	-0.0570052	Red
1057	-0.045704	Red
1058	-0.0415993	Red
1059	-0.0374947	Red
1060	-0.0117615	Red
1061	-0.0213788	Red
1062	-0.0309962	Red
1063	-0.0118153	Red
1064	-0.0143931	Red
1065	-0.0169709	Red
1066	-0.0195487	Red
1067	-0.0099266	Red
1068	-0.000304543	Red
1069	0.0072509	Red
1070	0.0148063	Red
1071	0.0223618	Red
1072	0.0239174	Red
1073	0.025473	Red
1074	0.0270285	Red
1075	0.0322574	Red
1076	0.0374863	Red
1077	0.0427152	Red
1078	0.0581437	Red
1079	0.0623151	Red
1080	0.0664865	Red
1081	0.0651243	Red
1082	0.0636673	Red
1083	0.0622103	Red
1084	0.0636105	Red
1085	0.0650106	Red
1086	0.0664107	Red
1087	0.0556544	Red
1088	0.0593937	Red
1089	0.0631329	Red
1090	0.0668722	Red
1091	0.0681425	Red
1092	0.0694128	Red
1093	0.070683	Red
1094	0.0503541	Red
1095	0.0300252	Red
1096	0.0533763	Red
1097	0.0394343	Red
1098	0.0254924	Red
1099	0.0187247	Red
1100	0.0143838	Red
1101	0.0100429	Red
1102	-0.00436139	Red
1103	-0.0120341	Red
1104	-0.0197067	Red
1105	-0.0371532	Red
1106	-0.0462922	Red
1107	-0.0554313	Red
1108	-0.0472883	Red
1109	-0.0540367	Red
1110	-0.0607852	Red
1111	-0.089498	Red
1112	-0.0965888	Red
1113	-0.10368	Red
1114	-0.107592	Red
1115	-0.0935456	Red
1116	-0.0794991	Red
1117	-0.0919562	Red
1118	-0.104413	Red
1119	-0.11687	Red
1120	-0.120642	Red
1121	-0.124415	Red
1122	-0.128187	Red
1123	-0.135329	Red
1124	-0.142471	Red
1125	-0.149613	Red
1126	-0.148223	Red
1127	-0.15153	Red
1128	-0.154836	Red
1129	-0.14326	Red
1130	-0.147234	Red
1131	-0.151207	Red
1132	-0.172152	Red
1133	-0.173931	Red
1134	-0.175711	Red
1135	-0.17749	Red
1136	-0.177071	Red
1137	-0.176653	Red
1138	-0.176235	Red
1139	-0.172432	Red
1140	-0.16863	Red
1141	-0.172896	Red
1142	-0.171394	Red
1143	-0.169893	Red
1144	-0.162903	Red
1145	-0.163137	Red
1146	-0.163372	Red
1147	-0.144106	Red
1148	-0.145163	Red
1149	-0.146221	Red
1150	-0.147279	Red
1151	-0.142727	Red
1152	-0.138175	Red
1153	-0.133622	Red
1154	-0.132801	Red
1155	-0.131979	Red
1156	-0.131157	Red
1157	-0.135172	Red
1158	-0.139188	Red
1159	-0.122116	Red
1160	-0.128493	Red
1161	-0.134869	Red
1162	-0.113136	Red
1163	-0.113822	Red
1164	-0.114509	Red
1165	-0.126009	Red
1166	-0.117544	Red
1167	-0.109078	Red
1168	-0.107351	Red
1169	-0.105623	Red
1170	-0.103896	Red
1171	-0.103361	Red
1172	-0.102826	Red
1173	-0.10229	Red
1174	-0.0993912	Red
1175	-0.0964921	Red
1176	-0.0935929	Red
1177	-0.0904256	Red
1178	-0.0872582	Red
1179	-0.0840908	Red
1180	-0.0735546	Red
1181	-0.0681561	Red
1182	-0.0627575	Red
1183	-0.0415454	Red
1184	-0.0420896	Red
1185	-0.0426339	Red
1186	-0.0442513	Red
1187	-0.0458687	Red
1188	-0.0474861	Red
1189	-0.0450546	Red
1190	-0.0426231	Red
1191	-0.0401915	Red
1192	-0.0348872	Red
1193	-0.0295829	Red
1194	-0.0242785	Red
1195	-0.0198751	Red
1196	-0.0154717	Red
1197	-0.0110682	Red
1198	-0.00462747	Red
1199	0.00181331	Red
1200	0.00825408	Red
1201	0.007546	Red
1202	0.0148745	Red
1203	0.0222031	Red
1204	0.0247912	Red
1205	0.0182334	Red
1206	0.0116755	Red
1207	0.0195641	Red
1208	0.0304065	Red
1209	0.0412488	Red
1210	0.0520912	Red
1211	0.0591073	Red
1212	0.0661235	Red
1213	0.0731397	Red
1214	0.0790896	Red
1215	0.0850395	Red
1216	0.0909894	Red
1217	0.0918531	Red
1218	0.0927167	Red
1219	0.0935804	Red
1220	0.094444	Red
1221	0.105227	Red
1222	0.11601	Red
1223	0.126793	Red
1224	0.119991	Red
1225	0.114111	Red
1226	0.108232	Red
1227	0.119996	Red
1228	0.114415	Red
1229	0.108835	Red
1230	0.11499	Red
1231	0.120592	Red
1232	0.126193	Red
1233	0.136983	Red
1234	0.13859	Red
1235	0.140197	Red
1236	0.129929	Red
1237	0.139473	Red
1238	0.149017	Red
1239	0.145721	Red
1240	0.149975	Red
1241	0.154229	Red
1242	0.153796	Red
1243	0.153363	Red
1244	0.152931	Red
1245	0.155615	Red
1246	0.155261	Red
1247	0.154907	Red
1248	0.154552	Red
1249	0.159311	Red
1250	0.16407	Red
1251	0.168829	Red
1252	0.163327	Red
1253	0.157825	Red
1254	0.152323	Red
1255	0.175168	Red
1256	0.198013	Red
1257	0.169971	Red
1258	0.184669	Red
1259	0.199367	Red
1260	0.17961	Red
1261	0.176674	Red
1262	0.173738	Red
1263	0.170803	Red
1264	0.165513	Red
1265	0.160223	Red
1266	0.154933	Red
1267	0.15876	Red
1268	0.162587	Red
1269	0.166414	Red
1270	0.152277	Red
1271	0.138139	Red
1272	0.124001	Red
1273	0.116626	Red
1274	0.10925	Red
1275	0.106146	Red
1276	0.103042	Red
1277	0.0999373	Red
1278	0.0968167	Red
1279	0.093696	Red
1280	0.0905754	Red
1281	0.063624	Red
1282	0.0446361	Red
1283	0.0256483	Red
1284	0.0209422	Red
1285	0.0326749	Red
1286	0.0444076	Red
1287	0.015696	Red
1288	0.00981317	Red
1289	0.00393032	Red
1290	-0.00196977	Red
1291	-0.00786986	Red
1292	-0.01377	Red
1293	-0.0232685	Red
1294	-0.0223675	Red
1295	-0.0214665	Red
1296	-0.0267559	Red
1297	-0.0320452	Red
1298	-0.0373346	Red
1299	-0.0333708	Red
1300	-0.0353912	Red
1301	-0.0374117	Red
1302	-0.0394321	Red
1303	-0.0420438	Red
1304	-0.0446555	Red
1305	-0.0472672	Red
1306	-0.0519858	Red
1307	-0.0567044	Red
1308	-0.0589601	Red
1309	-0.0576552	Red
1310	-0.0563504	Red
1311	-0.0590851	Red
1312	-0.0575884	Red
1313	-0.0560916	Red
1314	-0.0467433	Red
1315	-0.037395	Red
1316	-0.0280466	Red
1317	-0.0213428	Red
1318	-0.0291653	Red
1319	-0.0369879	Red
1320	-0.0419768	Red
1321	-0.0353986	Red
1322	-0.0288204	Red
1323	-0.0222422	Red
1324	-0.0209677	Red
1325	-0.0196931	Red
1326	-0.0184186	Red
1327	-0.0201398	Red
1328	-0.0218611	Red
1329	-0.0235823	Red
1330	-0.0188119	Red
1331	-0.0140415	Red
1332	-0.00927104	Red
1333	-0.00521057	Red
1334	-0.0011501	Red
1335	0.00291037	Red
1336	0.00616562	Red
1337	0.00942086	Red
1338	0.0126761	Red
1339	0.0139816	Red
1340	0.0152872	Red
1341	0.0304442	Red
1342	0.028283	Red
1343	0.0261217	Red
1344	0.0348484	Red
1345	0.0425012	Red
1346	0.050154	Red
1347	0.0440318	Red
1348	0.0450027	Red
1349	0.0459735	Red
1350	0.0469444	Red
1351	0.0562803	Red
1352	0.0656162	Red
1353	0.0749521	Red
1354	0.0660917	Red
1355	0.0572314	Red
1356	0.069706	Red
1357	0.0815483	Red
1358	0.0933906	Red
1359	0.0978387	Red
1360	0.097485	Red
1361	0.0971314	Red
1362	0.137513	Red
1363	0.130342	Red
1364	0.123171	Red
1365	0.125565	Red
1366	0.131646	Red
1367	0.137726	Red
1368	0.143009	Red
1369	0.148291	Red
1370	0.153573	Red
1371	0.153085	Red
1372	0.152597	Red
1373	0.15211	Red
1374	0.212453	Red
1375	0.215631	Red
1376	0.218809	Red
1377	0.205451	Red
1378	0.2231	Red
1379	0.240749	Red
1380	0.236782	Red
1381	0.245284	Red
1382	0.253785	Red
1383	0.253049	Red
1384	0.252313	Red
1385	0.251577	Red
1386	0.264671	Red
1387	0.277765	Red
1388	0.29086	Red
1389	0.29595	Red
1390	0.301039	Red
1391	0.306129	Red
1392	0.320996	Red
1393	0.326329	Red
1394	0.331662	Red
1395	0.324941	Red
1396	0.332828	Red
1397	0.340714	Red
1398	0.348393	Red
1399	0.356072	Red
1400	0.363751	Red
1401	0.362334	Red
1402	0.360917	Red
1403	0.3595	Red
1404	0.383445	Red
1405	0.389325	Red
1406	0.395206	Red
1407	0.401086	Red
1408	0.406523	Red
1409	0.411959	Red
1410	0.417396	Red
1411	0.413444	Red
1412	0.409493	Red
1413	0.405542	Red
1414	0.410558	Red
1415	0.415573	Red
1416	0.420588	Red
1417	0.425823	Red
1418	0.431058	Red
1419	0.436293	Red
1420	0.441671	Red
1421	0.44705	Red
1422	0.436171	Red
1423	0.424887	Red
1424	0.413603	Red
1425	0.419967	Red
1426	0.415676	Red
1427	0.411385	Red
1428	0.433433	Red
1429	0.424495	Red
1430	0.415556	Red
1431	0.406618	Red
1432	0.401297	Red
1433	0.395977	Red
1434	0.390656	Red
1435	0.380173	Red
1436	0.36969	Red
1437	0.343229	Red
1438	0.362314	Red
1439	0.381399	Red
1440	0.348195	Red
1441	0.347552	Red
1442	0.346909	Red
1443	0.336643	Red
1444	0.326378	Red
1445	0.316113	Red
1446	0.30935	Red
1447	0.305024	Red
1448	0.300697	Red
1449	0.296371	Red
1450	0.288256	Red
1451	0.28014	Red
1452	0.272025	Red
1453	0.262675	Red
1454	0.253325	Red
1455	0.243975	Red
1456	0.247425	Red
1457	0.250875	Red
1458	0.254325	Red
1459	0.24351	Red
1460	0.232695	Red
1461	0.239013	Red
1462	0.245331	Red
1463	0.251649	Red
1464	0.253424	Red
1465	0.24023	Red
1466	0.227036	Red
1467	0.230924	Red
1468	0.222793	Red
1469	0.214662	Red
1470	0.216953	Red
1471	0.2225	Red
1472	0.228047	Red
1473	0.223512	Red
1474	0.215668	Red
1475	0.207825	Red
1476	0.206077	Red
1477	0.20433	Red
1478	0.202583	Red
1479	0.20045	Red
1480	0.198318	Red
1481	0.196185	Red
1482	0.171371	Red
1483	0.170086	Red
1484	0.168801	Red
1485	0.167515	Red
1486	0.157155	Red
1487	0.146794	Red
1488	0.136433	Red
1489	0.145294	Red
1490	0.154154	Red
1491	0.167462	Red
1492	0.163187	Red
1493	0.158912	Red
1494	0.126611	Red
1495	0.127117	Red
1496	0.127623	Red
1497	0.128129	Red
1498	0.134217	Red
1499	0.140305	Red
1500	0.146393	Red
1501	0.147997	Red
1502	0.149601	Red
1503	0.151205	Red
1504	0.151222	Red
1505	0.151238	Red
1506	0.160822	Red
1507	0.157523	Red
1508	0.154223	Red
1509	0.151345	Red
1510	0.149966	Red
1511	0.148587	Red
1512	0.152399	Red
1513	0.15621	Red
1514	0.160022	Red
1515	0.16256	Red
1516	0.165098	Red
1517	0.167636	Red
1518	0.185046	Red
1519	0.186072	Red
1520	0.187098	Red
1521	0.18544	Red
1522	0.191015	Red
1523	0.196591	Red
1524	0.209026	Red
1525	0.214312	Red
1526	0.219598	Red
1527	0.248349	Red
1528	0.236594	Red
1529	0.224839	Red
1530	0.213084	Red
1531	0.222333	Red
1532	0.231582	Red
1533	0.240831	Red
1534	0.242012	Red
1535	0.243193	Red
1536	0.244374	Red
1537	0.252429	Red
1538	0.260483	Red
1539	0.24175	Red
1540	0.250587	Red
1541	0.259423	Red
1542	0.27991	Red
1543	0.290162	Red
1544	0.300415	Red
1545	0.302347	Red
1546	0.304278	Red
1547	0.30621	Red
1548	0.294437	Red
1549	0.282665	Red
1550	0.270892	Red
1551	0.281453	Red
1552	0.292015	Red
1553	0.302576	Red
1554	0.296969	Red
1555	0.291362	Red
1556	0.285754	Red
1557	0.273925	Red
1558	0.268844	Red
1559	0.263763	Red
1560	0.277465	Red
1561	0.281223	Red
1562	0.284981	Red
1563	0.260731	Red
1564	0.252071	Red
1565	0.243411	Red
1566	0.234751	Red
1567	0.245468	Red
1568	0.256184	Red
1569	0.253384	Red
1570	0.250584	Red
1571	0.247784	Red
1572	0.237097	Red
1573	0.233703	Red
1574	0.23031	Red
1575	0.226283	Red
1576	0.222256	Red
1577	0.218229	Red
1578	0.213795	Red
1579	0.209361	Red
1580	0.204927	Red
1581	0.201442	Red
1582	0.197957	Red
1583	0.194471	Red
1584	0.190297	Red
1585	0.184463	Red
1586	0.178629	Red
1587	0.161604	Red
1588	0.1629	Red
1589	0.164196	Red
1590	0.156843	Red
1591	0.149489	Red
1592	0.142136	Red
1593	0.13821	Red
1594	0.134284	Red
1595	0.130358	Red
1596	0.135323	Red
1597	0.140288	Red
1598	0.145253	Red
1599	0.145436	Red
1600	0.141126	Red
1601	0.136815	Red
1602	0.108667	Red
1603	0.111129	Red
1604	0.11359	Red
1605	0.113285	Red
1606	0.112979	Red
1607	0.112674	Red
1608	0.113412	Red
1609	0.114151	Red
1610	0.11489	Red
1611	0.11136	Red
1612	0.10783	Red
1613	0.1043	Red
1614	0.06708	Red
1615	0.0577468	Red
1616	0.0484137	Red
1617	0.0656608	Red
1618	0.0550708	Red
1619	0.0444808	Red
1620	0.0131887	Red
1621	0.0210497	Red
1622	0.0289107	Red
1623	0.0367718	Red
1624	0.0292385	Red
1625	0.0217052	Red
1626	0.014172	Red
1627	0.00616375	Red
1628	-0.00184447	Red
1629	-0.00270046	Red
1630	-0.00355645	Red
1631	-0.00441244	Red
1632	-0.014634	Red
1633	-0.0248555	Red
1634	-0.0350771	Red
1635	-0.0530224	Red
1636	-0.0450078	Red
1637	-0.0369931	Red
1638	-0.0289785	Red
1639	-0.0238614	Red
1640	-0.0187443	Red
1641	-0.0136272	Red
1642	-0.0235706	Red
1643	-0.0335139	Red
1644	-0.0434572	Red
1645	-0.0475815	Red
1646	-0.0517058	Red
1647	-0.05583	Red
1648	-0.057729	Red
1649	-0.0596281	Red
1650	-0.0615271	Red
1651	-0.0470309	Red
1652	-0.0325347	Red
1653	-0.0557059	Red
1654	-0.0574291	Red
1655	-0.0591524	Red
1656	-0.0608756	Red
1657	-0.0625988	Red
1658	-0.0792542	Red
1659	-0.0775248	Red
1660	-0.0757954	Red
1661	-0.0674281	Red
1662	-0.063154	Red
1663	-0.0588799	Red
1664	-0.0595557	Red
1665	-0.0602315	Red
1666	-0.0609073	Red
1667	-0.0680305	Red
1668	-0.0751538	Red
1669	-0.0822771	Red
1670	-0.0639297	Red
1671	-0.0664297	Red
1672	-0.0689296	Red
1673	-0.0760054	Red
1674	-0.062626	Red
1675	-0.0492467	Red
1676	-0.0398629	Red
1677	-0.0482557	Red
1678	-0.0566485	Red
1679	-0.0650413	Red
1680	-0.0482042	Red
1681	-0.031367	Red
1682	-0.0276669	Red
1683	-0.0239667	Red
1684	-0.0202666	Red
1685	-0.023378	Red
1686	-0.0264895	Red
1687	-0.029601	Red
1688	-0.0187441	Red
1689	-0.00788722	Red
1690	0.00296965	Red
1691	0.0104967	Red
1692	0.01771	Red
1693	0.0249234	Red
1694	0.0102583	Red
1695	0.0117872	Red
1696	0.0133162	Red
1697	0.037083	Red
1698	0.0353055	Red
1699	0.033528	Red
1700	0.0317505	Red
1701	0.0330032	Red
1702	0.0342558	Red
1703	0.0355085	Red
1704	0.0531222	Red
1705	0.0707359	Red
1706	0.0883495	Red
1707	0.0859138	Red
1708	0.083478	Red
1709	0.0810422	Red
1710	0.0925612	Red
1711	0.10408	Red
1712	0.114488	Red
1713	0.110085	Red
1714	0.105682	Red
1715	0.107046	Red
1716	0.119507	Red
1717	0.131968	Red
1718	0.144429	Red
1719	0.147688	Red
1720	0.150947	Red
1721	0.154206	Red
1722	0.162028	Red
1723	0.16985	Red
1724	0.177671	Red
1725	0.179519	Red
1726	0.181367	Red
1727	0.183215	Red
1728	0.181751	Red
1729	0.180288	Red
1730	0.187427	Red
1731	0.203885	Red
1732	0.220342	Red
1733	0.222505	Red
1734	0.222361	Red
1735	0.222217	Red
1736	0.221106	Red
1737	0.223977	Red
1738	0.226847	Red
1739	0.213032	Red
1740	0.215813	Red
1741	0.218594	Red
1742	0.221375	Red
1743	0.217658	Red
1744	0.213941	Red
1745	0.202184	Red
1746	0.212317	Red
1747	0.22245	Red
1748	0.22588	Red
1749	0.22931	Red
1750	0.23274	Red
1751	0.216206	Red
1752	0.199672	Red
1753	0.183138	Red
1754	0.195064	Red
1755	0.206991	Red
1756	0.218917	Red
1757	0.224094	Red
1758	0.229271	Red
1759	0.234449	Red
1760	0.218865	Red
1761	0.2354	Red
1762	0.251934	Red
1763	0.224919	Red
1764	0.232103	Red
1765	0.239287	Red
1766	0.23158	Red
1767	0.223872	Red
1768	0.216164	Red
1769	0.217891	Red
1770	0.219619	Red
1771	0.221346	Red
1772	0.228725	Red
1773	0.232346	Red
1774	0.235967	Red
1775	0.239235	Red
1776	0.232064	Red
1777	0.224894	Red
1778	0.198131	Red
1779	0.216065	Red
1780	0.234	Red
1781	0.225748	Red
1782	0.222238	Red
1783	0.218729	Red
1784	0.259747	Red
1785	0.257056	Red
1786	0.254365	Red
1787	0.249926	Red
1788	0.245488	Red
1789	0.241049	Red
1790	0.260537	Red
1791	0.280025	Red
1792	0.299513	Red
1793	0.301066	Red
1794	0.30262	Red
1795	0.304173	Red
1796	0.307337	Red
1797	0.310502	Red
1798	0.313666	Red
1799	0.307257	Red
1800	0.300849	Red
1801	0.29444	Red
1802	0.32126	Red
1803	0.309838	Red
1804	0.298416	Red
1805	0.286994	Red
1806	0.30139	Red
1807	0.315786	Red
1808	0.291389	Red
1809	0.295445	Red
1810	0.299502	Red
1811	0.311454	Red
1812	0.299554	Red
1813	0.287654	Red
1814	0.278207	Red
1815	0.287435	Red
1816	0.296663	Red
1817	0.305891	Red
1818	0.299562	Red
1819	0.293233	Red
1820	0.286903	Red
1821	0.28963	Red
1822	0.292357	Red
1823	0.295083	Red
1824	0.287396	Red
1825	0.279709	Red
1826	0.328047	Red
1827	0.322428	Red
1828	0.316809	Red
1829	0.312905	Red
1830	0.311678	Red
1831	0.310451	Red
1832	0.292218	Red
1833	0.296493	Red
1834	0.300767	Red
1835	0.305042	Red
1836	0.303137	Red
1837	0.301232	Red
1838	0.299327	Red
1839	0.294687	Red
1840	0.290047	Red
1841	0.285408	Red
1842	0.271916	Red
1843	0.258424	Red
1844	0.272787	Red
1845	0.271043	Red
1846	0.269299	Red
1847	0.221832	Red
1848	0.231422	Red
1849	0.241012	Red
1850	0.233571	Red
1851	0.22613	Red
1852	0.218689	Red
1853	0.207855	Red
1854	0.19702	Red
1855	0.186186	Red
1856	0.180315	Red
1857	0.174444	Red
1858	0.168574	Red
1859	0.150147	Red
1860	0.131721	Red
1861	0.113295	Red
1862	0.107472	Red
1863	0.101649	Red
1864	0.0958262	Red
1865	0.0843391	Red
1866	0.072852	Red
1867	0.0613649	Red
1868	0.0471991	Red
1869	0.0330332	Red
1870	0.0188673	Red
1871	-0.00730702	Red
1872	-0.00869686	Red
1873	-0.0100867	Red
1874	-0.0114765	Red
1875	-0.0229412	Red
1876	-0.0344058	Red
1877	-0.0458705	Red
1878	-0.0593895	Red
1879	-0.0729085	Red
1880	-0.0864275	Red
1881	-0.0811399	Red
1882	-0.0758523	Red
1883	-0.0705648	Red
1884	-0.0911625	Red
1885	-0.11176	Red
1886	-0.0967512	Red
1887	-0.0956879	Red
1888	-0.0946246	Red
1889	-0.100808	Red
1890	-0.108008	Red
1891	-0.115208	Red
1892	-0.122409	Red
1893	-0.10578	Red
1894	-0.0891522	Red
1895	-0.0975008	Red
1896	-0.105849	Red
1897	-0.114198	Red
1898	-0.110433	Red
1899	-0.106667	Red
1900	-0.102902	Red
1901	-0.0974676	Red
1902	-0.0920335	Red
1903	-0.0865993	Red
1904	-0.0228498	Red
1905	-0.0205045	Red
1906	-0.0181592	Red
1907	0.00306698	Red
1908	-0.00930035	Red
1909	-0.0216677	Red
1910	0.024434	Red
1911	0.030235	Red
1912	0.0360361	Red
1913	0.0334617	Red
1914	0.0308872	Red
1915	0.0283128	Red
1916	0.0455777	Red
1917	0.0454326	Red
1918	0.0452875	Red
1919	0.0489882	Red
1920	0.0526889	Red
1921	0.0563896	Red
1922	0.0462846	Red
1923	0.0468899	Red
1924	0.0474951	Red
1925	0.0753592	Red
1926	0.0693054	Red
1927	0.0632516	Red
1928	0.0571978	Red
1929	0.0608518	Red
1930	0.0645058	Red
1931	0.0717231	Red
1932	0.0789403	Red
1933	0.0861576	Red
1934	0.0611919	Red
1935	0.0654056	Red
1936	0.0696193	Red
1937	0.0649163	Red
1938	0.0602133	Red
1939	0.0555103	Red
1940	0.0591641	Red
1941	0.0628179	Red
1942	0.0664716	Red
1943	0.0571532	Red
1944	0.0478348	Red
1945	0.0385164	Red
1946	0.0335493	Red
1947	0.0285822	Red
1948	0.0236151	Red
1949	0.0210631	Red
1950	0.0185111	Red
1951	0.0159591	Red
1952	0.0142534	Red
1953	0.0125478	Red
1954	0.0108421	Red
1955	0.022694	Red
1956	0.0345459	Red
1957	0.0463979	Red
1958	0.0385434	Red
1959	0.030689	Red
1960	0.0228346	Red
1961	0.00853631	Red
1962	0.00802495	Red
1963	0.0075136	Red
1964	0.00700224	Red
1965	0.00479953	Red
1966	0.00259681	Red
1967	0.000394095	Red
1968	-0.00984547	Red
1969	-0.020085	Red
1970	0.00194154	Red
1971	0.000354927	Red
1972	-0.00123168	Red
1973	0.0107218	Red
1974	0.00175535	Red
1975	-0.00721106	Red
1976	-0.0162346	Red
1977	-0.0252581	Red
1978	-0.0342816	Red
1979	-0.0324655	Red
1980	-0.0306493	Red
1981	-0.0288332	Red
1982	-0.0277511	Red
1983	-0.0242989	Red
1984	-0.0208467	Red
1985	-0.0200932	Red
1986	-0.0155004	Red
1987	-0.0109076	Red
1988	0.00244376	Red
1989	-0.00253201	Red
1990	-0.00750778	Red
1991	-0.0124836	Red
1992	-0.00708674	Red
1993	-0.00168992	Red
1994	0.00370689	Red
1995	0.0116411	Red
1996	0.0195753	Red
1997	0.0275095	Red
1998	0.0450719	Red
[truncated: 5,203 more rows]

## Sheet: Oscillation
RedBlueRatio	Red_Mean	Red_STD	Blue_Mean	Blue_STD
0	1	0.808819	1	0.808819
1	0.619128	0.354737	0.862673	0.368504
2	0.525834	0.486666	0.985011	0.776137
3	0.222735	0.138971	0.976453	0.300133

## Sheet: LinearFit
RedBlueRatio	Red_Mean	Red_Fit	Red_Delta	Blue_Mean	Blue_Fit	Blue_Delta
0	1	0.955687	0.108625	1	0.94828	0.100032
1	0.619128	0.713179	0.0949899	0.862673	0.953449	0.0874755
2	0.525834	0.47067	0.0949899	0.985011	0.958619	0.0874755
3	0.222735	0.228161	0.108625	0.976453	0.963789	0.100032

## Sheet: Bar_Red
X_Position	Power
1	160
1	187
1	124
1	148

## Sheet: Bar_Blue
X_Position	Power
2	160
2	166
2	157
2	120
