# Supplementary material for: Phytochromes facilitate social behaviour in marine diatoms
Source: Nat Commun. 2026 Mar 10;17:3766. doi: 10.1038/s41467-026-70219-3 (PMC13106708; doi:10.1038/s41467-026-70219-3)
Supplement: Supplementary file 6 — Supplementary Data 3 [file 41467_2026_70219_MOESM6_ESM.xlsx]

## Sheet: PanelA_TimeSeries
Time_s	FL_gt645_c1	FL_gt645_c2	FL_gt715_c1	FL_gt715_c2
0	-0.00172461	-0.00149271	-0.00352962	-0.000295628
1	-0.00181516	-0.00145708	-0.0035895	-0.000292865
2	-0.0018657	-0.00145145	-0.00357938	-0.000280102
3	-0.00187625	-0.00139582	-0.00362927	-0.000267339
4	-0.0019368	-0.00136019	-0.00359915	-0.000254576
5	-0.00190734	-0.00132456	-0.00363903	-0.000231812
6	-0.00191789	-0.00128893	-0.00360891	-0.000229049
7	-0.00185844	-0.0012633	-0.00359879	-0.000216286
8	-0.00198898	-0.00126766	-0.00364868	-0.000223523
9	-0.00197953	-0.00121203	-0.00362856	-0.00020076
10	-0.00197008	-0.0011864	-0.00365844	-0.000207997
11	-0.00206062	-0.00121077	-0.00367832	-0.000205234
12	-0.00205117	-0.00117514	-0.0036782	-0.00017247
13	-0.00210172	-0.00110951	-0.00369809	-0.000169707
14	-0.00224226	-0.00109388	-0.00377797	-0.000176944
15	-0.00230281	-0.00117825	-0.00380785	-0.000194181
16	-0.00235336	-0.00115262	-0.00380773	-0.000181418
17	-0.0023339	-0.00115699	-0.00382761	-0.000168655
18	-0.00240445	-0.00111136	-0.0038375	-0.000165891
19	-0.002415	-0.00111572	-0.00382738	-0.000173128
20	-0.00246555	-0.00109009	-0.00384726	-0.000150365
21	-0.00252609	-0.00104446	-0.00389714	-0.000137602
22	-0.00269664	-0.000998831	-0.00398703	-0.000114839
23	-0.00267719	-0.0010132	-0.00396691	-0.000122076
24	-0.00274773	-0.00102757	-0.00399679	-0.000109312
25	-0.00279828	-0.00102194	-0.00401667	-0.000116549
26	-0.00284883	-0.000986308	-0.00403655	-0.000113786
27	-0.00295937	-0.00100068	-0.00405644	-0.000101023
28	-0.00289992	-0.00100505	-0.00405632	-0.00011826
29	-0.00294047	-0.00104941	-0.0040562	-0.000115497
30	-0.00302101	-0.00108378	-0.00412608	-0.000142734
31	-0.00312156	-0.00107815	-0.00410596	-0.00012997
32	-0.00309211	-0.00100252	-0.00410585	-0.000107207
33	-0.00308265	-0.000986891	-0.00410573	-0.000114444
34	-0.0031032	-0.00096126	-0.00410561	-9.16809e-05
35	-0.00312375	-0.000965629	-0.00413549	-9.89178e-05
36	-0.00316429	-0.000999998	-0.00415537	-0.000106155
37	-0.00317484	-0.000974368	-0.00412526	-9.33915e-05
38	-0.00309539	-0.000988737	-0.00412514	-0.000110628
39	-0.00315594	-0.000973106	-0.00415502	-8.78651e-05
40	-0.00324648	-0.000947475	-0.0041649	-0.000105102
41	-0.00321703	-0.000951844	-0.00414478	-0.000102339
42	-0.00323758	-0.000976213	-0.00415467	-8.95757e-05
43	-0.00325812	-0.000970582	-0.00413455	-0.000106813
44	-0.00327867	-0.00100495	-0.00415443	-0.000124049
45	-0.00337922	-0.00098932	-0.00418431	-0.000111286
46	-0.00336976	-0.000973689	-0.00416419	-9.8523e-05
47	-0.00337031	-0.000968058	-0.00418408	-0.00011576
48	-0.00339086	-0.000982427	-0.00413396	-0.000112997
49	-0.0033814	-0.000976796	-0.00414384	-0.000120234
50	-0.00345195	-0.000961166	-0.00413372	-0.00011747
51	-0.0034425	-0.00101553	-0.0041436	-0.000114707
52	-0.00347304	-0.0010099	-0.00413349	-0.000131944
53	-0.00344359	-0.00101427	-0.00412337	-0.000129181
54	-0.00349414	-0.00101864	-0.00412325	-0.000106418
55	-0.00352468	-0.000913011	-0.00409313	-8.36546e-05
56	-0.00349523	-0.00090738	-0.00407301	-9.08915e-05
57	-0.00346578	-0.000921749	-0.0040329	-9.81283e-05
58	-0.00334633	-0.000956118	-0.00400278	-0.000115365
59	-0.00342687	-0.000990487	-0.00405266	-0.000132602
60	-0.00343742	-0.00109486	-0.00402254	-0.000169839
61	-0.00348797	-0.00111923	-0.00408243	-0.000177076
62	-0.00357851	-0.00103359	-0.00408231	-0.000164313
63	-0.00362906	-0.00110796	-0.00406219	-0.000181549
64	-0.00354961	-0.00111233	-0.00402207	-0.000178786
65	-0.00353015	-0.0010767	-0.00403195	-0.000176023
66	-0.0034807	-0.00110107	-0.00398184	-0.00016326
67	-0.00343125	-0.00105544	-0.00398172	-0.000150497
68	-0.00359179	-0.00107981	-0.0040016	-0.000167734
69	-0.00352234	-0.00108418	-0.00400148	-0.00019497
70	-0.00343289	-0.00107855	-0.00394136	-0.000182207
71	-0.00346343	-0.00105292	-0.00397125	-0.000169444
72	-0.00355398	-0.00105729	-0.00400113	-9.6681e-05
73	-0.00361453	-0.000951654	-0.00403101	-3.91782e-06
74	-0.00363507	-0.00100602	-0.00399089	-0.000131155
75	-0.00351562	-0.00109039	-0.00396077	-0.000228392
76	-0.00350617	-0.00113476	-0.00396066	-0.000225628
77	-0.00354671	-0.00112913	-0.00396054	-0.000222865
78	-0.00353726	-0.0011335	-0.00396042	-0.000230102
79	-0.00350781	-0.00111787	-0.0039503	-0.000247339
80	-0.00351836	-0.00116224	-0.00395018	-0.000234576
81	-0.0035689	-0.00112661	-0.00394007	-0.000251813
82	-0.00347945	-0.00116098	-0.00387995	-0.000269049
83	-0.00353	-0.00118534	-0.00391983	-0.000286286
84	-0.00348054	-0.00120971	-0.00389971	-0.000293523
85	-0.00350109	-0.00118408	-0.00395959	-0.00028076
86	-0.00359164	-0.00120845	-0.00400948	-0.000307997
87	-0.00356218	-0.00124282	-0.00404936	-0.000305234
88	-0.00369273	-0.00120719	-0.00411924	-0.00031247
89	-0.00368328	-0.00120156	-0.00412912	-0.000279707
90	-0.00363382	-0.00117593	-0.004149	-0.000306944
91	-0.00365437	-0.0011703	-0.00420889	-0.000304181
92	-0.00375492	-0.00121467	-0.00428877	-0.000341418
93	-0.00382546	-0.00121904	-0.00433865	-0.000348655
94	-0.00379601	-0.0012534	-0.00433853	-0.000345892
95	-0.00372656	-0.00125777	-0.00439841	-0.000363128
96	-0.0038271	-0.00129214	-0.0044483	-0.000380365
97	-0.00378765	-0.00129651	-0.00448818	-0.000367602
98	-0.0037882	-0.00125088	-0.00452806	-0.000354839
99	-0.00376875	-0.00123525	-0.00452794	-0.000362076
100	-0.00368929	-0.00119962	-0.00455782	-0.000349313
101	-0.00359984	-0.00122399	-0.00452771	-0.000386549
102	-0.00362039	-0.00128836	-0.00452759	-0.000393786
103	-0.00345093	-0.00129273	-0.00449747	-0.000391023
104	-0.00335148	-0.0012871	-0.00448735	-0.00039826
105	-0.00328203	-0.00125146	-0.00444724	-0.000405497
106	-0.00314257	-0.00128583	-0.00439712	-0.000422734
107	-0.00297312	-0.0013402	-0.004367	-0.000429971
108	-0.00287367	-0.00128457	-0.00429688	-0.000427207
109	-0.00275421	-0.00130894	-0.00424676	-0.000434444
110	-0.00256476	-0.00129331	-0.00418665	-0.000441681
111	-0.00250531	-0.00128768	-0.00411653	-0.000438918
112	-0.00236585	-0.00131205	-0.00403641	-0.000456155
113	-0.0021264	-0.00132642	-0.00393629	-0.000463392
114	-0.00181695	-0.00135079	-0.00379617	-0.000480628
115	-0.00180749	-0.00134516	-0.00377606	-0.000467865
116	-0.00159804	-0.00134952	-0.00370594	-0.000475102
117	-0.00139859	-0.00131389	-0.00360582	-0.000482339
118	-0.00113914	-0.00130826	-0.0035157	-0.000459576
119	-0.00104968	-0.00126263	-0.00346558	-0.000476813
120	-0.000960229	-0.001287	-0.00340547	-0.000454049
121	-0.000820776	-0.00127137	-0.00332535	-0.000471286
122	-0.000621323	-0.00129574	-0.00323523	-0.000468523
123	-0.00036187	-0.00131011	-0.00310511	-0.00047576
124	-0.000132416	-0.00128448	-0.00302499	-0.000472997
125	0.000147037	-0.00126885	-0.00289488	-0.000450234
126	0.00034649	-0.00127322	-0.00278476	-0.000487471
127	0.000555943	-0.00133758	-0.00269464	-0.000504707
128	0.000795396	-0.00135195	-0.00255452	-0.000511944
129	0.00108485	-0.00137632	-0.0024044	-0.000499181
130	0.0014443	-0.00136069	-0.00226429	-0.000516418
131	0.00159376	-0.00136506	-0.00215417	-0.000523655
132	0.00175321	-0.00139943	-0.00205405	-0.000530892
133	0.00199266	-0.0013738	-0.00190393	-0.000538128
134	0.00218212	-0.00138817	-0.00181381	-0.000535365
135	0.00235157	-0.00133254	-0.0016937	-0.000542602
136	0.00253102	-0.00135691	-0.00157358	-0.000529839
137	0.00271047	-0.00134127	-0.00147346	-0.000547076
138	0.00288993	-0.00135564	-0.00138334	-0.000534313
139	0.00301938	-0.00136001	-0.00131322	-0.000561549
140	0.00309883	-0.00135438	-0.00121311	-0.000558786
141	0.00321829	-0.00138875	-0.00113299	-0.000566023
142	0.00337774	-0.00138312	-0.00104287	-0.00055326
143	0.00342719	-0.00135749	-0.000992753	-0.000540497
144	0.00345665	-0.00132186	-0.000952635	-0.000547734
145	0.0035161	-0.00137623	-0.000932517	-0.000554971
146	0.00349555	-0.0013406	-0.000892399	-0.000552207
147	0.00363501	-0.00137497	-0.000812281	-0.000559444
148	0.00359446	-0.00135933	-0.000802163	-0.000556681
149	0.00357391	-0.0013437	-0.000802045	-0.000573918
150	0.00352337	-0.00137807	-0.000791927	-0.000581155
151	0.00351282	-0.00137244	-0.000781809	-0.000568392
152	0.00337227	-0.00134681	-0.000831692	-0.000565628
153	0.00319173	-0.00133118	-0.000891574	-0.000542865
154	0.00311118	-0.00131555	-0.000901456	-0.000550102
155	0.00291063	-0.00128992	-0.000941338	-0.000547339
156	0.00278008	-0.00135429	-0.00093122	-0.000554576
157	0.00263954	-0.00130866	-0.000991102	-0.000531813
158	0.00242899	-0.00121303	-0.00104098	-0.00051905
159	0.00229844	-0.00125739	-0.00106087	-0.000526286
160	0.0019679	-0.00127176	-0.00116075	-0.000533523
161	0.00173735	-0.00124613	-0.00115063	-0.00051076
162	0.0016668	-0.0012305	-0.00115051	-0.000517997
163	0.00156626	-0.00120487	-0.00121039	-0.000505234
164	0.00128571	-0.00124924	-0.00125028	-0.000532471
165	0.00104516	-0.00126361	-0.00133016	-0.000539707
166	0.000794616	-0.00129798	-0.00140004	-0.000536944
167	0.000394069	-0.00129235	-0.00147992	-0.000554181
168	0.000203523	-0.00127672	-0.0015198	-0.000541418
169	-7.70242e-05	-0.00120109	-0.00160969	-0.000508655
170	-0.000347571	-0.00119545	-0.00162957	-0.000505892
171	-0.000588118	-0.00119982	-0.00172945	-0.000503128
172	-0.000978665	-0.00121419	-0.00180933	-0.000510365
173	-0.00114921	-0.00115856	-0.00185921	-0.000497602
174	-0.00134976	-0.00119293	-0.0019091	-0.000514839
175	-0.00153031	-0.0012173	-0.00192898	-0.000512076
176	-0.00174085	-0.00117167	-0.00197886	-0.000489313
177	-0.0020214	-0.00113604	-0.00202874	-0.00045655
178	-0.00213195	-0.00108041	-0.00207862	-0.000443786
179	-0.00238249	-0.00103478	-0.00217851	-0.000441023
180	-0.00257304	-0.00104914	-0.00221839	-0.00043826
181	-0.00266359	-0.00106351	-0.00226827	-0.000435497
182	-0.00286413	-0.000977883	-0.00230815	-0.000412734
183	-0.00292468	-0.000952252	-0.00234804	-0.000419971
184	-0.00306523	-0.000976621	-0.00239792	-0.000417207
185	-0.00324577	-0.00103099	-0.0024978	-0.000424444
186	-0.00335632	-0.000995359	-0.00252768	-0.000401681
187	-0.00345687	-0.000969728	-0.00255756	-0.000388918
188	-0.00356741	-0.000894098	-0.00265745	-0.000376155
189	-0.00378796	-0.000838467	-0.00273733	-0.000353392
190	-0.00380851	-0.000872836	-0.00276721	-0.000370629
191	-0.00393905	-0.000877205	-0.00283709	-0.000347865
192	-0.0040596	-0.000771574	-0.00287697	-0.000335102
193	-0.00417015	-0.000795943	-0.00293686	-0.000352339
194	-0.0042507	-0.000840312	-0.00300674	-0.000359576
195	-0.00443124	-0.000844681	-0.00309662	-0.000336813
196	-0.00457179	-0.00081905	-0.0031465	-0.00032405
197	-0.00464234	-0.000773419	-0.00319638	-0.000311286
198	-0.00473288	-0.000727788	-0.00324627	-0.000298523
199	-0.00489343	-0.000672157	-0.00327615	-0.00027576
200	-0.00501398	-0.000656526	-0.00333603	-0.000272997
201	-0.00519452	-0.000680895	-0.00340591	-0.000280234
202	-0.00529507	-0.000655265	-0.00341579	-0.000267471
203	-0.00536562	-0.000639634	-0.00346568	-0.000264707
204	-0.00546616	-0.000674003	-0.00350556	-0.000271944
205	-0.00576671	-0.000638372	-0.00358544	-0.000249181
206	-0.00583726	-0.000572741	-0.00359532	-0.000236418
207	-0.0059978	-0.00052711	-0.0036152	-0.000243655
208	-0.00621835	-0.000581479	-0.00361509	-0.000240892
209	-0.0061989	-0.000555848	-0.00353497	-0.000218129
210	-0.00633944	-0.000520217	-0.00352485	-0.000225365
211	-0.00641999	-0.000564586	-0.00347473	-0.000232602
212	-0.00660054	-0.000518955	-0.00348461	-0.000239839
213	-0.00670109	-0.000493324	-0.0034145	-0.000237076
214	-0.00676163	-0.000517693	-0.00328438	-0.000234313
215	-0.00674218	-0.000472063	-0.00323426	-0.00021155
216	-0.00688273	-0.000476432	-0.00313414	-0.000218786
217	-0.00704327	-0.000440801	-0.00308402	-0.000196023
218	-0.00718382	-0.00039517	-0.00305391	-0.00018326
219	-0.00744437	-0.000379539	-0.00296379	-0.000200497
220	-0.00738491	-0.000433908	-0.00284367	-0.000207734
221	-0.00744546	-0.000418277	-0.00272355	-0.000214971
222	-0.00752601	-0.000412646	-0.00265343	-0.000212208
223	-0.00763655	-0.000417015	-0.00261332	-0.000219444
224	-0.0077371	-0.000401384	-0.0025132	-0.000196681
225	-0.00782765	-0.000385753	-0.00242308	-0.000223918
226	-0.00786819	-0.000390122	-0.00233296	-0.000201155
227	-0.00793874	-0.000324491	-0.00227285	-0.000178392
228	-0.00799929	-0.00029886	-0.00219273	-0.000185629
229	-0.00811983	-0.00026323	-0.00209261	-0.000162865
230	-0.00805038	-0.000227599	-0.00198249	-0.000150102
231	-0.00805093	-0.000251968	-0.00188237	-0.000177339
232	-0.00803148	-0.000256337	-0.00175226	-0.000184576
233	-0.00799202	-0.000230706	-0.00165214	-0.000181813
234	-0.00799257	-0.000225075	-0.00154202	-0.00017905
235	-0.00798312	-0.000159444	-0.0014119	-0.000176286
236	-0.00791366	-0.000153813	-0.00130178	-0.000163523
237	-0.00784421	-0.000138182	-0.00115167	-0.00017076
238	-0.00773476	-0.000192551	-0.00100155	-0.000167997
239	-0.0076953	-0.00015692	-0.00088143	-0.000175234
240	-0.00751585	-0.000111289	-0.000741312	-0.000162471
241	-0.0074964	-0.000125658	-0.000601194	-0.000169708
242	-0.00745694	-0.000180027	-0.000521076	-0.000176944
243	-0.00737749	-8.43965e-05	-0.000440958	-0.000144181
244	-0.00729804	-7.87656e-05	-0.00034084	-0.000161418
245	-0.00712858	-8.31347e-05	-0.000190722	-0.000168655
246	-0.00695913	-6.75038e-05	-4.06041e-05	-0.000165892
247	-0.00684968	-6.18728e-05	5.95138e-05	-0.000173129
248	-0.00680022	-4.62419e-05	0.000119632	-0.000150365
249	-0.00668077	-2.0611e-05	0.00024975	-0.000157602
250	-0.00653132	-2.498e-05	0.000379868	-0.000154839
251	-0.00631187	3.06509e-05	0.000509986	-0.000142076
252	-0.00612241	2.62818e-05	0.000580104	-0.000169313
253	-0.00593296	2.19127e-05	0.000710222	-0.00016655
254	-0.00576351	5.75437e-05	0.000770339	-0.000133787
255	-0.00565405	0.000133175	0.000810457	-0.000131023
256	-0.0056046	0.000138806	0.000830575	-0.00013826
257	-0.00543515	7.44364e-05	0.000910693	-0.000155497
258	-0.00512569	0.000110067	0.000990811	-0.000142734
259	-0.00502624	0.000125698	0.00104093	-0.000149971
260	-0.00484679	0.000121329	0.00109105	-0.000167208
261	-0.00469733	6.69602e-05	0.00111117	-0.000164444
262	-0.00457788	0.000122591	0.00116128	-0.000171681
263	-0.00439843	0.000118222	0.0012114	-0.000168918
264	-0.00427897	0.000153853	0.00124152	-0.000156155
265	-0.00423952	0.000169484	0.00121164	-0.000153392
266	-0.00412007	0.000215115	0.00120175	-0.000160629
267	-0.00398061	0.000190746	0.00122187	-0.000167865
268	-0.00387116	0.000196377	0.00126199	-0.000155102
269	-0.00378171	0.000202008	0.00121211	-0.000172339
270	-0.00383226	0.000187638	0.00123223	-0.000189576
271	-0.0036728	0.000213269	0.00126234	-0.000186813
272	-0.00357335	0.0001589	0.00125246	-0.00019405
273	-0.0035039	0.000184531	0.00126258	-0.000181287
274	-0.00337444	0.000190162	0.0012527	-0.000178523
275	-0.00336499	0.000225793	0.00127282	-0.00018576
276	-0.00329554	0.000231424	0.00127293	-0.000112997
277	-0.00321608	0.000377055	0.00132305	-1.02339e-05
278	-0.00313663	0.000372686	0.00136317	-0.000117471
279	-0.00306718	0.000288317	0.00135329	-0.000164708
280	-0.00298772	0.000263948	0.00138341	-0.000171944
281	-0.00288827	0.000279579	0.00144352	-0.000159181
282	-0.00272882	0.00025521	0.00148364	-0.000176418
283	-0.00254936	0.000250841	0.00155376	-0.000143655
284	-0.00238991	0.000316471	0.00162388	-0.000140892
285	-0.00217046	0.000282102	0.001684	-0.000148129
286	-0.001991	0.000277733	0.00173411	-7.53655e-05
287	-0.00181155	0.000373364	0.00178423	3.73977e-05
288	-0.0015021	0.000478995	0.00187435	5.01608e-05
289	-0.00138264	0.000334626	0.00191447	-0.000117076
290	-0.00107319	0.000270257	0.00202459	-0.000154313
291	-0.000423739	0.000275888	0.0021947	-0.00014155
292	-3.42855e-05	0.000221519	0.00231482	-0.000148787
293	0.000435168	0.00021715	0.00246494	-0.000156023
294	0.000914621	0.000172781	0.00263506	-0.00016326
295	0.00146407	0.000178412	0.00284518	-0.000170497
296	0.00225353	0.000114043	0.00301529	-0.000177734
297	0.00270298	0.000149674	0.00317541	-0.000174971
298	0.00334243	0.000135304	0.00335553	-0.000162208
299	0.00398189	0.000140935	0.00358565	-0.000169444
300	0.00457134	8.65663e-05	0.00376577	-0.000176681
301	0.00524079	0.000132197	0.00390588	-0.000153918
302	0.00574025	0.000147828	0.003996	-0.000151155
303	0.0061397	0.000133459	0.00410612	-0.000158392
304	0.00652915	0.00013909	0.00413624	-0.000145629
305	0.00684861	0.000104721	0.00418635	-0.000152866
306	0.00702806	7.03519e-05	0.00413647	-0.000150102
307	0.00710751	5.59828e-05	0.00414659	-0.000167339
308	0.00717697	4.16137e-05	0.00409671	-0.000164576
309	0.00714642	-3.27553e-05	0.00401683	-0.000201813
310	0.00690587	-8.71244e-05	0.00390694	-0.00018905
311	0.00663532	-0.000131493	0.00374706	-0.000206287
312	0.00625478	-0.000175863	0.00359718	-0.000193523
313	0.00602423	-0.000170232	0.0034773	-0.00019076
314	0.00553368	-0.000134601	0.00329742	-0.000197997
315	0.00512314	-0.00019897	0.00315753	-0.000195234
316	0.00473259	-0.000193339	0.00297765	-0.000192471
317	0.00418204	-0.000167708	0.00280777	-0.000179708
318	0.0037715	-0.000202077	0.00266789	-0.000206944
319	0.00332095	-0.000246446	0.00248801	-0.000204181
320	0.0028704	-0.000300815	0.00232812	-0.000211418
321	0.00243986	-0.000255184	0.00213824	-0.000198655
322	0.00215931	-0.000279553	0.00200836	-0.000205892
323	0.00175876	-0.000323922	0.00181848	-0.000223129
324	0.00140822	-0.000378291	0.0016486	-0.000260366
325	0.00104767	-0.00044266	0.00144871	-0.000267602
326	0.000707122	-0.00041703	0.00125883	-0.000264839
327	0.000366575	-0.000451399	0.00099895	-0.000272076
328	-5.39717e-05	-0.000465768	0.000769068	-0.000249313
329	-0.000414519	-0.000440137	0.000479186	-0.00025655
330	-0.000665065	-0.000434506	0.000349304	-0.000263787
331	-0.000755612	-0.000468875	0.000229422	-0.000271023
332	-0.00115616	-0.000543244	-4.60338e-07	-0.00028826
333	-0.00140671	-0.000567613	-0.000220342	-0.000285497
334	-0.00167725	-0.000601982	-0.000460224	-0.000292734
335	-0.0018978	-0.000556351	-0.000680106	-0.000269971
336	-0.00227835	-0.00059072	-0.000949989	-0.000267208
337	-0.00246889	-0.000565089	-0.00110987	-0.000274445
338	-0.00261944	-0.000609458	-0.00127975	-0.000281681
339	-0.00282999	-0.000583828	-0.00147963	-0.000278918
340	-0.00308053	-0.000598197	-0.00166952	-0.000266155
341	-0.00321108	-0.000632566	-0.0018094	-0.000273392
342	-0.00337163	-0.000616935	-0.00185928	-0.000260629
343	-0.00351217	-0.000601304	-0.00195916	-0.000247866
344	-0.00372272	-0.000615673	-0.00208904	-0.000255102
345	-0.00387327	-0.000630042	-0.00207893	-0.000302339
346	-0.00387381	-0.000654411	-0.00206881	-0.000279576
347	-0.00389436	-0.00065878	-0.00202869	-0.000276813
348	-0.00393491	-0.000643149	-0.00197857	-0.00025405
349	-0.00400546	-0.000687518	-0.00192846	-0.000271287
350	-0.004056	-0.000661887	-0.00187834	-0.000248523
351	-0.00403655	-0.000696256	-0.00173822	-0.00026576
352	-0.0040171	-0.000710625	-0.0016481	-0.000262997
353	-0.00409764	-0.000674995	-0.00154798	-0.000250234
354	-0.00397819	-0.000699364	-0.00140787	-0.000257471
355	-0.00394874	-0.000723733	-0.00124775	-0.000264708
356	-0.00393928	-0.000748102	-0.00113763	-0.000271945
357	-0.00390983	-0.000722471	-0.00102751	-0.000269181
358	-0.00390038	-0.00077684	-0.000887394	-0.000276418
359	-0.00390092	-0.000791209	-0.000777276	-0.000263655
360	-0.00384147	-0.000795578	-0.000647158	-0.000260892
361	-0.00369202	-0.000769947	-0.00051704	-0.000248129
362	-0.00371256	-0.000774316	-0.000416922	-0.000255366
363	-0.00357311	-0.000748685	-0.000276804	-0.000252602
364	-0.00339366	-0.000743054	-0.000166686	-0.000249839
365	-0.0031942	-0.000677423	-3.6568e-05	-0.000207076
366	-0.00299475	-0.000641792	0.00010355	-0.000214313
367	-0.0027353	-0.000686162	0.000223668	-0.00022155
368	-0.00263585	-0.000690531	0.000323786	-0.000208787
369	-0.00234639	-0.0006849	0.000413904	-0.000196024
370	-0.00190694	-0.000649269	0.000574022	-0.00020326
371	-0.00162749	-0.000623638	0.00072414	-0.000180497
372	-0.00122803	-0.000608007	0.000884258	-0.000167734
373	-0.000848579	-0.000542376	0.00102438	-0.000154971
374	-0.000359126	-0.000516745	0.00121449	-0.000132208
375	4.03268e-05	-0.000521114	0.00134461	-0.000139445
376	0.00038978	-0.000515483	0.00152473	-0.000136681
377	0.000939233	-0.000569852	0.00170485	-0.000143918
378	0.00155869	-0.000514221	0.00193497	-0.000131155
379	0.00216814	-0.00053859	0.00212508	-0.000148392
380	0.00276759	-0.000552959	0.0023452	-0.000145629
381	0.00340705	-0.000547329	0.00251532	-0.000122866
382	0.0040265	-0.000501698	0.00267544	-0.000110102
383	0.00445595	-0.000486067	0.00273556	-0.000107339
384	0.00482541	-0.000450436	0.00281567	-0.000104576
385	0.00522486	-0.000424805	0.00286579	-9.1813e-05
386	0.00563431	-0.000429174	0.00296591	-7.90498e-05
387	0.00588376	-0.000403543	0.00299603	-6.62867e-05
388	0.00621322	-0.000377912	0.00305614	-4.35235e-05
389	0.00651267	-0.000342281	0.00310626	-6.07604e-05
390	0.00664212	-0.00035665	0.00309638	-5.79972e-05
391	0.00682158	-0.000341019	0.0031165	-5.52341e-05
392	0.00695103	-0.000315388	0.00310662	-4.24709e-05
393	0.00713048	-0.000289757	0.00312673	-2.97077e-05
394	0.00724994	-0.000284127	0.00311685	-3.69446e-05
395	0.00737939	-0.000268496	0.00311697	-2.41814e-05
396	0.00740884	-0.000242865	0.00310709	-1.14183e-05
397	0.0074983	-0.000207234	0.00313721	1.13449e-05
398	0.00760775	-0.000161603	0.00313732	1.4108e-05
399	0.0076072	-0.000145972	0.00313744	1.68712e-05
400	0.00765666	-0.000150341	0.00315756	1.96343e-05
401	0.00772611	-9.471e-05	0.00315768	5.23975e-05
402	0.00770556	-5.90791e-05	0.0031078	6.51607e-05
403	0.00757502	-3.44817e-06	0.00305791	8.79238e-05
404	0.00750447	2.18276e-06	0.00303803	8.0687e-05
405	0.00748392	-2.18631e-06	0.00304815	8.34501e-05
406	0.00746337	2.34446e-05	0.00305827	7.62133e-05
407	0.00740283	4.90755e-05	0.00300839	7.89764e-05
408	0.00737228	4.47065e-05	0.0029985	9.17396e-05
409	0.00728173	9.03374e-05	0.00298862	0.000124503
410	0.00720119	0.000125968	0.00294874	0.000137266
411	0.00708064	0.000131599	0.00291886	0.000130029
412	0.00698009	0.00014723	0.00289898	0.000132792
413	0.00686955	0.000162861	0.00289909	0.000135555
414	0.006709	0.000178492	0.00285921	0.000138319
415	0.00662845	0.000214123	0.00281933	0.000151082
416	0.00641791	0.000189754	0.00272945	0.000143845
417	0.00624736	0.000195385	0.00272957	0.000146608
418	0.00615681	0.000221016	0.00270968	0.000159371
419	0.00594627	0.000296647	0.0026398	0.000172134
420	0.00571572	0.000292278	0.00258992	0.000164897
421	0.00554517	0.000267909	0.00251004	0.000167661
422	0.00537463	0.000303539	0.00249016	0.000170424
423	0.00514408	0.00030917	0.00245027	0.000183187
424	0.00493353	0.000324801	0.00238039	0.00018595
425	0.00476298	0.000370432	0.00231051	0.000178713
426	0.00461244	0.000356063	0.00230063	0.000171476
427	0.00443189	0.000341694	0.00222075	0.00018424
428	0.00429134	0.000317325	0.00219086	0.000157003
429	0.0040708	0.000322956	0.00215098	0.000179766
430	0.00391025	0.000378587	0.0021011	0.000172529
431	0.0037097	0.000374218	0.00203122	0.000175292
432	0.00358916	0.000389849	0.00198133	0.000178055
433	0.00325861	0.00035548	0.00190145	0.000180819
434	0.00311806	0.000411111	0.00186157	0.000183582
435	0.00294752	0.000376742	0.00180169	0.000196345
436	0.00284697	0.000422372	0.00178181	0.000199108
437	0.00256642	0.000418003	0.00172192	0.000171871
438	0.00237588	0.000363634	0.00169204	0.000184634
439	0.00230533	0.000439265	0.00170216	0.000207397
440	0.00217478	0.000494896	0.00163228	0.000220161
441	0.00195424	0.000480527	0.0015924	0.000192924
442	0.00178369	0.000486158	0.00153251	0.000205687
443	0.00161314	0.000441789	0.00151263	0.00019845
444	0.00149259	0.00043742	0.00148275	0.000201213
445	0.00137205	0.000493051	0.00146287	0.000233976
446	0.0012615	0.000548682	0.00143299	0.00023674
447	0.00119095	0.000514313	0.0014431	0.000209503
448	0.00118041	0.000509944	0.00143322	0.000212266
449	0.00113986	0.000535574	0.00142334	0.000195029
450	0.00101931	0.000451205	0.00140346	0.000177792
451	0.000918767	0.000476836	0.00140358	0.000210555
452	0.00084822	0.000472467	0.00137369	0.000193318
453	0.000757673	0.000558098	0.00135381	0.000236082
454	0.000667127	0.000543729	0.00135393	0.000238845
455	0.00069658	0.00055936	0.00138405	0.000231608
456	0.000686033	0.000564991	0.00138417	0.000244371
457	0.000655486	0.000580622	0.00141428	0.000247134
458	0.000614939	0.000586253	0.0014144	0.000239897
459	0.000624392	0.000531884	0.00144452	0.000232661
460	0.000623845	0.000527515	0.00144464	0.000225424
461	0.000543299	0.000543146	0.00141476	0.000238187
462	0.000502752	0.000548777	0.00144487	0.00023095
463	0.000452205	0.000494407	0.00139499	0.000223713
464	0.000461658	0.000540038	0.00144511	0.000236476
465	0.000481111	0.000545669	0.00146523	0.00021924
466	0.000450564	0.0005013	0.00145535	0.000222003
467	0.000510018	0.000516931	0.00147546	0.000224766
468	0.000409471	0.000512562	0.00146558	0.000237529
469	0.000338924	0.000528193	0.0014957	0.000230292
470	0.000388377	0.000543824	0.00153582	0.000223055
471	0.00043783	0.000529455	0.00157593	0.000225818
472	0.000347283	0.000575086	0.00153605	0.000258582
473	0.000296737	0.000550717	0.00156617	0.000241345
474	0.00027619	0.000536348	0.00159629	0.000234108
475	0.000365643	0.000551979	0.00164641	0.000246871
476	0.000405096	0.00055761	0.00167652	0.000239634
477	0.000404549	0.00052324	0.00173664	0.000222397
478	0.000414002	0.000468871	0.00172676	0.000225161
479	0.000433456	0.000534502	0.00173688	0.000227924
480	0.000382909	0.000540133	0.001727	0.000220687
481	0.000402362	0.000555764	0.00178711	0.00024345
482	0.000521815	0.000561395	0.00186723	0.000246213
483	0.000661268	0.000557026	0.00188735	0.000258976
484	0.000670721	0.000592657	0.00189747	0.000251739
485	0.000650174	0.000528288	0.00196759	0.000244503
486	0.000739628	0.000563919	0.0019877	0.000247266
487	0.000799081	0.00053955	0.00205782	0.000240029
488	0.000938534	0.000515181	0.00207794	0.000222792
489	0.00101799	0.000480812	0.00211806	0.000245555
490	0.00115744	0.000526443	0.00219818	0.000238318
491	0.00125689	0.000532073	0.00220829	0.000241082
492	0.00132635	0.000557704	0.00223841	0.000253845
493	0.0014158	0.000553335	0.00227853	0.000246608
494	0.00157525	0.000518966	0.00230865	0.000239371
495	0.00169471	0.000534597	0.00235877	0.000232134
496	0.00184416	0.000480228	0.00239888	0.000244897
497	0.00205361	0.000495859	0.002419	0.000247661
498	0.00221307	0.00045149	0.00248912	0.000230424
499	0.00233252	0.000457121	0.00244924	0.000243187
500	0.00243197	0.000442752	0.00246936	0.00021595
501	0.00260143	0.000438383	0.00248947	0.000228713
502	0.00273088	0.000464014	0.00247959	0.000241476
503	0.00286033	0.000479645	0.00249971	0.000234239
504	0.00303978	0.000465275	0.00252983	0.000237003
505	0.00321924	0.000430906	0.00251995	0.000229766
506	0.00328869	0.000426537	0.00251006	0.000232529
507	0.00346814	0.000382168	0.00252018	0.000205292
508	0.0036476	0.000377799	0.0025403	0.000228055
509	0.00371705	0.00043343	0.00252042	0.000230818
510	0.0038065	0.000409061	0.00251053	0.000213582
511	0.00382596	0.000344692	0.00246065	0.000226345
512	0.00392541	0.000390323	0.00245077	0.000219108
513	0.00398486	0.000405954	0.00247089	0.000241871
514	0.00408432	0.000451585	0.00248101	0.000254634
515	0.00418377	0.000437216	0.00246112	0.000237397
516	0.00422322	0.000402847	0.00244124	0.00024016
517	0.00435268	0.000418478	0.00244136	0.000252924
518	0.00427213	0.000434108	0.00240148	0.000235687
519	0.00434158	0.000399739	0.0024116	0.00022845
520	0.00444104	0.00040537	0.00241171	0.000231213
521	0.00440049	0.000401001	0.00241183	0.000223976
522	0.00449994	0.000386632	0.00240195	0.000246739
523	0.00445939	0.000392263	0.00240207	0.000219503
524	0.00455885	0.000407894	0.00238219	0.000252266
525	0.0045283	0.000453525	0.0023823	0.000235029
526	0.00449775	0.000399156	0.00237242	0.000247792
527	0.00445721	0.000424787	0.00235254	0.000270555
528	0.00437666	0.000460418	0.00233266	0.000253318
529	0.00428611	0.000456049	0.00228278	0.000256082
530	0.00423557	0.00048168	0.00224289	0.000248845
531	0.00409502	0.000407311	0.00225301	0.000241608
532	0.00411447	0.000352941	0.00223313	0.000224371
533	0.00397393	0.000378572	0.00216325	0.000227134
534	0.00389338	0.000374203	0.00215337	0.000229897
535	0.00384283	0.000409834	0.00213348	0.00025266
536	0.00374229	0.000445465	0.0021036	0.000265424
537	0.00364174	0.000441096	0.00206372	0.000248187
538	0.00353119	0.000396727	0.00203384	0.00023095
539	0.00341065	0.000442358	0.00198396	0.000253713
540	0.0033301	0.000387989	0.00195407	0.000226476
541	0.00330955	0.00038362	0.00196419	0.000239239
542	0.003259	0.000359251	0.00190431	0.000222003
543	0.00312846	0.000324882	0.00185443	0.000214766
544	0.00300791	0.000360513	0.00181455	0.000227529
545	0.00297736	0.000326144	0.00179466	0.000230292
546	0.00294682	0.000371774	0.00175478	0.000243055
547	0.00284627	0.000367405	0.0016749	0.000225818
548	0.00271572	0.000303036	0.00162502	0.000218582
549	0.00266518	0.000288667	0.00160514	0.000211345
550	0.00254463	0.000274298	0.00158525	0.000224108
551	0.00257408	0.000319929	0.00153537	0.000216871
552	0.00249354	0.00030556	0.00146549	0.000219634
553	0.00237299	0.000291191	0.00141561	0.000212397
554	0.00229244	0.000296822	0.00139572	0.00019516
555	0.0021619	0.000272453	0.00135584	0.000207924
556	0.00214135	0.000268084	0.00128596	0.000200687
557	0.0019808	0.000283715	0.00122608	0.00021345
558	0.00182026	0.000249346	0.0011762	0.000206213
559	0.00185971	0.000264976	0.00115631	0.000208976
560	0.00176916	0.000240607	0.00110643	0.000191739
561	0.00158861	0.000286238	0.00103655	0.000204503
562	0.00151807	0.000281869	0.00100667	0.000207266
563	0.00146752	0.0002575	0.000946786	0.000200029
564	0.00140697	0.000233131	0.000966904	0.000172792
565	0.00135643	0.000228762	0.000917022	0.000185555
566	0.00119588	0.000124393	0.00088714	0.000168318
567	0.00112533	0.000180024	0.000847258	0.000181081
568	0.000984787	0.000175655	0.000787376	0.000163845
569	0.00088424	0.000141286	0.000747494	0.000146608
570	0.000843693	0.000166917	0.000727612	0.000169371
571	0.000773146	0.000202548	0.00072773	0.000162134
572	0.000722599	0.000178179	0.000697848	0.000174897
573	0.000722053	0.000143809	0.000687966	0.00016766
574	0.000741506	0.00015944	0.000678084	0.000150424
575	0.000700959	9.50713e-05	0.000648202	0.000153187
576	0.000600412	0.000150702	0.00064832	0.00017595
577	0.000589865	0.000166333	0.000628438	0.000168713
578	0.000599318	0.000151964	0.000668556	0.000171476
579	0.000598772	0.000197595	0.000668674	0.000184239
580	0.000608225	0.000173226	0.000678792	0.000177003
581	0.000597678	0.000168857	0.000638909	0.000169766
582	0.000567131	0.000134488	0.000659027	0.000152529
583	0.000576584	0.000130119	0.000649145	0.000165292
584	0.000596037	0.00019575	0.000669263	0.000168055
585	0.000535491	0.000101381	0.000679381	0.000130818
586	0.000504944	3.70115e-05	0.000659499	0.000123581
587	0.000534397	4.26425e-05	0.000669617	0.000126345
588	0.00048385	4.82734e-05	0.000709735	0.000139108
589	0.000573303	0.000103904	0.000749853	0.000131871
590	0.000622756	3.95352e-05	0.000779971	0.000124634
591	0.00062221	4.51662e-05	0.000780089	0.000147397
592	0.000581663	9.07971e-05	0.000820207	0.00015016
593	0.000661116	9.6428e-05	0.000860325	0.000152924
594	0.000730569	8.2059e-05	0.000900443	0.000145687
595	0.000750022	5.76899e-05	0.000920561	0.00013845
596	0.000829475	4.33208e-05	0.000990679	0.000141213
597	0.000868928	1.89517e-05	0.0010208	0.000133976
598	0.000928382	2.45827e-05	0.00105091	0.000136739
599	0.000927835	1.02136e-05	0.00106103	0.000109502
600	0.000967288	-1.41555e-05	0.00108115	0.000112266
601	0.000986741	1.14754e-05	0.00110127	0.000125029
602	0.000946194	2.71064e-05	0.00112139	0.000117792
603	0.000935647	-3.72627e-05	0.0011215	9.05551e-05
604	0.000955101	-4.16318e-05	0.00113162	0.000113318
605	0.000994554	3.99915e-06	0.00115174	0.000136081
606	0.000984007	-3.03699e-05	0.00118186	0.000118845
607	0.00105346	-4.4739e-05	0.00124198	0.000121608
608	0.00107291	-9.10807e-06	0.00120209	0.000134371
609	0.00106237	-3.47714e-06	0.00124221	0.000127134
610	0.00106182	-1.78462e-05	0.00123233	0.000129897
611	0.00105127	-4.22153e-05	0.00122245	0.00012266
612	0.00112073	-2.65844e-05	0.00126257	0.000115424
613	0.00119018	-5.09534e-05	0.00129268	9.81867e-05
614	0.00124963	-8.53225e-05	0.0013128	0.00011095
615	0.00120909	-2.96916e-05	0.00131292	0.000113713
616	0.00128854	-4.40606e-05	0.00131304	0.000116476
617	0.00141799	1.15703e-05	0.00136316	0.000119239
618	0.00146744	-6.27988e-05	0.00133327	0.000102002
619	0.0014869	-3.71679e-05	0.00134339	0.000114766
620	0.00161635	-2.15369e-05	0.00136351	0.000107529
621	0.0017158	-2.5906e-05	0.00138363	0.000110292
622	0.00181526	-8.02751e-05	0.00142375	8.30551e-05
623	0.00185471	-8.46442e-05	0.00140386	9.58182e-05
624	0.00197416	-5.90132e-05	0.00142398	7.85814e-05
625	0.00212362	-3.33823e-05	0.0014541	0.000111345
626	0.00224307	2.22486e-05	0.00148422	0.000114108
627	0.00238252	5.78796e-05	0.00154434	0.000136871
628	0.00257198	8.35105e-05	0.00159445	0.000129634
629	0.00271143	9.14141e-06	0.00160457	0.000122397
630	0.00272088	3.47723e-05	0.00158469	0.00011516
631	0.00280034	4.03263e-07	0.00159481	0.000107923
632	0.00285979	6.03419e-06	0.00160492	0.000100687
633	0.00293924	1.16651e-05	0.00163504	0.00011345
634	0.0029987	7.7296e-05	0.00166516	0.000126213
635	0.00315815	9.2927e-05	0.00171528	0.000128976
636	0.0031976	9.85579e-05	0.0017354	0.000111739
637	0.00324705	8.41888e-05	0.00176551	9.45024e-05
638	0.00330651	3.98198e-05	0.00181563	0.000107266
639	0.00331596	0.000105451	0.00181575	9.00287e-05
640	0.00342541	9.10816e-05	0.00188587	0.000102792
641	0.00339487	0.000106713	0.00186599	9.55551e-05
642	0.00346432	0.000122343	0.0018961	9.83182e-05
643	0.00344377	0.000157974	0.00186622	0.000101081
644	0.00331323	0.000223605	0.00185634	0.000143845
645	0.00328268	0.000249236	0.00186646	0.000126608
646	0.00329213	0.000224867	0.00188658	0.000119371
647	0.00325159	0.000210498	0.00187669	0.000122134
648	0.00316104	0.000236129	0.00187681	0.000134897
649	0.00308049	0.00027176	0.00184693	0.00012766
650	0.00294995	0.000337391	0.00183705	0.000140423
651	0.0028994	0.000343022	0.00186717	0.000133187
652	0.00284885	0.000338653	0.00187728	0.00014595
653	0.00275831	0.000344284	0.0018674	0.000148713
654	0.00271776	0.000389915	0.00188752	0.000131476
655	0.00263721	0.000365546	0.00187764	0.000134239
656	0.00257666	0.000381176	0.00186776	0.000137002
657	0.00247612	0.000366807	0.00185787	0.000139766
658	0.00239557	0.000442438	0.00185799	0.000152529
659	0.00238502	0.000448069	0.00185811	0.000155292
660	0.00232448	0.0004937	0.00183823	0.000168055
661	0.00218393	0.000489331	0.00177835	0.000160818
662	0.00202338	0.000484962	0.00174846	0.000153581
663	0.00200284	0.000510593	0.00172858	0.000166345
664	0.00192229	0.000576224	0.0017087	0.000179108
665	0.00190174	0.000621855	0.00169882	0.000191871
666	0.0017512	0.000587486	0.00160894	0.000184634
667	0.00163065	0.000653117	0.00156905	0.000187397
668	0.0015401	0.000668748	0.00151917	0.00019016
669	0.00146956	0.000664379	0.00147929	0.000172923
670	0.00138901	0.000690009	0.00141941	0.000195687
671	0.00121846	0.00072564	0.00136953	0.00018845
672	0.00117792	0.000701271	0.00130964	0.000191213
673	0.00112737	0.000746902	0.00127976	0.000203976
674	0.00110682	0.000712533	0.00124988	0.000186739
675	0.00102627	0.000758164	0.0012	0.000189502
676	0.000915728	0.000723795	0.00114011	0.000172266
677	0.000875181	0.000729426	0.00109023	0.000175029
678	0.000884634	0.000785057	0.00106035	0.000187792
679	0.000814088	0.000800688	0.00100047	0.000200555
680	0.000763541	0.000826319	0.00100059	0.000193318
681	0.000782994	0.00089195	0.000950705	0.000226081
682	0.000722447	0.000867581	0.000920823	0.000218844
683	0.0007019	0.000883211	0.000880941	0.000211608
684	0.000641353	0.000878842	0.000841058	0.000224371
685	0.000620807	0.00100447	0.000801176	0.000257134
686	0.00061026	0.0010201	0.000771294	0.000239897
687	0.000609713	0.00103574	0.000761412	0.00024266
688	0.000639166	0.00100137	0.00077153	0.000225423
689	0.000688619	0.000986997	0.000761648	0.000238187
690	0.000618072	0.00104263	0.000711766	0.00025095
691	0.000567526	0.00106826	0.000661884	0.000253713
692	0.000566979	0.00106389	0.000682002	0.000236476
693	0.000596432	0.00100952	0.00069212	0.000219239
694	0.000565885	0.00101515	0.000682238	0.000232002
695	0.000485338	0.00108078	0.000622356	0.000254766
696	0.000574791	0.00106641	0.000622474	0.000237529
697	0.000584245	0.00108204	0.000622592	0.000240292
698	0.000613698	0.00111768	0.00062271	0.000253055
699	0.000633151	0.00109331	0.000662828	0.000235818
700	0.000772604	0.00106894	0.000702946	0.000238581
701	0.000772057	0.00108457	0.000733064	0.000241344
702	0.00084151	0.0011402	0.000723182	0.000254108
703	0.000780963	0.00115583	0.0007133	0.000246871
704	0.000810417	0.00114146	0.000743417	0.000239634
705	0.00080987	0.00110709	0.000733535	0.000252397
706	0.000829323	0.00111272	0.000783653	0.00024516
707	0.000968776	0.00109835	0.000833771	0.000237923
708	0.00111823	0.00111398	0.000893889	0.000240687
709	0.00115768	0.00111962	0.000864007	0.00025345
710	0.00114714	0.00115525	0.000904125	0.000266213
711	0.00126659	0.00114088	0.000934243	0.000248976
712	0.00120604	0.00109651	0.000934361	0.000241739
713	0.0013755	0.00114214	0.000984479	0.000244502
714	0.00136495	0.00106777	0.000994597	0.000217265
715	0.0014244	0.0010334	0.00103471	0.000210029
716	0.00147385	0.00109903	0.00106483	0.000232792
717	0.00158331	0.00107466	0.00112495	0.000235555
718	0.00169276	0.00110029	0.00115507	0.000238318
719	0.00182221	0.00104592	0.00123519	0.000241081
720	0.00193167	0.00109156	0.0012553	0.000233844
721	0.00194112	0.00105719	0.00127542	0.000246608
722	0.00204057	0.00108282	0.00130554	0.000239371
723	0.00200003	0.00107845	0.00129566	0.000252134
724	0.00208948	0.00106408	0.00134578	0.000224897
725	0.00216893	0.00098971	0.00137589	0.00020766
726	0.00216839	0.00104534	0.00136601	0.000230423
727	0.00219784	0.00108097	0.00138613	0.000253187
728	0.00225729	0.0011066	0.00140625	0.00026595
729	0.00238675	0.00104223	0.00146637	0.000218713
730	0.0024962	0.000987865	0.00153648	0.000211476
731	0.00261565	0.000993496	0.0016166	0.000214239
732	0.00268511	0.00100913	0.00162672	0.000237002
733	0.00271456	0.00102476	0.00167684	0.000249765
734	0.00283401	0.00108039	0.00173696	0.000242529
735	0.00289346	0.00097602	0.00175707	0.000225292
736	0.00299292	0.00105165	0.00180719	0.000228055
737	0.00296237	0.00106728	0.00184731	0.000230818
738	0.00298182	0.00106291	0.00180743	0.000243581
739	0.00303128	0.00105854	0.00185755	0.000226344
740	0.00309073	0.00105417	0.00190766	0.000239108
741	0.00314018	0.00104981	0.00191778	0.000231871
742	0.00316964	0.00104544	0.0019479	0.000244634
743	0.00313909	0.00105107	0.00193802	0.000227397
744	0.00312854	0.0010567	0.00199814	0.00023016
745	0.003228	0.00108233	0.00198825	0.000252923
746	0.00316745	0.00105796	0.00196837	0.000255686
747	0.0031469	0.00113359	0.00201849	0.00025845
748	0.00324636	0.00108922	0.00199861	0.000251213
749	0.00314581	0.00112485	0.00197873	0.000263976
750	0.00307526	0.00111048	0.00193884	0.000266739
751	0.00301472	0.00109611	0.00193896	0.000259502
752	0.00306417	0.00110175	0.00197908	0.000262265
753	0.00311362	0.00110738	0.0019592	0.000235029
754	0.00305307	0.00107301	0.00194932	0.000237792
755	0.00296253	0.00107864	0.00186943	0.000240555
756	0.00287198	0.00108427	0.00185955	0.000233318
757	0.00278143	0.0010999	0.00176967	0.000236081
758	0.00261089	0.00106553	0.00173979	0.000228844
759	0.00264034	0.00106116	0.0017599	0.000231608
760	0.00273979	0.00101679	0.00175002	0.000194371
761	0.00270925	0.00101242	0.00171014	0.000227134
762	0.0025087	0.00107805	0.00163026	0.000219897
763	0.00240815	0.00104369	0.00164038	0.00022266
764	0.00240761	0.00107932	0.00159049	0.000245423
765	0.00233706	0.00115495	0.00155061	0.000258186
766	0.00225651	0.00114058	0.00151073	0.00026095
767	0.00212597	0.00113621	0.00146085	0.000253713
768	0.00207542	0.00112184	0.00144097	0.000246476
769	0.00195487	0.00112747	0.00138108	0.000249239
770	0.00191433	0.0011131	0.0013612	0.000262002
771	0.00186378	0.00115873	0.00129132	0.000274765
772	0.00161323	0.00119436	0.00123144	0.000267529
773	0.00164268	0.00115999	0.00126156	0.000250292
774	0.00161214	0.00112563	0.00122167	0.000273055
775	0.00151159	0.00121126	0.00119179	0.000285818
776	0.00142104	0.00118689	0.00117191	0.000268581
777	0.0013805	0.00117252	0.00116203	0.000271344
778	0.00130995	0.00120815	0.00111215	0.000284107
779	0.0011394	0.00121378	0.00101226	0.000266871
780	0.00106886	0.00117941	0.000992382	0.000269634
781	0.00105831	0.00122504	0.0009725	0.000282397
782	0.000867763	0.00124067	0.000892618	0.00028516
783	0.000697216	0.0012163	0.000842736	0.000277923
784	0.000626669	0.00121194	0.000812854	0.000280686
785	0.000556123	0.00118757	0.000752972	0.00027345
786	0.000505576	0.0012232	0.000743089	0.000306213
787	0.000345029	0.00126883	0.000703207	0.000308976
788	0.000324482	0.00125446	0.000643325	0.000301739
789	0.000213935	0.00124009	0.000653443	0.000324502
790	0.000193388	0.00128572	0.000673561	0.000307265
791	0.000222842	0.00128135	0.000663679	0.000310029
792	0.000142295	0.00128698	0.000613797	0.000302792
793	5.17479e-05	0.00130261	0.000563915	0.000315555
794	1.20109e-06	0.00128824	0.000544033	0.000318318
795	-2.93458e-05	0.00134388	0.000534151	0.000341081
796	-6.98926e-05	0.00134951	0.000554269	0.000323844
797	-6.04394e-05	0.00130514	0.000504387	0.000336607
798	-0.000180986	0.00135077	0.000484505	0.000339371
799	-0.000221533	0.0013464	0.000454623	0.000342134
800	-0.00034208	0.00136203	0.000414741	0.000344897
801	-0.000372627	0.00144766	0.000414859	0.00036766
802	-0.000433174	0.00141329	0.000394977	0.000380423
803	-0.00053372	0.00146892	0.000385095	0.000363186
804	-0.000444267	0.00145455	0.000445213	0.00038595
805	-0.000464814	0.00143018	0.000465331	0.000358713
806	-0.000335361	0.00139582	0.000475448	0.000351476
807	-0.000495908	0.00141145	0.000445566	0.000364239
808	-0.000526455	0.00139708	0.000455684	0.000367002
809	-0.000457002	0.00138271	0.000485802	0.000359765
810	-0.000567548	0.00135834	0.00047592	0.000372529
811	-0.000578095	0.00145397	0.000476038	0.000385292
812	-0.000638642	0.0014396	0.000516156	0.000388055
813	-0.000629189	0.00148523	0.000546274	0.000410818
814	-0.000559736	0.00145086	0.000576392	0.000383581
815	-0.000660283	0.00140649	0.00052651	0.000376344
816	-0.000620829	0.00146212	0.000586628	0.000379107
817	-0.000581376	0.00140776	0.000586746	0.000361871
818	-0.000661923	0.00138339	0.000566864	0.000384634
819	-0.00071247	0.00149902	0.000586982	0.000407397
820	-0.000713017	0.00144465	0.0006071	0.00038016
821	-0.000723564	0.00148028	0.000567218	0.000422923
822	-0.00081411	0.00152591	0.000577336	0.000425686
823	-0.000744657	0.00151154	0.000637454	0.00042845
824	-0.000725204	0.00153717	0.000617572	0.000441213
825	-0.000795751	0.0015428	0.00063769	0.000433976
826	-0.000736298	0.00148843	0.000677808	0.000416739
827	-0.000686845	0.00149407	0.000687925	0.000419502
828	-0.000727391	0.0014997	0.000678043	0.000412265
829	-0.000797938	0.00151533	0.000698161	0.000425028
830	-0.000818485	0.00151096	0.000698279	0.000417792
831	-0.000759032	0.00148659	0.000688397	0.000430555
832	-0.000819579	0.00149222	0.000738515	0.000443318
833	-0.000790126	0.00150785	0.000748633	0.000436081
834	-0.000720672	0.00150348	0.000778751	0.000448844
835	-0.000681219	0.00155911	0.000838869	0.000471607
836	-0.000571766	0.00159474	0.000868987	0.000474371
837	-0.000572313	0.00153037	0.000949105	0.000457134
838	-0.00040286	0.00153601	0.00105922	0.000469897
839	-0.000263407	0.00153164	0.00109934	0.00046266
840	-0.000213954	0.00149727	0.00113946	0.000465423
841	-3.45004e-05	0.0015329	0.00121958	0.000468186
842	4.49528e-05	0.00152853	0.00126969	0.00048095
843	0.000194406	0.00158416	0.00130981	0.000473713
844	0.000333859	0.00151979	0.00138993	0.000486476
845	0.000493312	0.00153542	0.00142005	0.000479239
846	0.000562765	0.00153105	0.00147017	0.000482002
847	0.000732219	0.00153668	0.00155028	0.000484765
848	0.000911672	0.00154231	0.0015704	0.000477528
849	0.00108112	0.00149795	0.00165052	0.000490292
850	0.00132058	0.00157358	0.00174064	0.000503055
851	0.00151003	0.00164921	0.00180076	0.000535818
852	0.00170948	0.00157484	0.00185087	0.000508581
853	0.00182894	0.00161047	0.00189099	0.000521344
854	0.00208839	0.0016061	0.00199111	0.000514107
855	0.00232784	0.00161173	0.00206123	0.000536871
856	0.0025073	0.00157736	0.00215135	0.000509634
857	0.00270675	0.00159299	0.00219146	0.000542397
858	0.0028062	0.00163862	0.00225158	0.00054516
859	0.00303566	0.00167425	0.0022817	0.000527923
860	0.00312511	0.00162989	0.00232182	0.000560686
861	0.00323456	0.00164552	0.00234194	0.000553449
862	0.00335402	0.00161115	0.00238205	0.000526213
863	0.00336347	0.00156678	0.00242217	0.000528976
864	0.00347292	0.00159241	0.00244229	0.000541739
865	0.00357238	0.00158804	0.00246241	0.000554502
866	0.00355183	0.00163367	0.00250253	0.000557265
867	0.00367128	0.0016493	0.00254264	0.000570028
868	0.00362073	0.00162493	0.00253276	0.000562792
869	0.00361019	0.00161056	0.00251288	0.000555555
870	0.00356964	0.00156619	0.002513	0.000548318
871	0.00354909	0.00156183	0.00249312	0.000531081
872	0.00333855	0.00157746	0.00244323	0.000553844
873	0.003298	0.00159309	0.00245335	0.000566607
874	0.00322745	0.00158872	0.00240347	0.000559371
875	0.00312691	0.00158435	0.00234359	0.000542134
876	0.00288636	0.00157998	0.00226371	0.000544897
877	0.00279581	0.00150561	0.00223382	0.00052766
878	0.00259527	0.00151124	0.00215394	0.000520423
879	0.00244472	0.00152687	0.00207406	0.000543186
880	0.00220417	0.0015925	0.00199418	0.000565949
881	0.00207363	0.00160814	0.00195429	0.000578713
882	0.00190308	0.00162377	0.00186441	0.000571476
883	0.00166253	0.0016094	0.00181453	0.000574239
884	0.00159199	0.00156503	0.00172465	0.000567002
885	0.00146144	0.00158066	0.00164477	0.000569765
886	0.00132089	0.00161629	0.00157488	0.000552528
887	0.00114035	0.00156192	0.001525	0.000575292
888	0.000969798	0.00161755	0.00142512	0.000578055
889	0.000849251	0.00156318	0.00133524	0.000550818
890	0.000668704	0.00150881	0.00121536	0.000533581
891	0.000558158	0.00150444	0.00114547	0.000526344
892	0.000397611	0.00152008	0.00105559	0.000529107
893	0.000197064	0.00151571	0.00094571	0.00054187
894	2.65171e-05	0.00150134	0.000865828	0.000524634
895	-7.40297e-05	0.00148697	0.000785946	0.000517397
896	-0.000164577	0.0014426	0.000746064	0.00052016
897	-0.000215123	0.00144823	0.000646182	0.000512923
898	-0.00038567	0.00137386	0.0005563	0.000475686
899	-0.000516217	0.00140949	0.000436418	0.000498449
900	-0.000756764	0.00141512	0.000356536	0.000481213
901	-0.000777311	0.00138075	0.000326654	0.000473976
902	-0.000847858	0.00138638	0.000236772	0.000486739
903	-0.000978404	0.00137202	0.00016689	0.000489502
904	-0.00117895	0.00137765	0.000127008	0.000482265
905	-0.0010695	0.00145328	0.000117126	0.000505028
906	-0.00116004	0.00142891	5.72436e-05	0.000507792
907	-0.00125059	0.00142454	-2.63844e-06	0.000510555
908	-0.00128114	0.00142017	-3.25205e-05	0.000493318
909	-0.00140169	0.0014558	-9.24025e-05	0.000496081
910	-0.00144223	0.00142143	-0.000112285	0.000488844
911	-0.00152278	0.00137706	-0.000172167	0.000481607
912	-0.00153333	0.00135269	-0.000192049	0.00048437
913	-0.00162387	0.00136832	-0.000251931	0.000477134
914	-0.00168442	0.00136396	-0.000271813	0.000459897
915	-0.00176497	0.00129959	-0.000321695	0.00043266
916	-0.00182551	0.00129522	-0.000351577	0.000455423
917	-0.00181606	0.00131085	-0.000341459	0.000448186
918	-0.00187661	0.00132648	-0.000401341	0.000440949
919	-0.00192715	0.00124211	-0.000391223	0.000423713
920	-0.0019477	0.00130774	-0.000411105	0.000446476
921	-0.00192825	0.00133337	-0.000390987	0.000449239
922	-0.00197879	0.001339	-0.000420869	0.000432002
923	-0.00204934	0.00125463	-0.000400751	0.000424765
924	-0.00192989	0.00132026	-0.000360633	0.000437528
925	-0.00191043	0.0013259	-0.000350515	0.000430291
926	-0.00194098	0.00133153	-0.000310397	0.000433055
927	-0.00188153	0.00130716	-0.000300279	0.000435818
928	-0.00189208	0.00132279	-0.000300161	0.000438581
929	-0.00185262	0.00135842	-0.000230044	0.000441344
930	-0.00179317	0.00133405	-0.000179926	0.000404107
931	-0.00163372	0.00126968	-7.98076e-05	0.00039687
932	-0.00163426	0.00126531	-6.96897e-05	0.000399634
933	-0.00162481	0.00127094	4.04283e-05	0.000392397
934	-0.00152536	0.00125657	0.000100546	0.00037516
935	-0.0013959	0.00116221	0.000160664	0.000337923
936	-0.00134645	0.00114784	0.000250782	0.000340686
937	-0.001167	0.00112347	0.0003409	0.000333449
938	-0.00108754	0.0011291	0.000371018	0.000336213
939	-0.00101809	0.00112473	0.000421136	0.000338976
940	-0.000898637	0.00112036	0.000481254	0.000341739
941	-0.000759184	0.00109599	0.000521372	0.000334502
942	-0.000479731	0.00109162	0.00065149	0.000337265
943	-0.000280278	0.00116725	0.000691608	0.000340028
944	-0.000140825	0.00111288	0.000711726	0.000322791
945	2.86283e-05	0.00112851	0.000811844	0.000335555
946	0.000368081	0.00113415	0.000921962	0.000318318
947	0.000777535	0.00112978	0.00110208	0.000321081
948	0.00120699	0.00110541	0.0012322	0.000313844
949	0.00167644	0.00113104	0.00136232	0.000326607
950	0.00206589	0.00113667	0.00150243	0.00032937
951	0.00247535	0.0011523	0.00164255	0.000332134
952	0.0030148	0.00112793	0.00181267	0.000334897
953	0.00350425	0.00116356	0.00194279	0.00032766
954	0.00398371	0.00114919	0.00214291	0.000320423
955	0.00454316	0.00111482	0.00231302	0.000313186
956	0.00492261	0.00107045	0.00241314	0.000305949
957	0.00534207	0.00104609	0.00260326	0.000288713
958	0.00574152	0.00100172	0.00271338	0.000281476
959	0.00612097	0.00102735	0.0028335	0.000284239
960	0.00638043	0.00106298	0.00289361	0.000307002
961	0.00656988	0.00106861	0.00295373	0.000299765
962	0.00670933	0.00105424	0.00301385	0.000282528
963	0.00691879	0.00102987	0.00307397	0.000295291
964	0.00701824	0.0010955	0.00309408	0.000318055
965	0.00706769	0.00112113	0.0031142	0.000320818
966	0.00714714	0.00109676	0.00309432	0.000293581
967	0.0070366	0.00107239	0.00305444	0.000296344
968	0.00705605	0.00108803	0.00303456	0.000299107
969	0.0069555	0.00104366	0.00299467	0.00028187
970	0.00690496	0.00107929	0.00300479	0.000294634
971	0.00687441	0.00102492	0.00299491	0.000277397
972	0.00669386	0.00100055	0.00290503	0.00027016
973	0.00649332	0.00100618	0.00284515	0.000262923
974	0.00634277	0.000991811	0.00277526	0.000275686
975	0.00617222	0.00100744	0.00269538	0.000258449
976	0.00601168	0.000933073	0.0026255	0.000241212
977	0.00568113	0.000908704	0.00252562	0.000243976
978	0.00548058	0.000894335	0.00243574	0.000236739
979	0.00533004	0.000899966	0.00243585	0.000239502
980	0.00521949	0.000925597	0.00233597	0.000242265
981	0.00498894	0.000861228	0.00224609	0.000225028
982	0.0047784	0.000886859	0.00214621	0.000237791
983	0.00453785	0.00091249	0.00207633	0.000250555
984	0.0043873	0.000848121	0.00199644	0.000233318
985	0.00417675	0.000873752	0.00187656	0.000226081
986	0.00385621	0.000839382	0.00178668	0.000208844
987	0.00360566	0.000855013	0.0016468	0.000231607
988	0.00336511	0.000830644	0.00156692	0.00022437
989	0.00317457	0.000836275	0.00148703	0.000227134
990	0.00290402	0.000811906	0.00135715	0.000219897
991	0.00264347	0.000837537	0.00125727	0.00023266
992	0.00246293	0.000823168	0.00117739	0.000235423
993	0.00213238	0.000828799	0.00107751	0.000228186
994	0.00210183	0.00081443	0.000997623	0.000210949
995	0.00178129	0.000720061	0.000897741	0.000193712
996	0.00170074	0.000725692	0.000827859	0.000196476
997	0.00138019	0.000761323	0.000697977	0.000209239
998	0.00102965	0.000766954	0.000558095	0.000192002
999	0.000839099	0.000702585	0.000468213	0.000194765
1000	0.000678552	0.000678215	0.000418331	0.000187528
1001	0.000458005	0.000713846	0.000338449	0.000200291
1002	0.000347458	0.000689477	0.000318567	0.000193055
1003	0.000166912	0.000705108	0.000228685	0.000195818
1004	-2.36352e-05	0.000650739	0.000158803	0.000168581
1005	-0.000204182	0.00068637	0.000108921	0.000181344
1006	-0.000424729	0.000632001	4.90387e-05	0.000174107
1007	-0.000555276	0.000667632	-1.08433e-05	0.00019687
1008	-0.000715823	0.000673263	-5.07254e-05	0.000209633
1009	-0.000826369	0.000658894	-0.000110607	0.000192397
1010	-0.000966916	0.000644525	-0.000150489	0.00019516
1011	-0.00111746	0.000680156	-0.000210372	0.000207923
1012	-0.00136801	0.000685787	-0.000250254	0.000210686
1013	-0.00146856	0.000671418	-0.000320136	0.000203449
1014	-0.0016591	0.000637048	-0.000370018	0.000206212
1015	-0.00171965	0.000622679	-0.0003299	0.000208976
1016	-0.0017202	0.00067831	-0.000359782	0.000231739
1017	-0.00183074	0.000683941	-0.000399664	0.000214502
1018	-0.00195129	0.000659572	-0.000399546	0.000217265
1019	-0.00215184	0.000645203	-0.000459428	0.000200028
1020	-0.00216238	0.000620834	-0.00041931	0.000192791
1021	-0.00224293	0.000646465	-0.000419192	0.000235555
1022	-0.00236348	0.000662096	-0.000459074	0.000198318
1023	-0.00239403	0.000597727	-0.000428956	0.000211081
1024	-0.00244457	0.000613358	-0.000418838	0.000213844
1025	-0.00246512	0.000648989	-0.00038872	0.000226607
1026	-0.00250567	0.00068462	-0.000398602	0.00021937
1027	-0.00258621	0.00065025	-0.000438484	0.000202133
1028	-0.00261676	0.000605881	-0.000408366	0.000204897
1029	-0.00260731	0.000611512	-0.000388248	0.00020766
1030	-0.00258785	0.000657143	-0.00032813	0.000200423
1031	-0.0025384	0.000612774	-0.000328013	0.000193186
1032	-0.00254895	0.000578405	-0.000307895	0.000195949
1033	-0.00252949	0.000594036	-0.000297777	0.000198712
1034	-0.00252004	0.000619667	-0.000257659	0.000191476
1035	-0.00247059	0.000655298	-0.000247541	0.000204239
1036	-0.00250113	0.000650929	-0.000227423	0.000207002
1037	-0.00239168	0.00066656	-0.000127305	0.000209765
1038	-0.00232223	0.000682191	-6.71868e-05	0.000212528
1039	-0.00216277	0.000667822	2.93111e-06	0.000215291
1040	-0.00211332	0.000703453	3.30491e-05	0.000238054
1041	-0.00203387	0.000719083	8.3167e-05	0.000230818
1042	-0.00191442	0.000674714	0.000153285	0.000213581
1043	-0.00172496	0.000700345	0.000223403	0.000226344
1044	-0.00160551	0.000685976	0.000273521	0.000209107
1045	-0.00144606	0.000671607	0.000373639	0.00020187
1046	-0.0011766	0.000637238	0.000473757	0.000184633
1047	-0.000857149	0.000652869	0.000603875	0.000197397
1048	-0.000517696	0.0006585	0.000743993	0.00020016
1049	-0.000188243	0.000694131	0.000844111	0.000212923
1050	-1.87898e-05	0.000629762	0.000914229	0.000175686
1051	0.000360663	0.000665393	0.00107435	0.000168449
1052	0.000830116	0.000651024	0.00121446	0.000191212
1053	0.00118957	0.000736655	0.00136458	0.000203976
1054	0.00164902	0.000712286	0.0015247	0.000196739
1055	0.00213848	0.000677916	0.00169482	0.000199502
1056	0.00254793	0.000693547	0.00182494	0.000192265
1057	0.00295738	0.000719178	0.00195505	0.000205028
1058	0.00343684	0.000714809	0.00208517	0.000197791
1059	0.00382629	0.00070044	0.00226529	0.000200554
1060	0.00423574	0.000666071	0.00236541	0.000193318
1061	0.00456519	0.000651702	0.00246553	0.000176081
1062	0.00485465	0.000627333	0.00253564	0.000168844
1063	0.0051741	0.000592964	0.00266576	0.000171607
1064	0.00543355	0.000638595	0.00269588	0.00016437
1065	0.00552301	0.000624226	0.002726	0.000157133
1066	0.00568246	0.000639857	0.00275612	0.000159897
1067	0.00578191	0.000645488	0.00278623	0.00014266
1068	0.00587137	0.000591119	0.00280635	0.000135423
1069	0.00599082	0.000646749	0.00280647	0.000168186
1070	0.00590027	0.00064238	0.00279659	0.000160949
1071	0.00592973	0.000658011	0.00279671	0.000163712
1072	0.00587918	0.000643642	0.00276682	0.000166476
1073	0.00588863	0.000659273	0.00279694	0.000159239
1074	0.00576809	0.000644904	0.00270706	0.000162002
1075	0.00563754	0.000670535	0.00265718	0.000174765
1076	0.00540699	0.000756166	0.0026073	0.000207528
1077	0.00524645	0.000751797	0.00252741	0.000200291
1078	0.0050259	0.000727428	0.00248753	0.000213054
1079	0.00483535	0.000773059	0.00237765	0.000205818
1080	0.0045248	0.00072869	0.00229777	0.000198581
1081	0.00429426	0.000734321	0.00219789	0.000211344
1082	0.00405371	0.000759951	0.002118	0.000204107
1083	0.00391316	0.000745582	0.00205812	0.00023687
1084	0.00368262	0.000771213	0.00201824	0.000209633
1085	0.00357207	0.000786844	0.00194836	0.000222397
1086	0.00334152	0.000782475	0.00182847	0.00022516
1087	0.00305098	0.000748106	0.00174859	0.000197923
1088	0.00287043	0.000723737	0.00167871	0.000190686
1089	0.00262988	0.000659368	0.00161883	0.000183449
1090	0.00235934	0.000684999	0.00147895	0.000226212
1091	0.00221879	0.00082063	0.00141906	0.000228975
1092	0.00194824	0.000756261	0.00129918	0.000221739
1093	0.0017177	0.000701892	0.0012093	0.000214502
1094	0.00154715	0.000747523	0.00115942	0.000227265
1095	0.0013066	0.000773154	0.00105954	0.000200028
1096	0.00104606	0.000718784	0.000939654	0.000192791
1097	0.000815509	0.000694415	0.000819772	0.000185554
1098	0.000524962	0.000730046	0.00070989	0.000208318
1099	0.000274415	0.000705677	0.000600008	0.000191081
1100	0.000113868	0.000691308	0.000560126	0.000193844
1101	2.33214e-05	0.000746939	0.000490244	0.000226607
1102	-0.000227225	0.00078257	0.000400362	0.00022937
1103	-0.000247772	0.000768201	0.00036048	0.000222133
1104	-0.000458319	0.000823832	0.000300598	0.000244897
1105	-0.000578866	0.000799463	0.000200716	0.00021766
1106	-0.000859413	0.000765094	0.000120834	0.000230423
1107	-0.00095996	0.000780725	5.09518e-05	0.000213186
1108	-0.00115051	0.000756356	-8.93027e-06	0.000215949
1109	-0.00136105	0.000781987	-0.000108812	0.000218712
1110	-0.0015516	0.000767617	-0.000178694	0.000221475
1111	-0.00173215	0.000783248	-0.000228576	0.000214239
1112	-0.00176269	0.000808879	-0.000258458	0.000217002
1113	-0.00183324	0.00070451	-0.000308341	0.000199765
1114	-0.00201379	0.000780141	-0.000368223	0.000212528
1115	-0.00213433	0.000815772	-0.000418105	0.000225291
1116	-0.00230488	0.000771403	-0.000497987	0.000208054
1117	-0.00242543	0.000777034	-0.000537869	0.000200818
1118	-0.00251597	0.000712665	-0.000567751	0.000163581
1119	-0.00256652	0.000638296	-0.000607633	0.000166344
1120	-0.00264707	0.000673927	-0.000607515	0.000179107
1121	-0.00260762	0.000639558	-0.000617397	0.00018187
1122	-0.00265816	0.000725189	-0.000627279	0.000204633
1123	-0.00265871	0.00079082	-0.000587161	0.000187396
1124	-0.00260926	0.00078645	-0.000577043	0.00022016
1125	-0.0025398	0.000772081	-0.000506925	0.000212923
1126	-0.00243035	0.000747712	-0.000446807	0.000185686
1127	-0.0023209	0.000683343	-0.000366689	0.000188449
1128	-0.00218144	0.000708974	-0.000256571	0.000191212
1129	-0.00194199	0.000664605	-0.000106453	0.000163975
1130	-0.00167254	0.000620236	8.36647e-05	0.000146739
1131	-0.00123308	0.000645867	0.000313783	0.000179502
1132	-0.000733631	0.000721498	0.000563901	0.000192265
1133	-0.000154178	0.000677129	0.000824019	0.000155028
1134	0.000355276	0.00068276	0.00107414	0.000177791
1135	0.000944729	0.000688391	0.00137425	0.000200554
1136	0.00154418	0.000734022	0.00166437	0.000193318
1137	0.00202364	0.000699652	0.00192449	0.000176081
1138	0.00268309	0.000725283	0.00215461	0.000178844
1139	0.00303254	0.000680914	0.00234473	0.000171607
1140	0.00337199	0.000666545	0.00248484	0.00017437
1141	0.00363145	0.000652176	0.00261496	0.000157133
1142	0.0039209	0.000647807	0.00273508	0.000169896
1143	0.00410035	0.000603438	0.0028252	0.00016266
1144	0.00416981	0.000609069	0.00283532	0.000185423
1145	0.00427926	0.0006547	0.00290543	0.000178186
1146	0.00430871	0.000630331	0.00295555	0.000160949
1147	0.00426817	0.000565962	0.00289567	0.000123712
1148	0.00412762	0.000581593	0.00287579	0.000136475
1149	0.00403707	0.000617224	0.00286591	0.000149239
1150	0.00398653	0.000602855	0.00289602	0.000152002
1151	0.00387598	0.000638485	0.00291614	0.000144765
1152	0.00379543	0.000674116	0.00291626	0.000167528
1153	0.00373489	0.000559747	0.00287638	0.000160291
1154	0.00357434	0.000545378	0.0028665	0.000133054
1155	0.00340379	0.000591009	0.00282661	0.000155817
1156	0.00324325	0.00061664	0.00280673	0.000148581
1157	0.0031527	0.000602271	0.00276685	0.000151344
1158	0.00307215	0.000567902	0.00274697	0.000154107
1159	0.0028716	0.000553533	0.00269709	0.00012687
1160	0.00271106	0.000539164	0.0026272	0.000119633
1161	0.00255051	0.000504795	0.00252732	0.000132396
1162	0.00253996	0.000590426	0.00250744	0.00013516
1163	0.00232942	0.000596057	0.00241756	0.000147923
1164	0.00223887	0.000531688	0.00233767	0.000150686
1165	0.00207832	0.000557318	0.00225779	0.000163449
1166	0.00200778	0.000582949	0.00217791	0.000136212
1167	0.00183723	0.00056858	0.00206803	0.000158975
1168	0.00161668	0.000534211	0.00196815	0.000141739
1169	0.00160614	0.000549842	0.00189826	0.000154502
1170	0.00152559	0.000575473	0.00180838	0.000167265
1171	0.00147504	0.000531104	0.0017585	0.000160028
1172	0.0014345	0.000486735	0.00165862	0.000132791
1173	0.00129395	0.000442366	0.00155874	0.000135554
1174	0.0012034	0.000477997	0.00146885	0.000138317
1175	0.00109286	0.000473628	0.00137897	0.000141081
1176	0.00102231	0.000419259	0.00130909	0.000123844
1177	0.00100176	0.00043489	0.00127921	0.000126607
1178	0.000951215	0.000410521	0.00125933	0.00010937
1179	0.000840668	0.000366151	0.00123944	0.000102133
1180	0.000760121	0.000411782	0.00118956	0.000114896
1181	0.000629574	0.000367413	0.00113968	9.76596e-05
1182	0.000519027	0.000363044	0.0011398	0.000100423
1183	0.000458481	0.000358675	0.00110992	0.000103186
1184	0.000237934	0.000344306	0.00103003	0.000105949
1185	0.000127387	0.000359937	0.00104015	9.87122e-05
1186	8.684e-05	0.000345568	0.00107027	0.000101475
1187	5.62932e-05	0.000331199	0.00103039	0.000104238
1188	-7.42537e-05	0.00036683	0.000980506	0.000117002
1189	-0.000164801	0.000332461	0.000960624	0.000109765
1190	-0.000205347	0.000358092	0.000930742	9.2528e-05
1191	-0.000215894	0.000303723	0.00095086	7.52911e-05
1192	-0.000256441	0.000289353	0.000940978	8.80543e-05
1193	-0.000216988	0.000344984	0.000981096	9.08174e-05
1194	-0.000217535	0.000330615	0.00106121	8.35806e-05
1195	-0.000208082	0.000296246	0.00116133	7.63438e-05
1196	-0.000158628	0.000311877	0.00128145	9.91069e-05
1197	-3.91752e-05	0.000327508	0.00147157	8.18701e-05
1198	0.000240278	0.000293139	0.00163169	8.46332e-05
1199	0.000409731	0.00030877	0.0018318	7.73964e-05
1200	0.000719184	0.000254401	0.00203192	8.01595e-05
1201	0.00102864	0.000250032	0.00220204	6.29227e-05
1202	0.00126809	0.000265663	0.00230216	8.56858e-05
1203	0.00150754	0.000251294	0.00233228	7.8449e-05
1204	0.001627	0.000316925	0.00234239	9.12122e-05
1205	0.00177645	0.000302556	0.00225251	8.39753e-05
1206	0.0017959	0.000248186	0.00208263	6.67385e-05
1207	0.00183536	0.000233817	0.00186275	5.95016e-05
1208	0.00172481	0.000169448	0.00162286	5.22648e-05
1209	0.00170426	0.000185079	0.00137298	4.50279e-05
1210	0.00152372	0.00014071	0.0010931	4.77911e-05
1211	0.00142317	0.000156341	0.000843219	5.05543e-05
1212	0.00120262	0.000131972	0.000643337	4.33174e-05
1213	0.00117208	8.7603e-05	0.000513455	3.60806e-05
1214	0.00115153	0.000143234	0.000393573	2.88437e-05
1215	0.00100098	0.000108865	0.000243691	3.16069e-05
1216	0.000930435	8.44958e-05	0.000133808	2.437e-05
1217	0.000809888	0.000100127	4.39264e-05	3.71332e-05
1218	0.000809341	0.000145758	1.40444e-05	2.98963e-05
1219	0.000768794	7.13885e-05	-5.58377e-05	1.26595e-05
1220	0.000638247	6.70195e-05	-0.00016572	2.54227e-05
1221	0.000517701	2.26504e-05	-0.000275602	1.81858e-05
1222	0.000277154	0.000108281	-0.000425484	2.0949e-05
1223	9.66069e-05	0.000103912	-0.000495366	3.37121e-05
1224	2.60601e-05	9.95432e-05	-0.000595248	1.64753e-05
1225	-8.44867e-05	2.51741e-05	-0.00067513	-7.61555e-07
1226	-0.000185034	6.0805e-05	-0.000745012	2.20016e-05
1227	-0.00031558	5.6436e-05	-0.000824894	1.47648e-05
1228	-0.000446127	3.20669e-05	-0.000914776	2.75279e-05
1229	-0.000616674	3.76978e-05	-0.000974658	2.02911e-05
1230	-0.000727221	6.33287e-05	-0.00102454	2.30542e-05
1231	-0.000777768	2.89597e-05	-0.00105442	1.58174e-05
1232	-0.000868315	-3.54094e-05	-0.0011143	8.58054e-06
1233	-0.000988861	2.21515e-07	-0.00116419	2.13437e-05
1234	-0.00106941	2.58524e-05	-0.00116407	1.41069e-05
1235	-0.00108996	8.14834e-05	-0.00117395	3.687e-05
1236	-0.0011905	2.71143e-05	-0.00120383	9.63317e-06
1237	-0.00129105	-7.25478e-06	-0.00118371	1.23963e-05
1238	-0.0012216	-3.16238e-05	-0.0011136	5.15948e-06
1239	-0.00129214	4.00708e-06	-0.00113348	7.92264e-06
1240	-0.00136269	-4.0362e-05	-0.00109336	2.06858e-05
1241	-0.00134324	-6.47311e-05	-0.00107324	1.34489e-05
1242	-0.00129378	-3.91001e-05	-0.000983125	6.21211e-06
1243	-0.00127433	-3.34692e-05	-0.000923007	8.97526e-06
1244	-0.00125488	-4.78383e-05	-0.000862889	1.73842e-06
1245	-0.00128542	-6.22074e-05	-0.000782771	1.45016e-05
1246	-0.00128597	-6.65764e-05	-0.000722653	-1.27353e-05
1247	-0.00126652	-0.000130946	-0.000652535	-1.99721e-05
1248	-0.00120706	-0.000105315	-0.000532417	-7.20896e-06
1249	-0.00129761	-0.000149684	-0.000482299	-3.44458e-05
1250	-0.00128816	-0.000184053	-0.000412181	-3.16826e-05
1251	-0.0012187	-0.000178422	-0.000292063	-1.89195e-05
1252	-0.00112925	-0.000222791	-0.000211945	-4.61563e-05
1253	-0.0010098	-0.00025716	-3.18274e-05	-3.33932e-05
1254	-0.000840345	-0.000221529	8.82906e-05	-4.063e-05
1255	-0.000840892	-0.000225898	0.000148409	-3.78669e-05
1256	-0.000801439	-0.000270267	0.000318526	-6.51037e-05
1257	-0.000671986	-0.000314636	0.000508644	-7.23405e-05
1258	-0.000552532	-0.000329005	0.000748762	-8.95774e-05
1259	-0.000293079	-0.000343374	0.00100888	-7.68142e-05
1260	-0.000193626	-0.000337743	0.001249	-8.40511e-05
1261	2.5827e-05	-0.000332113	0.00157912	-7.12879e-05
1262	0.00040528	-0.000326482	0.00186923	-6.85248e-05
1263	0.000674733	-0.000370851	0.00207935	-7.57616e-05
1264	0.000844187	-0.00033522	0.00220947	-8.29985e-05
1265	0.00106364	-0.000379589	0.00229959	-8.02353e-05
1266	0.00124309	-0.000353958	0.00234971	-5.74721e-05
1267	0.00142255	-0.000338327	0.00231982	-6.4709e-05
1268	0.001552	-0.000352696	0.00221994	-7.19458e-05
1269	0.00154145	-0.000357065	0.00213006	-5.91827e-05
1270	0.00151091	-0.000391434	0.00198018	-6.64195e-05
1271	0.00146036	-0.000395803	0.0018303	-8.36564e-05
1272	0.00143981	-0.000410172	0.00171041	-9.08932e-05
1273	0.00108926	-0.000454541	0.00149053	-0.00010813
1274	0.00100872	-0.00044891	0.00131065	-8.53669e-05
1275	0.000868171	-0.00045328	0.00114077	-9.26037e-05
1276	0.000677624	-0.000437649	0.000950886	-6.98406e-05
1277	0.000417078	-0.000462018	0.000751003	-9.70774e-05
1278	0.000246531	-0.000456387	0.000601121	-7.43143e-05
1279	1.59839e-05	-0.000430756	0.000441239	-7.15511e-05
1280	-7.45629e-05	-0.000445125	0.000321357	-7.87879e-05
1281	-0.00018511	-0.000439494	0.000241475	-6.60248e-05
1282	-0.000285657	-0.000413863	9.15932e-05	-4.32616e-05
1283	-0.000486203	-0.000398232	-8.28882e-06	-4.04985e-05
1284	-0.00058675	-0.000402601	-8.81709e-05	-4.77353e-05
1285	-0.000727297	-0.00040697	-0.000228053	-4.49722e-05
1286	-0.000857844	-0.000481339	-0.000337935	-8.2209e-05
1287	-0.000978391	-0.000535708	-0.000437817	-9.94459e-05
1288	-0.00100894	-0.000510077	-0.000457699	-8.66827e-05
1289	-0.00110948	-0.000534447	-0.000557581	-9.39195e-05
1290	-0.00116003	-0.000548816	-0.000657463	-9.11564e-05
1291	-0.00126058	-0.000593185	-0.000747345	-9.83932e-05
1292	-0.00140112	-0.000537554	-0.000867227	-8.56301e-05
1293	-0.00164167	-0.000591923	-0.000987109	-0.000102867
1294	-0.00162222	-0.000626292	-0.00101699	-0.000120104
1295	-0.00171277	-0.000650661	-0.00108687	-0.000127341
1296	-0.00183331	-0.00064503	-0.00116676	-0.000104577
1297	-0.00191386	-0.000639399	-0.00118664	-0.000111814
1298	-0.00196441	-0.000633768	-0.00123652	-9.90511e-05
1299	-0.00201495	-0.000648137	-0.0012564	-0.000106288
1300	-0.0020355	-0.000622506	-0.00129628	-9.35248e-05
1301	-0.00208605	-0.000656875	-0.00130617	-0.000110762
1302	-0.00210659	-0.000661244	-0.00129605	-0.000107999
1303	-0.00208714	-0.000655614	-0.00127593	-0.000125235
1304	-0.00214769	-0.000679983	-0.00123581	-0.000122472
1305	-0.00204823	-0.000654352	-0.00120569	-0.000109709
1306	-0.00210878	-0.000678721	-0.00115558	-0.000116946
1307	-0.00206933	-0.00067309	-0.00105546	-0.000124183
1308	-0.00198987	-0.000697459	-0.00100534	-0.00013142
1309	-0.00196042	-0.000731828	-0.000905222	-0.000128656
1310	-0.00189097	-0.000726197	-0.000815104	-0.000145893
1311	-0.00180151	-0.000750566	-0.000684986	-0.00012313
1312	-0.00175206	-0.000704935	-0.000584868	-0.000120367
1313	-0.00168261	-0.000689304	-0.00043475	-0.000127604
1314	-0.00160316	-0.000713673	-0.000274632	-0.000124841
1315	-0.0014037	-0.000718042	-0.000114514	-0.000142077
1316	-0.00134425	-0.000722412	3.56036e-05	-0.000139314
1317	-0.0012148	-0.000706781	0.000275722	-0.000126551
1318	-0.00114534	-0.00074115	0.000445839	-0.000143788
1319	-0.00098589	-0.000745519	0.000715957	-0.000131025
1320	-0.000746436	-0.000719888	0.000946075	-0.000138262
1321	-0.000646983	-0.000734257	0.00102619	-0.000155499
1322	-0.00053753	-0.000728626	0.00111631	-0.000142735
1323	-0.000448077	-0.000692995	0.00121643	-0.000129972
1324	-0.000338624	-0.000727364	0.00126655	-0.000127209
1325	-0.000359171	-0.000721733	0.00125667	-0.000164446
1326	-0.000209718	-0.000786102	0.00124678	-0.000171683
1327	-0.000150264	-0.000820471	0.0012069	-0.00015892
1328	-0.000120811	-0.00073484	0.00114702	-0.000146156
1329	-1.35804e-06	-0.000799209	0.00110714	-0.000153393
1330	-8.19049e-05	-0.000783579	0.000987255	-0.00016063
1331	-5.24517e-05	-0.000767948	0.000867373	-0.000157867
1332	-0.000102999	-0.000812317	0.000697491	-0.000165104
1333	-0.000113545	-0.000786686	0.000547609	-0.000162341
1334	-0.000154092	-0.000801055	0.000407727	-0.000169577
1335	-0.000174639	-0.000805424	0.000257845	-0.000166814
1336	-0.000305186	-0.000779793	0.000117963	-0.000164051
1337	-0.000375733	-0.000794162	8.08054e-06	-0.000171288
1338	-0.00045628	-0.000808531	-9.18015e-05	-0.000168525
1339	-0.000646826	-0.0007929	-0.000231684	-0.000175762
1340	-0.000737373	-0.000797269	-0.000341566	-0.000172999
1341	-0.00090792	-0.000791638	-0.000411448	-0.000160235
1342	-0.000978467	-0.000806007	-0.00046133	-0.000167472
1343	-0.00105901	-0.000800376	-0.000551212	-0.000154709
1344	-0.00121956	-0.000784746	-0.000671094	-0.000151946
1345	-0.00136011	-0.000799115	-0.000760976	-0.000159183
1346	-0.00159065	-0.000793484	-0.000870858	-0.00015642
1347	-0.0015612	-0.000827853	-0.00087074	-0.000183656
1348	-0.00158175	-0.000862222	-0.000960622	-0.000180893
1349	-0.00173229	-0.000856591	-0.0010605	-0.00017813
1350	-0.00179284	-0.00078096	-0.00112039	-0.000175367
1351	-0.00189339	-0.000795329	-0.00118027	-0.000162604
1352	-0.00194394	-0.000759698	-0.00123015	-0.000149841
1353	-0.00194448	-0.000824067	-0.00128003	-0.000177078
1354	-0.00197503	-0.000858436	-0.00129991	-0.000194314
1355	-0.00202558	-0.000872805	-0.0013798	-0.000191551
1356	-0.00218612	-0.000907174	-0.00146968	-0.000198788
1357	-0.00229667	-0.000901543	-0.00153956	-0.000206025
1358	-0.00232722	-0.000935913	-0.00156944	-0.000233262
1359	-0.00241776	-0.000900282	-0.00163932	-0.000210499
1360	-0.00240831	-0.000864651	-0.00167921	-0.000197735
1361	-0.00248886	-0.00084902	-0.00172909	-0.000184972
1362	-0.0025594	-0.000823389	-0.00179897	-0.000182209
1363	-0.00264995	-0.000847758	-0.00183885	-0.000189446
1364	-0.0026205	-0.000822127	-0.00186873	-0.000196683
1365	-0.00275104	-0.000826496	-0.00188862	-0.00018392
1366	-0.00276159	-0.000810865	-0.0019385	-0.000201156
1367	-0.00285214	-0.000845234	-0.00195838	-0.000198393
1368	-0.00280268	-0.000799603	-0.00198826	-0.00019563
1369	-0.00297323	-0.000803972	-0.00204815	-0.000192867
1370	-0.00301378	-0.000818341	-0.00202803	-0.000200104
1371	-0.00298433	-0.000852711	-0.00198791	-0.000207341
1372	-0.00296487	-0.00083708	-0.00194779	-0.000194578
1373	-0.00297542	-0.000781449	-0.00194767	-0.000171814
1374	-0.00295597	-0.000725818	-0.00188756	-0.000179051
1375	-0.00297651	-0.000820187	-0.00186744	-0.000196288
1376	-0.00297706	-0.000824556	-0.00182732	-0.000183525
1377	-0.00291761	-0.000798925	-0.0017472	-0.000190762
1378	-0.00274815	-0.000753294	-0.00163708	-0.000187999
1379	-0.0026987	-0.000777663	-0.00159697	-0.000195235
1380	-0.00262925	-0.000742032	-0.00153685	-0.000182472
1381	-0.00262979	-0.000716401	-0.00144673	-0.000159709
1382	-0.00243034	-0.00068077	-0.00137661	-0.000156946
1383	-0.00240089	-0.000735139	-0.00130649	-0.000174183
1384	-0.00223143	-0.000719508	-0.00125638	-0.00017142
1385	-0.00203198	-0.000693878	-0.00112626	-0.000168657
1386	-0.00196253	-0.000708247	-0.00107614	-0.000175893
1387	-0.00182307	-0.000712616	-0.00105602	-0.00018313
1388	-0.00175362	-0.000766985	-0.0010659	-0.000180367
1389	-0.00167417	-0.000711354	-0.00105579	-0.000187604
1390	-0.00155472	-0.000705723	-0.00101567	-0.000174841
1391	-0.00141526	-0.000730092	-0.00102555	-0.000192078
1392	-0.00140581	-0.000764461	-0.00106543	-0.000199314
1393	-0.00131636	-0.00069883	-0.00103531	-0.000166551
1394	-0.0011369	-0.000623199	-0.0010152	-0.000163788
1395	-0.00116745	-0.000657568	-0.00108508	-0.000161025
1396	-0.001088	-0.000691937	-0.00105496	-0.000178262
1397	-0.00100854	-0.000726306	-0.00108484	-0.000175499
1398	-0.00101909	-0.000710675	-0.00112472	-0.000192735
1399	-0.00107964	-0.000735045	-0.00113461	-0.000189972
1400	-0.00103018	-0.000719414	-0.00113449	-0.000187209
1401	-0.00106073	-0.000743783	-0.00116437	-0.000194446
1402	-0.00110128	-0.000768152	-0.00118425	-0.000201683
1403	-0.00112182	-0.000742521	-0.00122413	-0.00018892
1404	-0.00115237	-0.00071689	-0.00126402	-0.000196157
1405	-0.00114292	-0.000761259	-0.0012539	-0.000213393
1406	-0.00113346	-0.000805628	-0.00129378	-0.00021063
1407	-0.00127401	-0.000769997	-0.00135366	-0.000237867
1408	-0.00128456	-0.000854366	-0.00139354	-0.000225104
1409	-0.00127511	-0.000828735	-0.00140343	-0.000222341
1410	-0.00139565	-0.000823104	-0.00149331	-0.000219578
1411	-0.0014262	-0.000817473	-0.00148319	-0.000236814
1412	-0.00141675	-0.000821842	-0.00157307	-0.000234051
1413	-0.00153729	-0.000876212	-0.00165296	-0.000261288
1414	-0.00157784	-0.000890581	-0.00171284	-0.000278525
1415	-0.00171839	-0.00087495	-0.00180272	-0.000245762
1416	-0.00166893	-0.000839319	-0.0018026	-0.000232999
1417	-0.00172948	-0.000863688	-0.00189248	-0.000240236
1418	-0.00181003	-0.000858057	-0.00196237	-0.000267472
1419	-0.00184057	-0.000912426	-0.00194225	-0.000264709
1420	-0.00185112	-0.000946795	-0.00197213	-0.000301946
1421	-0.00190167	-0.000951164	-0.00202201	-0.000289183
1422	-0.00194221	-0.000955533	-0.00210189	-0.00028642
1423	-0.00195276	-0.000949902	-0.00212178	-0.000303657
1424	-0.00193331	-0.000904271	-0.00216166	-0.000280893
1425	-0.00197385	-0.00091864	-0.00223154	-0.00027813
1426	-0.0020344	-0.00095301	-0.00229142	-0.000295367
1427	-0.00210495	-0.000957379	-0.0023613	-0.000282604
1428	-0.0021755	-0.000951748	-0.00242119	-0.000289841
1429	-0.00218604	-0.000946117	-0.00245107	-0.000287078
1430	-0.00214659	-0.000940486	-0.00246095	-0.000294314
1431	-0.00212714	-0.000954855	-0.00248083	-0.000291551
1432	-0.00214768	-0.000939224	-0.00254071	-0.000288788
1433	-0.00225823	-0.000983593	-0.0025706	-0.000296025
1434	-0.00219878	-0.000927962	-0.00257048	-0.000273262
1435	-0.00220932	-0.000912331	-0.00260036	-0.000270499
1436	-0.00223987	-0.0009467	-0.00260024	-0.000297736
1437	-0.00226042	-0.000951069	-0.00262012	-0.000284972
1438	-0.00224096	-0.000935438	-0.00260001	-0.000292209
1439	-0.00222151	-0.000979807	-0.00257989	-0.000299446
1440	-0.00222206	-0.00102418	-0.00251977	-0.000296683
1441	-0.0021426	-0.00101855	-0.00244965	-0.00031392
1442	-0.00209315	-0.00105291	-0.00242953	-0.000321157
1443	-0.0021237	-0.00102728	-0.00232942	-0.000298393
1444	-0.00202424	-0.000991653	-0.0022793	-0.00030563
1445	-0.00202479	-0.00101602	-0.00216918	-0.000322867
1446	-0.00197534	-0.00104039	-0.00206906	-0.000340104
1447	-0.00185589	-0.00107476	-0.00193894	-0.000327341
1448	-0.00162643	-0.00103913	-0.00185883	-0.000324578
1449	-0.00166698	-0.0010235	-0.00178871	-0.000291815
1450	-0.00156753	-0.00102787	-0.00169859	-0.000309051
1451	-0.00145807	-0.00104224	-0.00161847	-0.000316288
1452	-0.00137862	-0.00101661	-0.00155836	-0.000313525
1453	-0.00116917	-0.00108097	-0.00150824	-0.000310762
1454	-0.00112971	-0.00107534	-0.00145812	-0.000317999
1455	-0.00103026	-0.00108971	-0.001438	-0.000325236
1456	-0.00100081	-0.00109408	-0.00145788	-0.000312472
1457	-0.000941353	-0.00105845	-0.00141777	-0.000329709
1458	-0.0007819	-0.00117282	-0.00140765	-0.000326946
1459	-0.000752447	-0.00113719	-0.00141753	-0.000314183
1460	-0.000762994	-0.00111156	-0.00141741	-0.00031142
1461	-0.000713541	-0.00109593	-0.00147729	-0.000298657
1462	-0.000764088	-0.0010903	-0.00149718	-0.000295893
1463	-0.000784635	-0.00114467	-0.00152706	-0.00033313
1464	-0.000865181	-0.00110903	-0.00155694	-0.000320367
1465	-0.000805728	-0.0011234	-0.00150682	-0.000317604
1466	-0.000786275	-0.00117777	-0.0015167	-0.000354841
1467	-0.000846822	-0.00115214	-0.00153659	-0.000322078
1468	-0.000887369	-0.00114651	-0.00151647	-0.000309315
1469	-0.000867916	-0.00111088	-0.00153635	-0.000316551
1470	-0.000878462	-0.00112525	-0.00152623	-0.000333788
1471	-0.000949009	-0.00115962	-0.00158611	-0.000331025
1472	-0.00102956	-0.00118399	-0.001606	-0.000328262
1473	-0.0010801	-0.00118836	-0.00162588	-0.000345499
1474	-0.00102065	-0.00119272	-0.00158576	-0.000352736
1475	-0.0010812	-0.00122709	-0.00163564	-0.000349972
1476	-0.00114174	-0.00124146	-0.00166552	-0.000367209
1477	-0.00105229	-0.00125583	-0.00164541	-0.000374446
1478	-0.00114284	-0.0012202	-0.00169529	-0.000341683
1479	-0.00115338	-0.00115457	-0.00175517	-0.00033892
1480	-0.00125393	-0.00121894	-0.00179505	-0.000346157
1481	-0.00131448	-0.00118331	-0.00183493	-0.000333393
1482	-0.00145502	-0.00122768	-0.00194482	-0.00035063
1483	-0.00148557	-0.00118205	-0.0019447	-0.000347867
1484	-0.00152612	-0.00116642	-0.00203458	-0.000325104
1485	-0.00167667	-0.00119078	-0.00209446	-0.000352341
1486	-0.00169721	-0.00121515	-0.00211434	-0.000329578
1487	-0.00165776	-0.00113952	-0.00215423	-0.000306815
1488	-0.00173831	-0.00118389	-0.00218411	-0.000344051
1489	-0.00173885	-0.00118826	-0.00222399	-0.000341288
1490	-0.0017494	-0.00119263	-0.00227387	-0.000368525
1491	-0.00178995	-0.001237	-0.00232375	-0.000355762
1492	-0.00181049	-0.00119137	-0.00234364	-0.000322999
1493	-0.00181104	-0.00117574	-0.00237352	-0.000330236
1494	-0.00182159	-0.00120011	-0.0024034	-0.000347472
1495	-0.00188213	-0.00122448	-0.00246328	-0.000354709
1496	-0.00188268	-0.00119884	-0.00247317	-0.000341946
1497	-0.00202323	-0.00120321	-0.00254305	-0.000349183
1498	-0.00196377	-0.00119758	-0.00254293	-0.00034642
1499	-0.00198432	-0.00118195	-0.00257281	-0.000353657
1500	-0.00207487	-0.00119632	-0.00260269	-0.000340894
1501	-0.00210541	-0.00119069	-0.00260258	-0.00036813
1502	-0.00204596	-0.00122506	-0.00258246	-0.000345367
1503	-0.00207651	-0.00118943	-0.00259234	-0.000362604
1504	-0.00212705	-0.0012138	-0.00263222	-0.000359841
1505	-0.0021476	-0.00122817	-0.0026121	-0.000377078
1506	-0.00208815	-0.00126254	-0.00259199	-0.000384315
1507	-0.0020587	-0.0012669	-0.00255187	-0.000371551
1508	-0.00201924	-0.00120127	-0.00249175	-0.000368788
1509	-0.00196979	-0.00124564	-0.00251163	-0.000376025
1510	-0.00200034	-0.00124001	-0.00251151	-0.000373262
1511	-0.00195088	-0.00128438	-0.0024714	-0.000380499
1512	-0.00192143	-0.00124875	-0.00244128	-0.000377736
1513	-0.00190198	-0.00126312	-0.00249116	-0.000404972
1514	-0.00203252	-0.00128749	-0.00244104	-0.000402209
1515	-0.00194307	-0.00126186	-0.00243092	-0.000389446
1516	-0.00192362	-0.00123623	-0.00243081	-0.000396683
1517	-0.00194416	-0.0012106	-0.00243069	-0.00037392
1518	-0.00187471	-0.00125496	-0.00241057	-0.000381157
1519	-0.00187526	-0.00121933	-0.00238045	-0.000378394
1520	-0.0017858	-0.0011737	-0.00237033	-0.00037563
1521	-0.00177635	-0.00124807	-0.00239022	-0.000402867
1522	-0.0018869	-0.00128244	-0.0023901	-0.000390104
1523	-0.00177744	-0.00123681	-0.00237998	-0.000367341
1524	-0.00172799	-0.00119118	-0.00236986	-0.000384578
1525	-0.00172854	-0.00127555	-0.00236974	-0.000401815
1526	-0.00177909	-0.00126992	-0.00241963	-0.000399051
1527	-0.00174963	-0.00126429	-0.00242951	-0.000406288
1528	-0.00182018	-0.00123865	-0.00242939	-0.000403525
1529	-0.00179073	-0.00123302	-0.00245927	-0.000400762
1530	-0.00179127	-0.00125739	-0.00244915	-0.000397999
1531	-0.00178182	-0.00126176	-0.00248904	-0.000425236
1532	-0.00185237	-0.00123613	-0.00249892	-0.000402473
1533	-0.00187291	-0.0012405	-0.0025488	-0.000429709
1534	-0.00181346	-0.00122487	-0.00251868	-0.000406946
1535	-0.00183401	-0.00121924	-0.00255857	-0.000404183
1536	-0.00195455	-0.00121361	-0.00258845	-0.00041142
1537	-0.0019751	-0.00123798	-0.00261833	-0.000428657
1538	-0.00200565	-0.00126235	-0.00266821	-0.000405894
1539	-0.00196619	-0.00119671	-0.00267809	-0.00039313
1540	-0.00204674	-0.00119108	-0.00275798	-0.000410367
1541	-0.00208729	-0.00124545	-0.00277786	-0.000417604
1542	-0.00211783	-0.00122982	-0.00275774	-0.000434841
1543	-0.00209838	-0.00125419	-0.00279762	-0.000452078
1544	-0.00212893	-0.00135856	-0.0028075	-0.000469315
1545	-0.00206948	-0.00128293	-0.00281739	-0.000466551
1546	-0.00212002	-0.0012973	-0.00286727	-0.000473788
1547	-0.00214057	-0.00131167	-0.00286715	-0.000481025
1548	-0.00207112	-0.00137604	-0.00287703	-0.000478262
1549	-0.00213166	-0.00134041	-0.00292691	-0.000495499
1550	-0.00221221	-0.00135477	-0.0029468	-0.000492736
1551	-0.00225276	-0.00132914	-0.00296668	-0.000479973
1552	-0.0022333	-0.00128351	-0.00301656	-0.000467209
1553	-0.00221385	-0.00124788	-0.00301644	-0.000464446
1554	-0.0022644	-0.00131225	-0.00307632	-0.000501683
1555	-0.00239494	-0.00132662	-0.00312621	-0.00049892
1556	-0.00240549	-0.00135099	-0.00315609	-0.000496157
1557	-0.00242604	-0.00141536	-0.00318597	-0.000513394
1558	-0.00241658	-0.00136973	-0.00316585	-0.00052063
1559	-0.00243713	-0.0013741	-0.00321573	-0.000517867
1560	-0.00238768	-0.00141847	-0.00318562	-0.000545104
1561	-0.00241822	-0.00143283	-0.0032555	-0.000532341
1562	-0.00245877	-0.0013772	-0.00323538	-0.000519578
1563	-0.00253932	-0.00137157	-0.00330526	-0.000496815
1564	-0.00258987	-0.00129594	-0.00329514	-0.000504052
1565	-0.00256041	-0.00133031	-0.00330503	-0.000511288
1566	-0.00254096	-0.00127468	-0.00329491	-0.000498525
1567	-0.00249151	-0.00126905	-0.00327479	-0.000495762
1568	-0.00252205	-0.00127342	-0.00327467	-0.000512999
1569	-0.0025526	-0.00129779	-0.00326455	-0.000510236
1570	-0.00255315	-0.00127216	-0.00325444	-0.000497473
1571	-0.00262369	-0.00127653	-0.00328432	-0.000504709
1572	-0.00268424	-0.00132089	-0.0032842	-0.000521946
1573	-0.00268479	-0.00132526	-0.00326408	-0.000519183
1574	-0.00261533	-0.00128963	-0.00323397	-0.00049642
1575	-0.00270588	-0.001304	-0.00324385	-0.000523657
1576	-0.00266643	-0.00131837	-0.00323373	-0.000540894
1577	-0.00259697	-0.00134274	-0.00320361	-0.00053813
1578	-0.00262752	-0.00129711	-0.00319349	-0.000535367
1579	-0.00260807	-0.00130148	-0.00318338	-0.000522604
1580	-0.00266861	-0.00129585	-0.00325326	-0.000519841
1581	-0.00268916	-0.00130022	-0.00323314	-0.000537078
1582	-0.00274971	-0.00134458	-0.00324302	-0.000554315
1583	-0.00272026	-0.00133895	-0.0032229	-0.000551552
1584	-0.0027008	-0.00135332	-0.00322279	-0.000528788
1585	-0.00273135	-0.00132769	-0.00324267	-0.000546025
1586	-0.0027419	-0.00134206	-0.00325255	-0.000553262
1587	-0.00278244	-0.00136643	-0.00327243	-0.000550499
1588	-0.00283299	-0.0013908	-0.00326231	-0.000557736
1589	-0.00276354	-0.00136517	-0.0032622	-0.000544973
1590	-0.00280408	-0.00136954	-0.00327208	-0.000562209
1591	-0.00288463	-0.00137391	-0.00331196	-0.000549446
1592	-0.00296518	-0.00135828	-0.00332184	-0.000546683
1593	-0.00295572	-0.00135264	-0.00330172	-0.00054392
1594	-0.00291627	-0.00132701	-0.00332161	-0.000521157
1595	-0.00292682	-0.00134138	-0.00333149	-0.000538394
1596	-0.00298736	-0.00136575	-0.00328137	-0.00057563
1597	-0.00299791	-0.00137012	-0.00333125	-0.000562867
1598	-0.00307846	-0.00132449	-0.00333113	-0.000550104
1599	-0.003029	-0.00131886	-0.00332102	-0.000547341
1600	-0.00307955	-0.00133323	-0.0033509	-0.000534578

## Sheet: PanelB_c1_gt645
Period_s	Power
2.06609	0.121015
2.18894	0.153387
2.3191	0.174682
2.45701	0.184833
2.60311	0.187934
2.7579	0.188002
2.92189	0.187398
3.09563	0.187542
3.27971	0.189132
3.47473	0.191532
3.68135	0.193109
3.90025	0.192807
4.13217	0.190989
4.37789	0.188668
4.63821	0.186543
4.91401	0.184909
5.20621	0.183891
5.51579	0.183212
5.84378	0.181868
6.19127	0.178983
6.55942	0.175351
6.94946	0.173068
7.3627	0.173157
7.80051	0.174368
8.26435	0.174575
8.75577	0.172805
9.27642	0.169657
9.82802	0.166108
10.4124	0.16259
11.0316	0.159351
11.6876	0.157179
12.3825	0.157274
13.1188	0.160442
13.8989	0.1666
14.7254	0.174917
15.601	0.184049
16.5287	0.192498
17.5115	0.199701
18.5528	0.206884
19.656	0.215992
20.8249	0.228013
22.0632	0.243487
23.3751	0.264225
24.7651	0.292953
26.2377	0.331278
27.7978	0.379295
29.4508	0.437036
31.202	0.504818
33.0574	0.581631
35.0231	0.662815
37.1057	0.739903
39.3121	0.806615
41.6497	0.866912
44.1263	0.934341
46.7502	1.02426
49.5301	1.14979
52.4753	1.32077
55.5957	1.53643
58.9016	1.7737
62.4041	1.9968
66.1148	2.20503
70.0462	2.47201
74.2113	2.90127
78.6242	3.51844
83.2994	4.22823
88.2527	4.90062
93.5004	5.47329
99.0603	5.92871
104.951	6.1801
111.191	6.04442
117.803	5.40664
124.808	4.41567
132.23	3.40306
140.092	2.58246
148.423	1.95658
157.248	1.48122
166.599	1.15282
176.505	0.96018
187.001	0.862617
198.121	0.814498
209.901	0.782032
222.383	0.749616
235.606	0.716337
249.616	0.679853
264.459	0.628258
280.185	0.55338
296.845	0.466911
314.497	0.393341
333.198	0.347084
353.011	0.325338
374.002	0.32047
396.241	0.330273
419.803	0.357168
444.766	0.40093
471.213	0.449505
499.232	0.477717
528.918	0.468244
560.369	0.434674
593.691	0.405157
628.993	0.38473
666.395	0.356774
706.021	0.320122
748.004	0.296989
792.482	0.299202
839.606	0.310827
889.531	0.312661
942.425	0.307587
998.465	0.315873
1057.84	0.358079
1120.74	0.44824
1187.38	0.593122
1257.99	0.786234

## Sheet: PanelB_c1_gt715
Period_s	Power
2.06609	0.132648
2.18894	0.167217
2.3191	0.188903
2.45701	0.198085
2.60311	0.199843
2.7579	0.198914
2.92189	0.197775
3.09563	0.197185
3.27971	0.19694
3.47473	0.196581
3.68135	0.196046
3.90025	0.19573
4.13217	0.195956
4.37789	0.196573
4.63821	0.197001
4.91401	0.196674
5.20621	0.195586
5.51579	0.194194
5.84378	0.192807
6.19127	0.191639
6.55942	0.191226
6.94946	0.19184
7.3627	0.192552
7.80051	0.191643
8.26435	0.188163
8.75577	0.182913
9.27642	0.177932
9.82802	0.174946
10.4124	0.174264
11.0316	0.175321
11.6876	0.178171
12.3825	0.184048
13.1188	0.194365
13.8989	0.209194
14.7254	0.226873
15.601	0.245589
16.5287	0.265628
17.5115	0.289467
18.5528	0.318021
19.656	0.34653
20.8249	0.367765
22.0632	0.382734
23.3751	0.405676
24.7651	0.45289
26.2377	0.524541
27.7978	0.597715
29.4508	0.637365
31.202	0.619687
33.0574	0.555352
35.0231	0.4903
37.1057	0.474765
39.3121	0.533338
41.6497	0.671625
44.1263	0.902681
46.7502	1.25589
49.5301	1.75744
52.4753	2.39111
55.5957	3.0614
58.9016	3.59929
62.4041	3.84529
66.1148	3.77203
70.0462	3.52537
74.2113	3.32712
78.6242	3.33762
83.2994	3.59674
88.2527	4.05346
93.5004	4.61313
99.0603	5.14647
104.951	5.47683
111.191	5.4083
117.803	4.85025
124.808	3.95874
132.23	3.06198
140.092	2.38034
148.423	1.90454
157.248	1.53658
166.599	1.21857
176.505	0.934736
187.001	0.689529
198.121	0.500613
209.901	0.377846
222.383	0.307639
235.606	0.267317
249.616	0.243114
264.459	0.231297
280.185	0.230739
296.845	0.238104
314.497	0.250877
333.198	0.272746
353.011	0.312291
374.002	0.374243
396.241	0.451921
419.803	0.525817
444.766	0.565955
471.213	0.547095
499.232	0.482575
528.918	0.436744
560.369	0.474755
593.691	0.597026
628.993	0.742833
666.395	0.854308
706.021	0.91661
748.004	0.932518
792.482	0.880725
839.606	0.733758
889.531	0.519115
942.425	0.32744
998.465	0.248602
1057.84	0.321776
1120.74	0.548082
1187.38	0.91845
1257.99	1.40674

## Sheet: PanelB_c1_Difference
Period_s	Power
2.06609	0.127101
2.18894	0.160941
2.3191	0.182328
2.45701	0.190704
2.60311	0.189937
2.7579	0.18382
2.92189	0.174746
3.09563	0.165001
3.27971	0.156951
3.47473	0.151668
3.68135	0.148636
3.90025	0.146787
4.13217	0.144679
4.37789	0.140466
4.63821	0.133089
4.91401	0.123255
5.20621	0.11276
5.51579	0.102881
5.84378	0.0936571
6.19127	0.0846698
6.55942	0.0759006
6.94946	0.0678252
7.3627	0.0613577
7.80051	0.0574564
8.26435	0.0562934
8.75577	0.0569442
9.27642	0.0578016
9.82802	0.0574346
10.4124	0.0557178
11.0316	0.0541269
11.6876	0.0545426
12.3825	0.0579545
13.1188	0.064437
13.8989	0.0736606
14.7254	0.0848638
15.601	0.09701
16.5287	0.11019
17.5115	0.126877
18.5528	0.150452
19.656	0.182308
20.8249	0.22261
22.0632	0.275661
23.3751	0.353426
24.7651	0.472723
26.2377	0.651135
27.7978	0.905932
29.4508	1.24812
31.202	1.66719
33.0574	2.12215
35.0231	2.55163
37.1057	2.89497
39.3121	3.11683
41.6497	3.22712
44.1263	3.27025
46.7502	3.28541
49.5301	3.28649
52.4753	3.29059
55.5957	3.35978
58.9016	3.59022
62.4041	4.05526
66.1148	4.79915
70.0462	5.90266
74.2113	7.47082
78.6242	9.46319
83.2994	11.5887
88.2527	13.4837
93.5004	14.9761
99.0603	16.0477
104.951	16.5171
111.191	15.9469
117.803	14.0925
124.808	11.4106
132.23	8.79125
140.092	6.762
148.423	5.31429
157.248	4.3661
166.599	3.93638
176.505	3.96146
187.001	4.23202
198.121	4.49343
209.901	4.56951
222.383	4.44733
235.606	4.24014
249.616	4.04119
264.459	3.82439
280.185	3.4972
296.845	3.03206
314.497	2.51389
333.198	2.05437
353.011	1.70284
374.002	1.46695
396.241	1.37569
419.803	1.46699
444.766	1.7137
471.213	1.99324
499.232	2.14862
528.918	2.08606
560.369	1.82665
593.691	1.47712
628.993	1.14981
666.395	0.898957
706.021	0.716191
748.004	0.567387
792.482	0.428557
839.606	0.296062
889.531	0.179232

## Sheet: PanelB_c2_gt645
Period_s	Power
2.06609	0.155594
2.18894	0.196414
2.3191	0.22255
2.45701	0.234806
2.60311	0.239403
2.7579	0.241544
2.92189	0.243024
3.09563	0.243655
3.27971	0.243142
3.47473	0.241755
3.68135	0.23994
3.90025	0.237883
4.13217	0.235669
4.37789	0.233653
4.63821	0.232357
4.91401	0.232018
5.20621	0.232348
5.51579	0.232811
5.84378	0.23325
6.19127	0.234
6.55942	0.235106
6.94946	0.235833
7.3627	0.23538
7.80051	0.233783
8.26435	0.231864
8.75577	0.230488
9.27642	0.230072
9.82802	0.230635
10.4124	0.232014
11.0316	0.233907
11.6876	0.235637
12.3825	0.236089
13.1188	0.234567
13.8989	0.231881
14.7254	0.22985
15.601	0.229422
16.5287	0.229799
17.5115	0.229596
18.5528	0.228462
19.656	0.227213
20.8249	0.226581
22.0632	0.226408
23.3751	0.226172
24.7651	0.225768
26.2377	0.225634
27.7978	0.226362
29.4508	0.228229
31.202	0.23109
33.0574	0.234559
35.0231	0.238049
37.1057	0.24067
39.3121	0.241386
41.6497	0.239454
44.1263	0.235008
46.7502	0.229509
49.5301	0.225206
52.4753	0.223648
55.5957	0.224865
58.9016	0.228199
62.4041	0.233644
66.1148	0.241957
70.0462	0.253442
74.2113	0.267024
78.6242	0.280508
83.2994	0.291691
88.2527	0.299352
93.5004	0.303192
99.0603	0.304017
104.951	0.304915
111.191	0.309572
117.803	0.316727
124.808	0.318972
132.23	0.31046
140.092	0.29466
148.423	0.282549
157.248	0.283978
166.599	0.302452
176.505	0.336329
187.001	0.381568
198.121	0.431904
209.901	0.476122
222.383	0.499633
235.606	0.493555
249.616	0.459667
264.459	0.405594
280.185	0.340242
296.845	0.275648
314.497	0.227703
333.198	0.206928
353.011	0.209991
374.002	0.224645
396.241	0.239016
419.803	0.246057
444.766	0.244698
471.213	0.238531
499.232	0.232694
528.918	0.231482
560.369	0.237845
593.691	0.253155
628.993	0.275564
666.395	0.298783
706.021	0.31406
748.004	0.318099
792.482	0.31838
839.606	0.31945
889.531	0.310452
942.425	0.285979
998.465	0.267941
1057.84	0.280592
1120.74	0.310478
1187.38	0.315469
1257.99	0.275947

## Sheet: PanelB_c2_gt715
Period_s	Power
2.06609	0.166004
2.18894	0.2089
2.3191	0.236051
2.45701	0.248612
2.60311	0.253267
2.7579	0.255443
2.92189	0.25705
3.09563	0.257998
3.27971	0.257945
3.47473	0.257002
3.68135	0.255597
3.90025	0.254215
4.13217	0.253165
4.37789	0.252366
4.63821	0.251614
4.91401	0.25118
5.20621	0.251701
5.51579	0.253325
5.84378	0.255469
6.19127	0.257486
6.55942	0.258979
6.94946	0.259557
7.3627	0.258968
7.80051	0.257538
8.26435	0.256133
8.75577	0.255609
9.27642	0.256219
9.82802	0.257447
10.4124	0.258579
11.0316	0.259406
11.6876	0.260092
12.3825	0.260412
13.1188	0.259737
13.8989	0.258002
14.7254	0.256141
15.601	0.255107
16.5287	0.254794
17.5115	0.254383
18.5528	0.253534
19.656	0.252672
20.8249	0.252131
22.0632	0.25165
23.3751	0.250857
24.7651	0.249802
26.2377	0.248896
27.7978	0.248554
29.4508	0.248889
31.202	0.249728
33.0574	0.250911
35.0231	0.252394
37.1057	0.254029
39.3121	0.255426
41.6497	0.256075
44.1263	0.255635
46.7502	0.254234
49.5301	0.252458
52.4753	0.25097
55.5957	0.250235
58.9016	0.250614
62.4041	0.252452
66.1148	0.255865
70.0462	0.26053
74.2113	0.265807
78.6242	0.270826
83.2994	0.274659
88.2527	0.277247
93.5004	0.280331
99.0603	0.287036
104.951	0.300193
111.191	0.319823
117.803	0.340577
124.808	0.353185
132.23	0.351802
140.092	0.339888
148.423	0.326356
157.248	0.316948
166.599	0.312346
176.505	0.312096
187.001	0.317021
198.121	0.328735
209.901	0.346587
222.383	0.366146
235.606	0.381591
249.616	0.385824
264.459	0.370728
280.185	0.335866
296.845	0.295537
314.497	0.269396
333.198	0.264885
353.011	0.272948
374.002	0.279621
396.241	0.277015
419.803	0.266032
444.766	0.254187
471.213	0.250497
499.232	0.259544
528.918	0.278227
560.369	0.297001
593.691	0.305998
628.993	0.302897
666.395	0.293747
706.021	0.283738
748.004	0.273792
792.482	0.268196
839.606	0.269932
889.531	0.27056
942.425	0.266249
998.465	0.274744
1057.84	0.310247
1120.74	0.349143
1187.38	0.346796
1257.99	0.291066
