# Supplementary material for: Phytochromes facilitate social behaviour in marine diatoms
Source: Nat Commun. 2026 Mar 10;17:3766. doi: 10.1038/s41467-026-70219-3 (PMC13106708; doi:10.1038/s41467-026-70219-3)
Supplement: Supplementary file 7 — Supplementary Data 4 [file 41467_2026_70219_MOESM7_ESM.xlsx]

## Sheet: PanelA
Time	F1	F2	F3	F4	F5
2.06609	0.14841	0.00586009	0.0850907	0.543051	0.0441079
3.11266	0.15575	0.0061085	0.0868804	0.56127	0.046932
4.15924	0.163398	0.00636638	0.0887015	0.579934	0.0499148
5.20582	0.171367	0.00663402	0.0905545	0.599047	0.0530636
6.2524	0.179666	0.00691174	0.0924398	0.618612	0.0563861
7.29898	0.188305	0.00719989	0.0943579	0.638633	0.0598901
8.34555	0.197295	0.00749878	0.096309	0.659113	0.0635836
9.39213	0.206648	0.00780876	0.0982937	0.680054	0.0674749
10.4387	0.216373	0.00813018	0.100312	0.701459	0.0715727
11.4853	0.226482	0.00846341	0.102365	0.723331	0.0758856
12.5319	0.236986	0.00880882	0.104453	0.745671	0.0804228
13.5784	0.247897	0.00916677	0.106576	0.76848	0.0851935
14.625	0.259225	0.00953767	0.108735	0.79176	0.0902072
15.6716	0.270983	0.0099219	0.110929	0.815511	0.0954735
16.7182	0.283182	0.0103199	0.11316	0.839733	0.101003
17.7648	0.295834	0.010732	0.115428	0.864427	0.106804
18.8113	0.308951	0.0111587	0.117734	0.889592	0.11289
19.8579	0.322544	0.0116004	0.120077	0.915227	0.119268
20.9045	0.336625	0.0120576	0.122458	0.94133	0.125952
21.9511	0.351207	0.0125306	0.124877	0.9679	0.132951
22.9976	0.366301	0.0130201	0.127336	0.994935	0.140277
24.0442	0.381919	0.0135263	0.129834	1.02243	0.14794
25.0908	0.398074	0.0140499	0.132372	1.05039	0.155954
26.1374	0.414776	0.0145913	0.13495	1.0788	0.164328
27.184	0.432039	0.015151	0.137569	1.10766	0.173075
28.2305	0.449874	0.0157296	0.140229	1.13696	0.182208
29.2771	0.468293	0.0163274	0.14293	1.16671	0.191737
30.3237	0.487307	0.0169452	0.145673	1.19689	0.201675
31.3703	0.506927	0.0175833	0.148459	1.2275	0.212033
32.4168	0.527166	0.0182424	0.151288	1.25853	0.222826
33.4634	0.548035	0.018923	0.154159	1.28998	0.234063
34.51	0.569544	0.0196257	0.157075	1.32183	0.245759
35.5566	0.591705	0.0203511	0.160034	1.35408	0.257924
36.6031	0.614527	0.0210997	0.163038	1.38672	0.270572
37.6497	0.638023	0.0218722	0.166087	1.41974	0.283714
38.6963	0.6622	0.0226691	0.169181	1.45313	0.297362
39.7429	0.687071	0.0234912	0.17232	1.48688	0.311529
40.7895	0.712643	0.0243389	0.175506	1.52097	0.326226
41.836	0.738926	0.0252129	0.178739	1.5554	0.341465
42.8826	0.765929	0.026114	0.182018	1.59015	0.357258
43.9292	0.79366	0.0270427	0.185344	1.62522	0.373615
44.9758	0.822128	0.0279997	0.188719	1.66058	0.390548
46.0223	0.851339	0.0289857	0.192141	1.69622	0.408067
47.0689	0.881301	0.0300014	0.195612	1.73213	0.426183
48.1155	0.912021	0.0310474	0.199132	1.76829	0.444906
49.1621	0.943504	0.0321244	0.202701	1.80469	0.464246
50.2087	0.975756	0.0332333	0.20632	1.84131	0.484212
51.2552	1.00878	0.0343746	0.209988	1.87814	0.504812
52.3018	1.04259	0.0355491	0.213708	1.91515	0.526056
53.3484	1.07717	0.0367576	0.217478	1.95233	0.54795
54.395	1.11254	0.0380007	0.221299	1.98967	0.570503
55.4415	1.1487	0.0392792	0.225171	2.02713	0.59372
56.4881	1.18565	0.040594	0.229096	2.06471	0.617609
57.5347	1.22338	0.0419456	0.233073	2.10238	0.642174
58.5813	1.26191	0.043335	0.237102	2.14013	0.66742
59.6279	1.30123	0.0447629	0.241185	2.17793	0.69335
60.6744	1.34133	0.04623	0.245321	2.21575	0.719969
61.721	1.38222	0.0477371	0.24951	2.25359	0.747279
62.7676	1.4239	0.0492851	0.253753	2.29142	0.775281
63.8142	1.46635	0.0508747	0.258051	2.32922	0.803975
64.8607	1.50957	0.0525067	0.262403	2.36696	0.833362
65.9073	1.55357	0.054182	0.26681	2.40462	0.86344
66.9539	1.59832	0.0559012	0.271272	2.44218	0.894206
68.0005	1.64383	0.0576654	0.27579	2.47961	0.925659
69.0471	1.69009	0.0594751	0.280364	2.5169	0.957793
70.0936	1.73708	0.0613313	0.284993	2.55401	0.990603
71.1402	1.78479	0.0632348	0.289679	2.59093	1.02408
72.1868	1.83322	0.0651864	0.294422	2.62763	1.05823
73.2334	1.88235	0.0671869	0.299222	2.66408	1.09302
74.2799	1.93217	0.0692371	0.304078	2.70027	1.12846
75.3265	1.98266	0.0713379	0.308993	2.73616	1.16453
76.3731	2.03381	0.07349	0.313964	2.77173	1.20123
77.4197	2.08559	0.0756943	0.318994	2.80696	1.23852
78.4663	2.138	0.0779516	0.324082	2.84182	1.27642
79.5128	2.19101	0.0802627	0.329228	2.87629	1.31488
80.5594	2.24461	0.0826283	0.334433	2.91034	1.35391
81.606	2.29877	0.0850494	0.339697	2.94395	1.39348
82.6526	2.35347	0.0875266	0.345019	2.9771	1.43356
83.6991	2.40868	0.0900608	0.3504	3.00975	1.47415
84.7457	2.46439	0.0926528	0.355841	3.04189	1.51521
85.7923	2.52056	0.0953033	0.361341	3.07349	1.55673
86.8389	2.57718	0.0980131	0.366901	3.10453	1.59867
87.8855	2.63421	0.100783	0.372521	3.13498	1.64102
88.932	2.69162	0.103614	0.3782	3.16483	1.68374
89.9786	2.74939	0.106506	0.38394	3.19404	1.72681
91.0252	2.80749	0.10946	0.389739	3.22259	1.7702
92.0718	2.86588	0.112478	0.395599	3.25047	1.81387
93.1183	2.92453	0.115559	0.401519	3.27765	1.85779
94.1649	2.98341	0.118705	0.407499	3.30411	1.90194
95.2115	3.04249	0.121916	0.41354	3.32982	1.94627
96.2581	3.10172	0.125192	0.419641	3.35478	1.99075
97.3047	3.16108	0.128535	0.425802	3.37895	2.03534
98.3512	3.22052	0.131945	0.432024	3.40232	2.08001
99.3978	3.28002	0.135423	0.438307	3.42487	2.12472
100.444	3.33952	0.138968	0.44465	3.44658	2.16943
101.491	3.399	0.142583	0.451054	3.46743	2.21409
102.538	3.45841	0.146267	0.457519	3.4874	2.25868
103.584	3.51771	0.150021	0.464043	3.50649	2.30314
104.631	3.57687	0.153845	0.470629	3.52467	2.34743
105.677	3.63583	0.15774	0.477274	3.54193	2.39152
106.724	3.69457	0.161707	0.48398	3.55825	2.43535
107.77	3.75303	0.165745	0.490746	3.57362	2.47889
108.817	3.81117	0.169856	0.497572	3.58803	2.52209
109.864	3.86896	0.174039	0.504458	3.60146	2.5649
110.91	3.92634	0.178295	0.511405	3.6139	2.60728
111.957	3.98327	0.182625	0.51841	3.62535	2.64919
113.003	4.03972	0.187028	0.525476	3.63579	2.69058
114.05	4.09563	0.191505	0.5326	3.64522	2.7314
115.096	4.15096	0.196056	0.539784	3.65362	2.77162
116.143	4.20567	0.200682	0.547027	3.66099	2.81117
117.19	4.25972	0.205382	0.554329	3.66732	2.85003
118.236	4.31305	0.210157	0.561689	3.67261	2.88815
119.283	4.36563	0.215006	0.569107	3.67686	2.92548
120.329	4.41741	0.21993	0.576584	3.68005	2.96197
121.376	4.46835	0.224929	0.584118	3.68219	2.9976
122.423	4.5184	0.230004	0.59171	3.68327	3.0323
123.469	4.56753	0.235152	0.599358	3.68329	3.06605
124.516	4.61569	0.240376	0.607064	3.68226	3.0988
125.562	4.66284	0.245674	0.614826	3.68018	3.13051
126.609	4.70893	0.251047	0.622644	3.67704	3.16114
127.655	4.75394	0.256494	0.630518	3.67285	3.19066
128.702	4.7978	0.262015	0.638447	3.66761	3.21903
129.749	4.8405	0.26761	0.646431	3.66132	3.24621
130.795	4.88199	0.273278	0.654469	3.65401	3.27216
131.842	4.92223	0.27902	0.662562	3.64565	3.29686
132.888	4.96119	0.284833	0.670708	3.63628	3.32028
133.935	4.99882	0.290719	0.678907	3.62589	3.34238
134.981	5.0351	0.296677	0.687159	3.61449	3.36313
136.028	5.07	0.302706	0.695463	3.60209	3.38252
137.075	5.10347	0.308805	0.703819	3.58871	3.4005
138.121	5.13549	0.314974	0.712225	3.57435	3.41707
139.168	5.16603	0.321212	0.720682	3.55902	3.4322
140.214	5.19505	0.327519	0.729189	3.54275	3.44586
141.261	5.22254	0.333893	0.737745	3.52554	3.45805
142.307	5.24847	0.340334	0.74635	3.5074	3.46874
143.354	5.27281	0.34684	0.755003	3.48836	3.47792
144.401	5.29553	0.353411	0.763703	3.46843	3.48557
145.447	5.31662	0.360047	0.77245	3.44762	3.4917
146.494	5.33606	0.366745	0.781243	3.42595	3.49629
147.54	5.35382	0.373504	0.790082	3.40345	3.49933
148.587	5.3699	0.380324	0.798965	3.38012	3.50082
149.634	5.38427	0.387204	0.807891	3.35598	3.50076
150.68	5.39691	0.394141	0.816861	3.33107	3.49915
151.727	5.40783	0.401135	0.825874	3.30539	3.49598
152.773	5.41701	0.408185	0.834928	3.27897	3.49127
153.82	5.42443	0.415288	0.844022	3.25182	3.48503
154.866	5.43009	0.422444	0.853157	3.22398	3.47725
155.913	5.43399	0.429651	0.86233	3.19545	3.46795
156.96	5.43613	0.436907	0.871542	3.16628	3.45714
158.006	5.43649	0.44421	0.880792	3.13646	3.44484
159.053	5.43508	0.45156	0.890077	3.10604	3.43106
160.099	5.4319	0.458954	0.899399	3.07503	3.41582
161.146	5.42696	0.466391	0.908755	3.04346	3.39914
162.192	5.42026	0.473868	0.918144	3.01134	3.38104
163.239	5.4118	0.481383	0.927566	2.97871	3.36155
164.286	5.40159	0.488936	0.937021	2.94559	3.34069
165.332	5.38965	0.496524	0.946505	2.912	3.31848
166.379	5.37599	0.504144	0.95602	2.87797	3.29496
167.425	5.36061	0.511795	0.965563	2.84352	3.27016
168.472	5.34354	0.519474	0.975134	2.80868	3.24411
169.519	5.32478	0.52718	0.984732	2.77347	3.21683
170.565	5.30437	0.53491	0.994355	2.73791	3.18838
171.612	5.28231	0.542662	1.004	2.70204	3.15877
172.658	5.25863	0.550434	1.01367	2.66587	3.12805
173.705	5.23335	0.558222	1.02337	2.62943	3.09626
174.751	5.2065	0.566026	1.03308	2.59274	3.06343
175.798	5.1781	0.573842	1.04282	2.55583	3.0296
176.845	5.14817	0.581668	1.05257	2.51873	2.99482
177.891	5.11676	0.589501	1.06234	2.48145	2.95913
178.938	5.08387	0.597339	1.07213	2.44402	2.92257
179.984	5.04956	0.60518	1.08193	2.40647	2.88517
181.031	5.01384	0.61302	1.09174	2.36881	2.847
182.077	4.97676	0.620857	1.10157	2.33107	2.80808
183.124	4.93834	0.628688	1.11141	2.29328	2.76847
184.171	4.89862	0.63651	1.12126	2.25545	2.72821
185.217	4.85764	0.644322	1.13112	2.21761	2.68734
186.264	4.81543	0.652119	1.14099	2.17978	2.64591
187.31	4.77204	0.6599	1.15086	2.14198	2.60396
188.357	4.72749	0.667661	1.16074	2.10423	2.56154
189.403	4.68184	0.675399	1.17062	2.06656	2.5187
190.45	4.63512	0.683112	1.18051	2.02898	2.47547
191.497	4.58737	0.690796	1.19039	1.9915	2.43191
192.543	4.53863	0.69845	1.20028	1.95417	2.38805
193.59	4.48895	0.706069	1.21016	1.91698	2.34395
194.636	4.43837	0.713651	1.22004	1.87995	2.29964
195.683	4.38693	0.721192	1.22992	1.84312	2.25517
196.73	4.33467	0.728691	1.23978	1.80649	2.21058
197.776	4.28164	0.736144	1.24965	1.77008	2.16591
198.823	4.22788	0.743547	1.2595	1.7339	2.1212
199.869	4.17344	0.750899	1.26934	1.69798	2.07649
200.916	4.11836	0.758195	1.27917	1.66232	2.03182
201.962	4.06268	0.765434	1.28899	1.62695	1.98724
203.009	4.00645	0.772611	1.29879	1.59187	1.94277
204.056	3.94971	0.779724	1.30858	1.5571	1.89845
205.102	3.8925	0.78677	1.31835	1.52265	1.85432
206.149	3.83488	0.793746	1.3281	1.48854	1.81042
207.195	3.77688	0.800649	1.33783	1.45478	1.76677
208.242	3.71854	0.807476	1.34754	1.42137	1.72341
209.288	3.65991	0.814223	1.35722	1.38834	1.68036
210.335	3.60104	0.820889	1.36688	1.35568	1.63767
211.382	3.54196	0.82747	1.37651	1.32341	1.59535
212.428	3.48271	0.833964	1.38612	1.29153	1.55344
213.475	3.42334	0.840366	1.39569	1.26007	1.51196
214.521	3.36388	0.846675	1.40523	1.22902	1.47093
215.568	3.30438	0.852888	1.41474	1.19838	1.43038
216.615	3.24488	0.859001	1.42422	1.16818	1.39034
217.661	3.18541	0.865013	1.43366	1.13841	1.35081
218.708	3.12601	0.87092	1.44306	1.10909	1.31183
219.754	3.06672	0.876719	1.45242	1.0802	1.27341
220.801	3.00758	0.882409	1.46175	1.05177	1.23556
221.847	2.94861	0.887985	1.47103	1.02379	1.19831
222.894	2.88987	0.893447	1.48026	0.996274	1.16167
223.941	2.83136	0.89879	1.48946	0.969217	1.12565
224.987	2.77314	0.904013	1.4986	0.942624	1.09026
226.034	2.71524	0.909113	1.5077	0.916498	1.05551
227.08	2.65767	0.914088	1.51674	0.89084	1.02142
228.127	2.60048	0.918936	1.52574	0.865652	0.987994
229.173	2.54369	0.923653	1.53468	0.840935	0.955236
230.22	2.48733	0.928238	1.54357	0.816689	0.923156
231.267	2.43143	0.932689	1.5524	0.792915	0.891757
232.313	2.37601	0.937003	1.56117	0.769612	0.861044
233.36	2.3211	0.941179	1.56989	0.74678	0.831021
234.406	2.26672	0.945214	1.57854	0.724417	0.801689
235.453	2.21289	0.949106	1.58713	0.702523	0.773049
236.499	2.15964	0.952854	1.59566	0.681094	0.745102
237.546	2.10698	0.956455	1.60412	0.66013	0.717847
238.593	2.05493	0.959908	1.61252	0.639628	0.691282
239.639	2.00352	0.963211	1.62085	0.619584	0.665405
240.686	1.95276	0.966363	1.6291	0.599997	0.640213
241.732	1.90267	0.969362	1.63729	0.580862	0.615702
242.779	1.85325	0.972206	1.6454	0.562176	0.591866
243.826	1.80454	0.974895	1.65344	0.543935	0.568701
244.872	1.75653	0.977426	1.6614	0.526135	0.546201
245.919	1.70924	0.979798	1.66929	0.508772	0.524358
246.965	1.66268	0.982011	1.6771	0.49184	0.503165
248.012	1.61687	0.984063	1.68482	0.475336	0.482615
249.058	1.5718	0.985953	1.69247	0.459253	0.462699
250.105	1.5275	0.98768	1.70003	0.443587	0.443409
251.152	1.48395	0.989244	1.7075	0.428333	0.424734
252.198	1.44118	0.990643	1.71489	0.413485	0.406665
253.245	1.39919	0.991877	1.7222	0.399037	0.389192
254.291	1.35798	0.992945	1.72941	0.384984	0.372305
255.338	1.31755	0.993847	1.73654	0.371318	0.355993
256.384	1.27791	0.994582	1.74357	0.358035	0.340245
257.431	1.23906	0.99515	1.75051	0.345129	0.325049
258.478	1.201	0.99555	1.75736	0.332592	0.310394
259.524	1.16373	0.995783	1.76411	0.320418	0.296268
260.571	1.12725	0.995848	1.77076	0.308602	0.28266
261.617	1.09156	0.995745	1.77732	0.297136	0.269557
262.664	1.05665	0.995475	1.78377	0.286014	0.256948
263.71	1.02253	0.995037	1.79013	0.275229	0.24482
264.757	0.989184	0.994431	1.79638	0.264775	0.233161
265.804	0.956616	0.993658	1.80253	0.254646	0.221959
266.85	0.924819	0.992719	1.80858	0.244833	0.211202
267.897	0.893787	0.991614	1.81452	0.235331	0.200876
268.943	0.863516	0.990343	1.82035	0.226133	0.190971
269.99	0.833998	0.988906	1.82608	0.217232	0.181474
271.037	0.805227	0.987306	1.8317	0.208621	0.172372
272.083	0.777195	0.985542	1.8372	0.200295	0.163655
273.13	0.749895	0.983615	1.8426	0.192245	0.155309
274.176	0.723318	0.981527	1.84789	0.184466	0.147324
275.223	0.697456	0.979278	1.85306	0.176951	0.139687
276.269	0.672299	0.97687	1.85811	0.169694	0.132388
277.316	0.647839	0.974304	1.86305	0.162687	0.125414
278.363	0.624066	0.97158	1.86788	0.155926	0.118755
279.409	0.600969	0.968701	1.87259	0.149402	0.112399
280.456	0.578539	0.965668	1.87718	0.14311	0.106337
281.502	0.556764	0.962482	1.88165	0.137044	0.100557
282.549	0.535634	0.959144	1.886	0.131197	0.0950491
283.595	0.515139	0.955658	1.89022	0.125564	0.089803
284.642	0.495266	0.952023	1.89433	0.120138	0.0848089
285.689	0.476005	0.948243	1.89832	0.114913	0.0800569
286.735	0.457345	0.944319	1.90218	0.109885	0.0755377
287.782	0.439272	0.940252	1.90591	0.105046	0.0712421
288.828	0.421776	0.936045	1.90953	0.100391	0.0671609
289.875	0.404846	0.9317	1.91301	0.0959155	0.0632854
290.922	0.388468	0.927219	1.91637	0.091613	0.0596072
291.968	0.372632	0.922603	1.91961	0.0874783	0.0561178
293.015	0.357324	0.917857	1.92271	0.0835063	0.0528093
294.061	0.342534	0.91298	1.92569	0.0796918	0.0496738
295.108	0.32825	0.907977	1.92853	0.0760297	0.0467038
296.154	0.314458	0.902849	1.93125	0.0725151	0.0438918
297.201	0.301148	0.897599	1.93384	0.0691431	0.0412309
298.248	0.288307	0.892228	1.9363	0.065909	0.0387142
299.294	0.275924	0.886741	1.93862	0.0628081	0.0363349
300.341	0.263987	0.881139	1.94082	0.059836	0.0340867
301.387	0.252484	0.875424	1.94288	0.0569882	0.0319635
302.434	0.241404	0.8696	1.94481	0.0542603	0.0299593
303.48	0.230735	0.86367	1.9466	0.0516482	0.0280682
304.527	0.220465	0.857635	1.94826	0.0491477	0.0262849
305.574	0.210584	0.851499	1.94979	0.0467549	0.024604
306.62	0.20108	0.845264	1.95119	0.0444658	0.0230203
307.667	0.191943	0.838934	1.95245	0.0422767	0.021529
308.713	0.183161	0.832511	1.95357	0.0401838	0.0201255
309.76	0.174724	0.825998	1.95457	0.0381835	0.018805
310.806	0.166622	0.819397	1.95542	0.0362724	0.0175635
311.853	0.158843	0.812713	1.95614	0.0344471	0.0163966
312.9	0.151379	0.805947	1.95673	0.0327043	0.0153004
313.946	0.144218	0.799103	1.95718	0.0310407	0.0142713
314.993	0.137351	0.792183	1.95749	0.0294533	0.0133054
316.039	0.130768	0.785191	1.95767	0.0279391	0.0123994
317.086	0.124461	0.77813	1.95771	0.0264951	0.01155
318.133	0.118419	0.771002	1.95762	0.0251185	0.010754
319.179	0.112633	0.763811	1.95739	0.0238066	0.0100084
320.226	0.107096	0.756559	1.95703	0.0225568	0.00931036
321.272	0.101797	0.74925	1.95653	0.0213664	0.00865719
322.319	0.0967296	0.741887	1.9559	0.0202331	0.00804626
323.365	0.0918842	0.734472	1.95513	0.0191544	0.00747514
324.412	0.087253	0.727008	1.95422	0.0181279	0.00694147
325.459	0.0828283	0.7195	1.95318	0.0171516	0.00644305
326.505	0.0786023	0.711949	1.95201	0.0162232	0.00597776
327.552	0.0745677	0.704358	1.9507	0.0153407	0.00554362
328.598	0.0707171	0.696731	1.94925	0.014502	0.00513872
329.645	0.0670436	0.68907	1.94768	0.0137052	0.00476129
330.691	0.0635401	0.681379	1.94597	0.0129485	0.00440963
331.738	0.0602002	0.67366	1.94412	0.01223	0.00408212
332.785	0.0570172	0.665917	1.94214	0.0115481	0.00377727
333.831	0.0539849	0.658151	1.94003	0.0109011	0.00349363
334.878	0.0510973	0.650367	1.93779	0.0102874	0.00322986
335.924	0.0483484	0.642566	1.93542	0.00970548	0.00298468
336.971	0.0457324	0.634752	1.93291	0.00915383	0.00275689
338.018	0.0432439	0.626927	1.93028	0.00863106	0.00254535
339.064	0.0408775	0.619094	1.92752	0.00813581	0.00234901
340.111	0.038628	0.611257	1.92462	0.00766678	0.00216685
341.157	0.0364904	0.603416	1.9216	0.00722272	0.00199793
342.204	0.0344599	0.595576	1.91845	0.00680242	0.00184136
343.25	0.0325318	0.587739	1.91517	0.00640474	0.00169631
344.297	0.0307016	0.579907	1.91176	0.00602859	0.00156199
345.344	0.0289648	0.572083	1.90823	0.00567289	0.00143767
346.39	0.0273175	0.56427	1.90457	0.00533666	0.00132265
347.437	0.0257554	0.556469	1.90079	0.00501891	0.0012163
348.483	0.0242748	0.548684	1.89688	0.00471872	0.00111801
349.53	0.0228718	0.540917	1.89286	0.00443522	0.0010272
350.576	0.0215429	0.53317	1.8887	0.00416756	0.000943352
351.623	0.0202846	0.525445	1.88443	0.00391492	0.000865963
352.67	0.0190935	0.517745	1.88004	0.00367655	0.00079457
353.716	0.0179666	0.510071	1.87552	0.0034517	0.00072874
354.763	0.0169007	0.502427	1.87089	0.00323967	0.000668067
355.809	0.0158928	0.494814	1.86614	0.00303979	0.000612175
356.856	0.0149402	0.487234	1.86127	0.00285143	0.000560709
357.902	0.0140401	0.47969	1.85629	0.00267397	0.000513343
358.949	0.0131899	0.472182	1.85119	0.00250683	0.00046977
359.996	0.0123872	0.464714	1.84598	0.00234947	0.000429705
361.042	0.0116295	0.457287	1.84066	0.00220136	0.000392882
362.089	0.0109146	0.449903	1.83522	0.00206199	0.000359056
363.135	0.0102403	0.442564	1.82967	0.00193089	0.000327996
364.182	0.00960461	0.435271	1.82401	0.00180761	0.000299491
365.229	0.0090054	0.428026	1.81825	0.00169171	0.000273341
366.275	0.00844083	0.42083	1.81238	0.00158279	0.000249365
367.322	0.00790907	0.413686	1.8064	0.00148046	0.00022739
368.368	0.00740841	0.406595	1.80031	0.00138434	0.00020726
369.415	0.00693717	0.399557	1.79412	0.0012941	0.000188829
370.461	0.0064938	0.392576	1.78783	0.00120939	0.00017196
371.508	0.00607678	0.385651	1.78144	0.0011299	0.000156528
372.555	0.00568469	0.378785	1.77495	0.00105534	0.000142419
373.601	0.00531617	0.371979	1.76836	0.000985407	0.000129523
374.648	0.00496992	0.365233	1.76167	0.000919848	0.000117744
375.694	0.00464471	0.358549	1.75488	0.000858405	0.000106988
376.741	0.00433936	0.351928	1.748	0.000800836	9.71711e-05
377.787	0.00405277	0.345371	1.74103	0.000746913	8.82161e-05
378.834	0.00378387	0.338879	1.73396	0.000696422	8.00509e-05
379.881	0.00353167	0.332453	1.7268	0.000649157	7.26093e-05
380.927	0.0032952	0.326094	1.71956	0.000604927	6.58303e-05
381.974	0.00307356	0.319803	1.71222	0.000563548	5.96577e-05
383.02	0.0028659	0.313581	1.7048	0.00052485	5.40399e-05
384.067	0.0026714	0.307427	1.69729	0.000488668	4.89294e-05
385.113	0.00248928	0.301344	1.6897	0.000454851	4.42826e-05
386.16	0.00231883	0.295331	1.68203	0.000423252	4.00593e-05
387.207	0.00215935	0.289389	1.67427	0.000393735	3.62228e-05
388.253	0.00201018	0.283519	1.66644	0.000366172	3.27391e-05
389.3	0.0018707	0.277722	1.65852	0.00034044	2.95774e-05
390.346	0.00174034	0.271997	1.65053	0.000316426	2.67091e-05
391.393	0.00161853	0.266345	1.64247	0.000294022	2.41083e-05
392.44	0.00150476	0.260767	1.63433	0.000273126	2.17511e-05
393.486	0.00139853	0.255263	1.62611	0.000253641	1.96157e-05
394.533	0.00129937	0.249832	1.61783	0.00023548	1.76821e-05
395.579	0.00120686	0.244476	1.60948	0.000218556	1.59321e-05
396.626	0.00112056	0.239195	1.60106	0.00020279	1.43488e-05
397.672	0.0010401	0.233988	1.59257	0.000188107	1.29172e-05
398.719	0.000965099	0.228856	1.58402	0.000174438	1.16233e-05
399.766	0.000895216	0.223799	1.57541	0.000161715	1.04543e-05
400.812	0.000830122	0.218816	1.56673	0.000149877	9.39873e-06
401.859	0.000769511	0.213909	1.558	0.000138866	8.446e-06
402.905	0.000713094	0.209076	1.5492	0.000128628	7.58648e-06
403.952	0.000660597	0.204318	1.54035	0.000119109	6.81141e-06
404.998	0.000611766	0.199635	1.53144	0.000110264	6.11281e-06
406.045	0.00056636	0.195026	1.52248	0.000102046	5.48344e-06
407.092	0.000524153	0.190492	1.51347	9.44135e-05	4.91668e-06
408.138	0.000484934	0.186031	1.5044	8.73268e-05	4.40654e-06
409.185	0.000448503	0.181645	1.49529	8.07489e-05	3.94759e-06
410.231	0.000414674	0.177332	1.48612	7.4645e-05	3.53487e-06
411.278	0.000383272	0.173092	1.47692	6.89828e-05	3.16389e-06
412.325	0.000354132	0.168925	1.46766	6.37317e-05	2.83059e-06
413.371	0.000327102	0.164831	1.45837	5.88635e-05	2.53129e-06
414.418	0.000302036	0.160809	1.44903	5.43516e-05	2.26262e-06
415.464	0.0002788	0.156858	1.43965	5.01711e-05	2.02158e-06
416.511	0.000257268	0.152979	1.43024	4.62989e-05	1.80541e-06
417.557	0.000237321	0.14917	1.42078	4.27132e-05	1.61165e-06
418.604	0.00021885	0.145432	1.41129	3.9394e-05	1.43804e-06
419.651	0.000201751	0.141764	1.40177	3.63223e-05	1.28256e-06
420.697	0.000185927	0.138165	1.39222	3.34805e-05	1.14339e-06
421.744	0.000171288	0.134634	1.38263	3.08521e-05	1.01886e-06
422.79	0.000157751	0.131172	1.37302	2.8422e-05	9.075e-07
423.837	0.000145236	0.127777	1.36338	2.61758e-05	8.0795e-07
424.883	0.000133671	0.124449	1.35371	2.41001e-05	7.19001e-07
425.93	0.000122986	0.121188	1.34402	2.21827e-05	6.39561e-07
426.977	0.000113119	0.117992	1.3343	2.0412e-05	5.68646e-07
428.023	0.000104009	0.114861	1.32456	1.87772e-05	5.0537e-07
429.07	9.56018e-05	0.111794	1.31481	1.72685e-05	4.48936e-07
430.116	8.78456e-05	0.10879	1.30503	1.58763e-05	3.98627e-07
431.163	8.06924e-05	0.10585	1.29524	1.45923e-05	3.53799e-07
432.209	7.40976e-05	0.102972	1.28543	1.34082e-05	3.13873e-07
433.256	6.80195e-05	0.100155	1.27561	1.23167e-05	2.78329e-07
434.303	6.24197e-05	0.0973984	1.26577	1.13108e-05	2.46701e-07
435.349	5.72623e-05	0.094702	1.25592	1.03841e-05	2.1857e-07
436.396	5.25139e-05	0.0920647	1.24607	9.53051e-06	1.9356e-07
437.442	4.81435e-05	0.0894858	1.2362	8.74463e-06	1.71337e-07
438.489	4.41225e-05	0.0869645	1.22633	8.02124e-06	1.51598e-07
439.536	4.04242e-05	0.0844999	1.21645	7.35559e-06	1.34073e-07
440.582	3.70238e-05	0.0820914	1.20657	6.74324e-06	1.18522e-07
441.629	3.38984e-05	0.0797381	1.19669	6.18009e-06	1.04728e-07
442.675	3.10267e-05	0.0774392	1.1868	5.66235e-06	9.24982e-08
443.722	2.83891e-05	0.0751939	1.17692	5.1865e-06	8.16605e-08
444.768	2.59672e-05	0.0730015	1.16704	4.74927e-06	7.20607e-08
445.815	2.37442e-05	0.070861	1.15716	4.34765e-06	6.35612e-08
446.862	2.17044e-05	0.0687716	1.14728	3.97886e-06	5.60394e-08
447.908	1.98334e-05	0.0667327	1.13741	3.6403e-06	4.93858e-08
448.955	1.81178e-05	0.0647432	1.12754	3.3296e-06	4.35028e-08
450.001	1.65452e-05	0.0628025	1.11769	3.04454e-06	3.83037e-08
451.048	1.51042e-05	0.0609097	1.10784	2.78309e-06	3.3711e-08
452.094	1.37842e-05	0.059064	1.098	2.54336e-06	2.96558e-08
453.141	1.25755e-05	0.0572646	1.08818	2.32361e-06	2.60769e-08
454.188	1.1469e-05	0.0555107	1.07837	2.12224e-06	2.29197e-08
455.234	1.04565e-05	0.0538014	1.06857	1.93777e-06	2.01358e-08
456.281	9.53021e-06	0.0521359	1.05879	1.76882e-06	1.76822e-08
457.327	8.68318e-06	0.0505135	1.04903	1.61414e-06	1.55207e-08
458.374	7.90886e-06	0.0489333	1.03928	1.47257e-06	1.36174e-08
459.421	7.20125e-06	0.0473946	1.02955	1.34302e-06	1.19422e-08
460.467	6.55481e-06	0.0458965	1.01985	1.22452e-06	1.04685e-08
461.514	5.96446e-06	0.0444383	1.01016	1.11616e-06	9.17251e-09
462.56	5.4255e-06	0.0430192	1.0005	1.01709e-06	8.03342e-09
463.607	4.93365e-06	0.0416384	0.990859	9.26554e-07	7.03267e-09
464.653	4.48492e-06	0.0402951	0.981245	8.43832e-07	6.15386e-09
465.7	4.07567e-06	0.0389885	0.971657	7.68276e-07	5.38248e-09
466.747	3.70257e-06	0.037718	0.962096	6.99284e-07	4.7057e-09
467.793	3.36252e-06	0.0364828	0.952563	6.36305e-07	4.1122e-09
468.84	3.05271e-06	0.035282	0.943059	5.78831e-07	3.59196e-09
469.886	2.77054e-06	0.034115	0.933585	5.26398e-07	3.13614e-09
470.933	2.51364e-06	0.0329811	0.924143	4.78578e-07	2.73695e-09
471.979	2.27981e-06	0.0318794	0.914732	4.34976e-07	2.38752e-09
473.026	2.06707e-06	0.0308094	0.905355	3.95234e-07	2.08177e-09
474.073	1.87356e-06	0.0297703	0.896011	3.5902e-07	1.81438e-09
475.119	1.69762e-06	0.0287614	0.886703	3.2603e-07	1.58063e-09
476.166	1.5377e-06	0.027782	0.87743	2.95987e-07	1.37638e-09
477.212	1.39239e-06	0.0268314	0.868194	2.68635e-07	1.19799e-09
478.259	1.2604e-06	0.0259089	0.858996	2.43741e-07	1.04227e-09
479.305	1.14055e-06	0.025014	0.849837	2.21091e-07	9.06379e-10
480.352	1.03176e-06	0.0241459	0.840716	2.00487e-07	7.87859e-10
481.399	9.33043e-07	0.0233041	0.831636	1.81752e-07	6.84533e-10
482.445	8.43497e-07	0.0224877	0.822598	1.6472e-07	5.94495e-10
483.492	7.62297e-07	0.0216963	0.813601	1.49241e-07	5.1607e-10
484.538	6.88689e-07	0.0209293	0.804646	1.35178e-07	4.47793e-10
485.585	6.21986e-07	0.0201859	0.795735	1.22405e-07	3.88377e-10
486.632	5.61561e-07	0.0194657	0.786868	1.10808e-07	3.36695e-10
487.678	5.06841e-07	0.018768	0.778046	1.0028e-07	2.91761e-10
488.725	4.57304e-07	0.0180923	0.76927	9.07264e-08	2.52712e-10
489.771	4.12474e-07	0.017438	0.76054	8.20595e-08	2.18792e-10
490.818	3.71918e-07	0.0168045	0.751857	7.41993e-08	1.8934e-10
491.864	3.3524e-07	0.0161912	0.743221	6.70727e-08	1.63781e-10
492.911	3.02081e-07	0.0155978	0.734634	6.06132e-08	1.41609e-10
493.958	2.72113e-07	0.0150235	0.726096	5.47601e-08	1.22385e-10
495.004	2.45038e-07	0.014468	0.717607	4.9458e-08	1.05723e-10
496.051	2.20586e-07	0.0139306	0.709168	4.46564e-08	9.12892e-11
497.097	1.98509e-07	0.013411	0.70078	4.03094e-08	7.87911e-11
498.144	1.78583e-07	0.0129085	0.692443	3.63752e-08	6.79739e-11
499.19	1.60605e-07	0.0124228	0.684158	3.28155e-08	5.86157e-11
500.237	1.4439e-07	0.0119534	0.675925	2.95957e-08	5.05236e-11
501.284	1.29769e-07	0.0114997	0.667745	2.66841e-08	4.35292e-11
502.33	1.16591e-07	0.0110614	0.659618	2.40521e-08	3.74866e-11
503.377	1.04718e-07	0.010638	0.651545	2.16735e-08	3.22684e-11
504.423	9.40223e-08	0.0102291	0.643527	1.95245e-08	2.77643e-11
505.47	8.4392e-08	0.00983429	0.635562	1.75835e-08	2.38783e-11
506.517	7.57234e-08	0.0094531	0.627653	1.5831e-08	2.05271e-11
507.563	6.79231e-08	0.00908515	0.6198	1.4249e-08	1.76384e-11
508.61	6.09065e-08	0.00873005	0.612002	1.28215e-08	1.51495e-11
509.656	5.45969e-08	0.00838742	0.60426	1.15336e-08	1.30061e-11
510.703	4.8925e-08	0.00805687	0.596575	1.03721e-08	1.11609e-11
511.749	4.38281e-08	0.00773805	0.588947	9.32496e-09	9.57329e-12
512.796	3.92493e-08	0.0074306	0.581376	8.38111e-09	8.20786e-12
513.843	3.51375e-08	0.00713415	0.573863	7.53062e-09	7.03407e-12
514.889	3.14462e-08	0.00684838	0.566408	6.7645e-09	6.02546e-12
515.936	2.81335e-08	0.00657295	0.55901	6.07458e-09	5.15919e-12
516.982	2.51616e-08	0.00630753	0.551672	5.45346e-09	4.4155e-12
518.029	2.24963e-08	0.00605182	0.544391	4.89444e-09	3.77734e-12
519.075	2.01068e-08	0.00580549	0.53717	4.39147e-09	3.22998e-12
520.122	1.79652e-08	0.00556824	0.530007	3.93905e-09	2.76071e-12
521.169	1.60465e-08	0.0053398	0.522904	3.53223e-09	2.35857e-12
522.215	1.43281e-08	0.00511986	0.51586	3.16652e-09	2.01411e-12
523.262	1.27895e-08	0.00490816	0.508876	2.83785e-09	1.7192e-12
524.308	1.14124e-08	0.00470441	0.501952	2.54257e-09	1.46682e-12
525.355	1.01803e-08	0.00450837	0.495088	2.27737e-09	1.25094e-12
526.401	9.07826e-09	0.00431976	0.488283	2.03923e-09	1.06635e-12
527.448	8.09287e-09	0.00413835	0.481539	1.82548e-09	9.08602e-13
528.495	7.21209e-09	0.00396389	0.474855	1.63366e-09	7.73845e-13
529.541	6.42508e-09	0.00379614	0.468231	1.46158e-09	6.58782e-13
530.588	5.72208e-09	0.00363488	0.461668	1.30725e-09	5.60579e-13
531.634	5.09434e-09	0.00347989	0.455165	1.16888e-09	4.76803e-13
532.681	4.53399e-09	0.00333094	0.448723	1.04486e-09	4.05368e-13
533.728	4.03396e-09	0.00318783	0.442341	9.33726e-10	3.44482e-13
534.774	3.58791e-09	0.00305035	0.43602	8.34175e-10	2.92611e-13
535.821	3.19014e-09	0.00291832	0.429759	7.45024e-10	2.48441e-13
536.867	2.83555e-09	0.00279152	0.423559	6.6521e-10	2.10845e-13
537.914	2.51955e-09	0.00266979	0.417419	5.93776e-10	1.78859e-13
538.96	2.23803e-09	0.00255293	0.41134	5.29861e-10	1.51658e-13
540.007	1.98733e-09	0.00244078	0.405321	4.7269e-10	1.28537e-13
541.054	1.76413e-09	0.00233316	0.399363	4.21567e-10	1.08892e-13
542.1	1.56549e-09	0.00222991	0.393465	3.75865e-10	9.22089e-14
543.147	1.38876e-09	0.00213087	0.387627	3.35022e-10	7.80471e-14
544.193	1.23159e-09	0.00203589	0.381849	2.98531e-10	6.60311e-14
545.24	1.09184e-09	0.00194481	0.376132	2.65938e-10	5.58403e-14
546.286	9.67642e-10	0.00185749	0.370474	2.36836e-10	4.72013e-14
547.333	8.57289e-10	0.0017738	0.364876	2.10858e-10	3.98812e-14
548.38	7.59274e-10	0.00169359	0.359338	1.87676e-10	3.36813e-14
549.426	6.72246e-10	0.00161673	0.353859	1.66995e-10	2.84327e-14
550.473	5.94999e-10	0.00154311	0.34844	1.48549e-10	2.39913e-14
551.519	5.26457e-10	0.00147259	0.34308	1.32104e-10	2.02347e-14
552.566	4.65659e-10	0.00140505	0.337779	1.17445e-10	1.70588e-14
553.612	4.11749e-10	0.00134039	0.332537	1.04383e-10	1.4375e-14
554.659	3.63961e-10	0.00127848	0.327354	9.2747e-11	1.2108e-14
555.706	3.21615e-10	0.00121923	0.322229	8.23846e-11	1.0194e-14
556.752	2.84103e-10	0.00116253	0.317162	7.31589e-11	8.5788e-15
557.799	2.50884e-10	0.00110828	0.312153	6.49477e-11	7.21631e-15
558.845	2.21478e-10	0.00105638	0.307202	5.76416e-11	6.06751e-15
559.892	1.95454e-10	0.00100675	0.302309	5.11426e-11	5.09933e-15
560.939	1.72432e-10	0.000959282	0.297473	4.53634e-11	4.28375e-15
561.985	1.52073e-10	0.0009139	0.292694	4.02257e-11	3.59701e-15
563.032	1.34073e-10	0.000870518	0.287972	3.56597e-11	3.01903e-15
564.078	1.18166e-10	0.000829057	0.283306	3.16029e-11	2.53279e-15
565.125	1.04112e-10	0.000789436	0.278697	2.79996e-11	2.12393e-15
566.171	9.16994e-11	0.000751583	0.274144	2.48e-11	1.78028e-15
567.218	8.07405e-11	0.000715424	0.269646	2.19597e-11	1.49156e-15
568.265	7.10682e-11	0.00068089	0.265204	1.94391e-11	1.24912e-15
569.311	6.25342e-11	0.000647914	0.260817	1.7203e-11	1.04562e-15
570.358	5.5007e-11	0.000616431	0.256484	1.52196e-11	8.74886e-16
571.404	4.83702e-11	0.000586379	0.252207	1.34611e-11	7.31705e-16
572.451	4.25202e-11	0.000557698	0.247983	1.19024e-11	6.11686e-16
573.497	3.73656e-11	0.00053033	0.243813	1.05211e-11	5.11126e-16
574.544	3.28252e-11	0.000504221	0.239697	9.29747e-12	4.26908e-16
575.591	2.88271e-11	0.000479316	0.235634	8.21378e-12	3.56409e-16
576.637	2.53077e-11	0.000455564	0.231623	7.25432e-12	2.9742e-16
577.684	2.22108e-11	0.000432917	0.227666	6.40511e-12	2.48085e-16
578.73	1.94865e-11	0.000411326	0.22376	5.65368e-12	2.06841e-16
579.777	1.70907e-11	0.000390746	0.219906	4.98897e-12	1.72378e-16
580.824	1.49847e-11	0.000371133	0.216103	4.40116e-12	1.43593e-16
581.87	1.31338e-11	0.000352445	0.212352	3.88148e-12	1.19561e-16
582.917	1.15079e-11	0.000334642	0.208651	3.42219e-12	9.95079e-17
583.963	1.00799e-11	0.000317685	0.205	3.01638e-12	8.27811e-17
585.01	8.82629e-12	0.000301536	0.2014	2.65793e-12	6.88355e-17
586.056	7.72605e-12	0.00028616	0.197848	2.3414e-12	5.72138e-17
587.103	6.76075e-12	0.000271522	0.194346	2.06198e-12	4.75332e-17
588.15	5.91414e-12	0.000257589	0.190893	1.81538e-12	3.9473e-17
589.196	5.17185e-12	0.00024433	0.187488	1.59781e-12	3.27651e-17
590.243	4.52126e-12	0.000231715	0.184131	1.40592e-12	2.7185e-17
591.289	3.95122e-12	0.000219714	0.180822	1.23671e-12	2.25453e-17
592.336	3.45193e-12	0.000208299	0.17756	1.08756e-12	1.86891e-17
593.382	3.01475e-12	0.000197444	0.174345	9.56125e-13	1.54856e-17
594.429	2.63208e-12	0.000187124	0.171176	8.40332e-13	1.28256e-17
595.476	2.29723e-12	0.000177313	0.168052	7.38349e-13	1.06177e-17
596.522	2.00433e-12	0.000167988	0.164975	6.48558e-13	8.78608e-18
597.569	1.74821e-12	0.000159126	0.161943	5.69522e-13	7.26717e-18
598.615	1.52432e-12	0.000150707	0.158955	4.99975e-13	6.00818e-18
599.662	1.32866e-12	0.000142709	0.156011	4.38794e-13	4.9651e-18
600.708	1.15775e-12	0.000135112	0.153112	3.8499e-13	4.10129e-18
601.755	1.00849e-12	0.000127899	0.150256	3.37686e-13	3.38626e-18
602.802	8.78189e-13	0.00012105	0.147443	2.96109e-13	2.79466e-18
603.848	7.64474e-13	0.000114549	0.144673	2.59577e-13	2.30538e-18
604.895	6.65267e-13	0.000108378	0.141945	2.27487e-13	1.90093e-18
605.941	5.78746e-13	0.000102523	0.139258	1.99307e-13	1.56673e-18
606.988	5.03313e-13	9.69678e-05	0.136613	1.74567e-13	1.29072e-18
608.035	4.37569e-13	9.16981e-05	0.134009	1.52855e-13	1.06286e-18
609.081	3.8029e-13	8.67001e-05	0.131446	1.33804e-13	8.7484e-19
610.128	3.304e-13	8.19608e-05	0.128923	1.17095e-13	7.1976e-19
611.174	2.86962e-13	7.74674e-05	0.126439	1.02442e-13	5.91909e-19
612.221	2.49154e-13	7.3208e-05	0.123994	8.95977e-14	4.86552e-19
613.267	2.16257e-13	6.91712e-05	0.121589	7.83411e-14	3.9977e-19
614.314	1.87642e-13	6.5346e-05	0.119222	6.84792e-14	3.28322e-19
615.361	1.6276e-13	6.17219e-05	0.116892	5.98415e-14	2.69523e-19
616.407	1.41132e-13	5.8289e-05	0.114601	5.22783e-14	2.21157e-19
617.454	1.22338e-13	5.50377e-05	0.112346	4.5658e-14	1.81389e-19
618.5	1.06012e-13	5.1959e-05	0.110129	3.98645e-14	1.48707e-19
619.547	9.18353e-14	4.90443e-05	0.107947	3.47962e-14	1.21859e-19
620.593	7.95282e-14	4.62853e-05	0.105801	3.03636e-14	9.98137e-20
621.64	6.8848e-14	4.36741e-05	0.103691	2.6488e-14	8.17205e-20
622.687	5.95827e-14	4.12033e-05	0.101616	2.31005e-14	6.68774e-20
623.733	5.15475e-14	3.88658e-05	0.0995757	2.01404e-14	5.47061e-20
624.78	4.45814e-14	3.66546e-05	0.0975694	1.75546e-14	4.473e-20
625.826	3.85441e-14	3.45635e-05	0.095597	1.52964e-14	3.65569e-20
626.873	3.33135e-14	3.25861e-05	0.0936579	1.33249e-14	2.9864e-20
627.92	2.87834e-14	3.07167e-05	0.0917518	1.16041e-14	2.43856e-20
628.966	2.48612e-14	2.89497e-05	0.0898782	1.01027e-14	1.99034e-20

## Sheet: PanelB
Time	E1	E2	E3	E4	E5
2.06609	0.33491	0.0268788	0.763647	0.242655	0.136425
3.11266	0.34787	0.0280263	0.771642	0.254361	0.143198
4.15924	0.361242	0.0292168	0.779689	0.266552	0.150262
5.20582	0.375033	0.0304515	0.787788	0.279242	0.157625
6.2524	0.389253	0.0317319	0.795937	0.292448	0.1653
7.29898	0.403911	0.0330592	0.804138	0.306185	0.173295
8.34555	0.419015	0.034435	0.81239	0.320471	0.181622
9.39213	0.434576	0.0358606	0.820693	0.335321	0.190292
10.4387	0.450601	0.0373376	0.829047	0.350753	0.199314
11.4853	0.467099	0.0388673	0.837452	0.366784	0.208701
12.5319	0.484081	0.0404514	0.845907	0.383431	0.218464
13.5784	0.501553	0.0420913	0.854412	0.400713	0.228614
14.625	0.519526	0.0437887	0.862967	0.418646	0.239163
15.6716	0.538008	0.0455451	0.871572	0.437249	0.250123
16.7182	0.557008	0.0473622	0.880227	0.45654	0.261505
17.7648	0.576533	0.0492416	0.888931	0.476538	0.273322
18.8113	0.596594	0.051185	0.897684	0.497261	0.285587
19.8579	0.617197	0.0531941	0.906486	0.518728	0.298311
20.9045	0.638352	0.0552707	0.915337	0.540957	0.311508
21.9511	0.660066	0.0574165	0.924236	0.563968	0.325189
22.9976	0.682348	0.0596333	0.933184	0.587779	0.339369
24.0442	0.705204	0.0619229	0.942179	0.61241	0.354059
25.0908	0.728644	0.0642871	0.951222	0.63788	0.369273
26.1374	0.752673	0.0667278	0.960312	0.664207	0.385023
27.184	0.7773	0.0692469	0.96945	0.691412	0.401323
28.2305	0.802531	0.0718462	0.978634	0.719512	0.418187
29.2771	0.828373	0.0745277	0.987864	0.748527	0.435626
30.3237	0.854832	0.0772933	0.997141	0.778476	0.453655
31.3703	0.881916	0.0801451	1.00646	0.809378	0.472287
32.4168	0.909628	0.0830848	1.01583	0.841251	0.491534
33.4634	0.937977	0.0861146	1.02524	0.874115	0.511411
34.51	0.966966	0.0892365	1.0347	0.907986	0.53193
35.5566	0.996601	0.0924525	1.0442	0.942884	0.553103
36.6031	1.02689	0.0957646	1.05375	0.978827	0.574945
37.6497	1.05783	0.0991748	1.06334	1.01583	0.597468
38.6963	1.08942	0.102685	1.07297	1.05392	0.620685
39.7429	1.12169	0.106298	1.08265	1.0931	0.644608
40.7895	1.15461	0.110015	1.09236	1.13339	0.66925
41.836	1.18821	0.113839	1.10212	1.17481	0.694623
42.8826	1.22247	0.117771	1.11192	1.21738	0.720739
43.9292	1.25741	0.121814	1.12177	1.2611	0.747609
44.9758	1.29302	0.12597	1.13165	1.306	0.775246
46.0223	1.32931	0.13024	1.14157	1.35209	0.80366
47.0689	1.36627	0.134628	1.15153	1.39938	0.832862
48.1155	1.40391	0.139135	1.16153	1.44789	0.862864
49.1621	1.44222	0.143763	1.17157	1.49762	0.893674
50.2087	1.4812	0.148514	1.18165	1.54859	0.925304
51.2552	1.52086	0.15339	1.19177	1.60081	0.957762
52.3018	1.56119	0.158394	1.20192	1.65429	0.991057
53.3484	1.60218	0.163527	1.21211	1.70903	1.0252
54.395	1.64384	0.168792	1.22234	1.76506	1.06019
55.4415	1.68616	0.17419	1.2326	1.82236	1.09605
56.4881	1.72913	0.179724	1.2429	1.88096	1.13278
57.5347	1.77275	0.185395	1.25323	1.94085	1.17038
58.5813	1.81702	0.191206	1.2636	2.00205	1.20886
59.6279	1.86193	0.197159	1.274	2.06454	1.24823
60.6744	1.90746	0.203254	1.28443	2.12834	1.28848
61.721	1.95362	0.209495	1.29489	2.19345	1.32964
62.7676	2.0004	0.215883	1.30539	2.25986	1.37169
63.8142	2.04778	0.222419	1.31591	2.32758	1.41464
64.8607	2.09576	0.229107	1.32647	2.3966	1.45849
65.9073	2.14432	0.235946	1.33706	2.46692	1.50324
66.9539	2.19346	0.24294	1.34767	2.53853	1.5489
68.0005	2.24315	0.250089	1.35832	2.61142	1.59546
69.0471	2.2934	0.257396	1.36899	2.6856	1.64292
70.0936	2.34419	0.264861	1.37969	2.76105	1.69128
71.1402	2.3955	0.272487	1.39041	2.83775	1.74053
72.1868	2.44732	0.280274	1.40116	2.9157	1.79067
73.2334	2.49963	0.288224	1.41194	2.99488	1.8417
74.2799	2.55242	0.296339	1.42274	3.07529	1.8936
75.3265	2.60567	0.304619	1.43357	3.15689	1.94638
76.3731	2.65937	0.313066	1.44441	3.23967	2.00002
77.4197	2.71349	0.32168	1.45528	3.32362	2.05451
78.4663	2.76801	0.330464	1.46617	3.40871	2.10985
79.5128	2.82293	0.339417	1.47709	3.49491	2.16602
80.5594	2.87821	0.348541	1.48802	3.58221	2.22301
81.606	2.93383	0.357836	1.49897	3.67058	2.28081
82.6526	2.98978	0.367303	1.50994	3.75998	2.3394
83.6991	3.04603	0.376943	1.52093	3.8504	2.39876
84.7457	3.10256	0.386756	1.53193	3.94179	2.45889
85.7923	3.15935	0.396742	1.54295	4.03413	2.51975
86.8389	3.21637	0.406903	1.55399	4.12738	2.58134
87.8855	3.2736	0.417237	1.56504	4.22151	2.64363
88.932	3.33101	0.427745	1.57611	4.31647	2.7066
89.9786	3.38857	0.438428	1.58719	4.41223	2.77023
91.0252	3.44626	0.449285	1.59828	4.50875	2.83449
92.0718	3.50406	0.460315	1.60938	4.60598	2.89937
93.1183	3.56193	0.471519	1.62049	4.70388	2.96482
94.1649	3.61985	0.482896	1.63161	4.80241	3.03084
95.2115	3.67779	0.494445	1.64274	4.90151	3.09738
96.2581	3.73572	0.506166	1.65388	5.00114	3.16442
97.3047	3.7936	0.518058	1.66503	5.10125	3.23194
98.3512	3.85142	0.530119	1.67618	5.20178	3.29989
99.3978	3.90914	0.54235	1.68733	5.30269	3.36824
100.444	3.96672	0.554748	1.6985	5.40391	3.43697
101.491	4.02414	0.567312	1.70966	5.5054	3.50603
102.538	4.08137	0.580042	1.72083	5.60709	3.5754
103.584	4.13838	0.592934	1.732	5.70893	3.64503
104.631	4.19513	0.605988	1.74317	5.81085	3.71488
105.677	4.25159	0.619201	1.75434	5.9128	3.78493
106.724	4.30772	0.632572	1.76551	6.01472	3.85512
107.77	4.36351	0.646098	1.77668	6.11653	3.92543
108.817	4.4189	0.659777	1.78784	6.21819	3.9958
109.864	4.47388	0.673607	1.799	6.31961	4.0662
110.91	4.5284	0.687584	1.81016	6.42074	4.13658
111.957	4.58244	0.701707	1.82131	6.52152	4.2069
113.003	4.63596	0.715971	1.83245	6.62186	4.27712
114.05	4.68893	0.730375	1.84359	6.72171	4.34719
115.096	4.74131	0.744915	1.85472	6.821	4.41707
116.143	4.79307	0.759588	1.86583	6.91965	4.4867
117.19	4.84418	0.77439	1.87694	7.0176	4.55605
118.236	4.89461	0.789317	1.88804	7.11478	4.62506
119.283	4.94432	0.804365	1.89912	7.21112	4.6937
120.329	4.99328	0.819532	1.91019	7.30655	4.7619
121.376	5.04147	0.834812	1.92125	7.40099	4.82963
122.423	5.08884	0.850201	1.93229	7.49438	4.89684
123.469	5.13536	0.865695	1.94331	7.58665	4.96347
124.516	5.18101	0.88129	1.95432	7.67773	5.02948
125.562	5.22575	0.89698	1.96531	7.76754	5.09482
126.609	5.26956	0.912761	1.97628	7.85602	5.15944
127.655	5.3124	0.928628	1.98722	7.9431	5.2233
128.702	5.35425	0.944576	1.99815	8.0287	5.28634
129.749	5.39507	0.960599	2.00905	8.11277	5.34851
130.795	5.43484	0.976693	2.01994	8.19524	5.40977
131.842	5.47352	0.992851	2.03079	8.27603	5.47008
132.888	5.5111	1.00907	2.04162	8.35508	5.52937
133.935	5.54754	1.02534	2.05243	8.43233	5.58761
134.981	5.58282	1.04166	2.0632	8.50771	5.64475
136.028	5.61692	1.05801	2.07395	8.58117	5.70074
137.075	5.64981	1.07441	2.08467	8.65263	5.75553
138.121	5.68146	1.09083	2.09536	8.72204	5.80909
139.168	5.71186	1.10727	2.10601	8.78935	5.86136
140.214	5.74097	1.12374	2.11664	8.85448	5.91231
141.261	5.76879	1.1402	2.12722	8.9174	5.96189
142.307	5.79529	1.15668	2.13778	8.97804	6.01006
143.354	5.82045	1.17315	2.1483	9.03634	6.05678
144.401	5.84425	1.1896	2.15878	9.09227	6.10201
145.447	5.86667	1.20604	2.16922	9.14578	6.14571
146.494	5.8877	1.22245	2.17963	9.1968	6.18784
147.54	5.90733	1.23884	2.18999	9.24531	6.22837
148.587	5.92553	1.25518	2.20031	9.29125	6.26726
149.634	5.9423	1.27147	2.21059	9.33459	6.30447
150.68	5.95761	1.28771	2.22083	9.37529	6.33999
151.727	5.97147	1.30389	2.23102	9.41331	6.37376
152.773	5.98386	1.32	2.24117	9.44862	6.40577
153.82	5.99477	1.33603	2.25127	9.48118	6.43598
154.866	6.00419	1.35198	2.26133	9.51097	6.46437
155.913	6.01212	1.36783	2.27133	9.53796	6.49092
156.96	6.01855	1.38359	2.28129	9.56213	6.51559
158.006	6.02347	1.39923	2.29119	9.58345	6.53837
159.053	6.02688	1.41477	2.30105	9.60191	6.55924
160.099	6.02878	1.43018	2.31085	9.61748	6.57818
161.146	6.02917	1.44546	2.3206	9.63016	6.59516
162.192	6.02804	1.4606	2.33029	9.63993	6.61019
163.239	6.02541	1.47559	2.33993	9.64678	6.62323
164.286	6.02126	1.49043	2.34951	9.65071	6.63428
165.332	6.0156	1.50511	2.35903	9.65172	6.64334
166.379	6.00844	1.51962	2.3685	9.6498	6.65038
167.425	5.99978	1.53396	2.3779	9.64495	6.65541
168.472	5.98964	1.54811	2.38725	9.63718	6.65843
169.519	5.97801	1.56206	2.39653	9.6265	6.65942
170.565	5.9649	1.57582	2.40575	9.61291	6.65838
171.612	5.95033	1.58937	2.4149	9.59643	6.65533
172.658	5.9343	1.60271	2.42399	9.57708	6.65025
173.705	5.91683	1.61582	2.43302	9.55486	6.64316
174.751	5.89793	1.6287	2.44198	9.5298	6.63407
175.798	5.87762	1.64135	2.45087	9.50193	6.62297
176.845	5.85591	1.65376	2.45969	9.47127	6.60988
177.891	5.83281	1.66591	2.46844	9.43784	6.59482
178.938	5.80835	1.67781	2.47712	9.40168	6.57779
179.984	5.78253	1.68945	2.48573	9.36282	6.55881
181.031	5.75539	1.70081	2.49427	9.32129	6.5379
182.077	5.72694	1.7119	2.50273	9.27713	6.51508
183.124	5.69719	1.7227	2.51112	9.23037	6.49037
184.171	5.66618	1.73321	2.51944	9.18107	6.46378
185.217	5.63393	1.74343	2.52767	9.12927	6.43535
186.264	5.60045	1.75334	2.53583	9.075	6.4051
187.31	5.56577	1.76295	2.54391	9.01832	6.37305
188.357	5.52992	1.77225	2.55192	8.95927	6.33924
189.403	5.49292	1.78122	2.55984	8.89792	6.30369
190.45	5.4548	1.78987	2.56768	8.8343	6.26644
191.497	5.41558	1.7982	2.57544	8.76848	6.22751
192.543	5.37529	1.80618	2.58312	8.70051	6.18695
193.59	5.33397	1.81383	2.59071	8.63045	6.14478
194.636	5.29164	1.82114	2.59822	8.55835	6.10105
195.683	5.24832	1.8281	2.60565	8.48429	6.05579
196.73	5.20405	1.8347	2.61298	8.40831	6.00904
197.776	5.15886	1.84095	2.62023	8.33049	5.96084
198.823	5.11278	1.84684	2.6274	8.25088	5.91123
199.869	5.06584	1.85236	2.63447	8.16956	5.86025
200.916	5.01807	1.85752	2.64146	8.08659	5.80795
201.962	4.96951	1.86231	2.64835	8.00203	5.75436
203.009	4.92017	1.86672	2.65515	7.91595	5.69954
204.056	4.87011	1.87076	2.66186	7.82843	5.64353
205.102	4.81934	1.87442	2.66848	7.73952	5.58637
206.149	4.76791	1.8777	2.67501	7.64931	5.5281
207.195	4.71584	1.8806	2.68144	7.55785	5.46879
208.242	4.66317	1.88311	2.68777	7.46522	5.40847
209.288	4.60993	1.88524	2.69401	7.37149	5.34718
210.335	4.55616	1.88698	2.70016	7.27673	5.28499
211.382	4.50188	1.88833	2.7062	7.18101	5.22193
212.428	4.44713	1.88929	2.71215	7.0844	5.15806
213.475	4.39194	1.88986	2.718	6.98698	5.09342
214.521	4.33635	1.89004	2.72375	6.8888	5.02807
215.568	4.28039	1.88984	2.7294	6.78994	4.96204
216.615	4.2241	1.88924	2.73495	6.69047	4.8954
217.661	4.16749	1.88825	2.7404	6.59045	4.82818
218.708	4.11062	1.88687	2.74575	6.48997	4.76044
219.754	4.0535	1.88511	2.75099	6.38908	4.69223
220.801	3.99617	1.88296	2.75613	6.28784	4.62358
221.847	3.93866	1.88042	2.76117	6.18634	4.55456
222.894	3.88101	1.87749	2.7661	6.08463	4.4852
223.941	3.82324	1.87419	2.77093	5.98278	4.41556
224.987	3.76538	1.8705	2.77565	5.88084	4.34568
226.034	3.70747	1.86644	2.78026	5.77889	4.27561
227.08	3.64954	1.862	2.78477	5.67699	4.20539
228.127	3.59161	1.85719	2.78917	5.57519	4.13507
229.173	3.53371	1.852	2.79347	5.47356	4.06468
230.22	3.47587	1.84646	2.79765	5.37215	3.99429
231.267	3.41812	1.84054	2.80173	5.27102	3.92391
232.313	3.36048	1.83427	2.80569	5.17022	3.85361
233.36	3.30299	1.82764	2.80955	5.06982	3.78342
234.406	3.24567	1.82066	2.8133	4.96985	3.71338
235.453	3.18854	1.81333	2.81693	4.87038	3.64352
236.499	3.13163	1.80566	2.82046	4.77146	3.5739
237.546	3.07497	1.79765	2.82387	4.67312	3.50454
238.593	3.01857	1.78931	2.82717	4.57543	3.43548
239.639	2.96246	1.78063	2.83036	4.47841	3.36677
240.686	2.90667	1.77163	2.83343	4.38213	3.29842
241.732	2.85121	1.76232	2.8364	4.28662	3.23048
242.779	2.7961	1.75269	2.83925	4.19191	3.16298
243.826	2.74138	1.74275	2.84198	4.09806	3.09594
244.872	2.68705	1.73252	2.8446	4.00509	3.02941
245.919	2.63313	1.72198	2.84711	3.91304	2.96341
246.965	2.57965	1.71116	2.8495	3.82195	2.89796
248.012	2.52663	1.70006	2.85177	3.73185	2.8331
249.058	2.47407	1.68867	2.85393	3.64276	2.76885
250.105	2.42199	1.67702	2.85598	3.55473	2.70524
251.152	2.37042	1.66511	2.85791	3.46777	2.64228
252.198	2.31936	1.65294	2.85972	3.38191	2.58001
253.245	2.26884	1.64051	2.86141	3.29718	2.51843
254.291	2.21885	1.62785	2.86299	3.21359	2.45758
255.338	2.16943	1.61495	2.86446	3.13118	2.39748
256.384	2.12057	1.60182	2.8658	3.04995	2.33813
257.431	2.07229	1.58847	2.86703	2.96993	2.27956
258.478	2.0246	1.57491	2.86814	2.89113	2.22178
259.524	1.97752	1.56113	2.86913	2.81357	2.1648
260.571	1.93104	1.54716	2.87001	2.73726	2.10865
261.617	1.88518	1.533	2.87077	2.66221	2.05333
262.664	1.83995	1.51866	2.87141	2.58843	1.99885
263.71	1.79536	1.50414	2.87193	2.51594	1.94523
264.757	1.7514	1.48945	2.87233	2.44473	1.89247
265.804	1.7081	1.47459	2.87262	2.37482	1.84059
266.85	1.66544	1.45959	2.87279	2.30621	1.78958
267.897	1.62345	1.44444	2.87284	2.2389	1.73946
268.943	1.58211	1.42915	2.87277	2.1729	1.69023
269.99	1.54144	1.41373	2.87258	2.1082	1.64189
271.037	1.50144	1.39819	2.87228	2.04481	1.59445
272.083	1.46211	1.38254	2.87186	1.98272	1.54791
273.13	1.42345	1.36677	2.87132	1.92194	1.50227
274.176	1.38547	1.35091	2.87066	1.86245	1.45754
275.223	1.34816	1.33496	2.86988	1.80426	1.4137
276.269	1.31153	1.31892	2.86899	1.74736	1.37077
277.316	1.27557	1.30281	2.86798	1.69173	1.32874
278.363	1.24029	1.28663	2.86685	1.63739	1.28761
279.409	1.20568	1.27038	2.86561	1.5843	1.24737
280.456	1.17174	1.25408	2.86424	1.53248	1.20802
281.502	1.13847	1.23774	2.86276	1.48189	1.16956
282.549	1.10587	1.22136	2.86117	1.43255	1.13198
283.595	1.07394	1.20494	2.85945	1.38442	1.09527
284.642	1.04266	1.1885	2.85762	1.33751	1.05943
285.689	1.01204	1.17204	2.85568	1.2918	1.02446
286.735	0.98207	1.15557	2.85361	1.24727	0.990332
287.782	0.952751	1.1391	2.85144	1.20391	0.957055
288.828	0.924075	1.12263	2.84914	1.1617	0.924614
289.875	0.896037	1.10617	2.84674	1.12064	0.893003
290.922	0.868632	1.08973	2.84421	1.08069	0.862209
291.968	0.841853	1.07331	2.84158	1.04186	0.832225
293.015	0.815696	1.05692	2.83882	1.00412	0.80304
294.061	0.790153	1.04056	2.83596	0.967446	0.774643
295.108	0.765217	1.02425	2.83298	0.931833	0.747023
296.154	0.740882	1.00798	2.82989	0.897258	0.720169
297.201	0.717142	0.991768	2.82668	0.863704	0.694069
298.248	0.693987	0.975614	2.82336	0.831153	0.668712
299.294	0.671412	0.959525	2.81993	0.799587	0.644086
300.341	0.649408	0.943507	2.81639	0.768986	0.620178
301.387	0.627968	0.927564	2.81274	0.739331	0.596977
302.434	0.607083	0.911703	2.80898	0.710605	0.574468
303.48	0.586745	0.895927	2.8051	0.682788	0.552641
304.527	0.566947	0.880243	2.80112	0.65586	0.531481
305.574	0.547678	0.864655	2.79703	0.629804	0.510976
306.62	0.528932	0.849168	2.79283	0.604599	0.491114
307.667	0.5107	0.833786	2.78852	0.580227	0.471879
308.713	0.492972	0.818513	2.7841	0.556669	0.453261
309.76	0.47574	0.803355	2.77957	0.533905	0.435245
310.806	0.458995	0.788314	2.77494	0.511917	0.417818
311.853	0.442728	0.773395	2.77021	0.490685	0.400967
312.9	0.426931	0.758602	2.76536	0.470192	0.384678
313.946	0.411594	0.743938	2.76041	0.450417	0.36894
314.993	0.396709	0.729407	2.75536	0.431344	0.353737
316.039	0.382265	0.715013	2.75021	0.412953	0.339058
317.086	0.368256	0.700757	2.74495	0.395226	0.32489
318.133	0.35467	0.686644	2.73959	0.378145	0.311219
319.179	0.3415	0.672676	2.73412	0.361693	0.298033
320.226	0.328737	0.658857	2.72856	0.345852	0.285318
321.272	0.316371	0.645188	2.72289	0.330604	0.273063
322.319	0.304394	0.631672	2.71713	0.315933	0.261256
323.365	0.292797	0.618312	2.71126	0.301821	0.249882
324.412	0.28157	0.605109	2.7053	0.288252	0.238932
325.459	0.270707	0.592066	2.69924	0.275209	0.228392
326.505	0.260197	0.579185	2.69308	0.262677	0.21825
327.552	0.250033	0.566466	2.68682	0.25064	0.208496
328.598	0.240205	0.553913	2.68047	0.239082	0.199116
329.645	0.230705	0.541526	2.67403	0.227987	0.190102
330.691	0.221526	0.529307	2.66749	0.217342	0.18144
331.738	0.212659	0.517257	2.66086	0.207131	0.17312
332.785	0.204095	0.505376	2.65413	0.197339	0.165131
333.831	0.195827	0.493667	2.64732	0.187954	0.157464
334.878	0.187847	0.482129	2.64041	0.17896	0.150106
335.924	0.180146	0.470764	2.63341	0.170345	0.143049
336.971	0.172718	0.459571	2.62632	0.162096	0.136283
338.018	0.165555	0.448553	2.61915	0.154199	0.129797
339.064	0.158649	0.437708	2.61188	0.146643	0.123582
340.111	0.151993	0.427037	2.60453	0.139415	0.117629
341.157	0.145579	0.41654	2.59709	0.132502	0.111929
342.204	0.139402	0.406217	2.58957	0.125895	0.106472
343.25	0.133453	0.396069	2.58197	0.11958	0.101251
344.297	0.127725	0.386094	2.57428	0.113548	0.0962568
345.344	0.122213	0.376292	2.5665	0.107787	0.091481
346.39	0.116909	0.366664	2.55865	0.102288	0.0869157
347.437	0.111808	0.357209	2.55072	0.0970397	0.0825532
348.483	0.106902	0.347925	2.5427	0.0920329	0.0783859
349.53	0.102186	0.338813	2.53461	0.0872578	0.0744063
350.576	0.0976533	0.329871	2.52644	0.0827055	0.0706072
351.623	0.0932982	0.321099	2.51819	0.0783668	0.0669818
352.67	0.0891151	0.312495	2.50986	0.0742333	0.0635233
353.716	0.0850981	0.30406	2.50146	0.0702964	0.060225
354.763	0.0812418	0.295791	2.49299	0.0665482	0.0570807
355.809	0.0775408	0.287687	2.48444	0.0629807	0.054084
356.856	0.0739898	0.279748	2.47582	0.0595863	0.0512292
357.902	0.0705837	0.271971	2.46712	0.0563578	0.0485103
358.949	0.0673175	0.264357	2.45836	0.0532881	0.0459217
359.996	0.0641864	0.256902	2.44953	0.0503703	0.0434581
361.042	0.0611855	0.249606	2.44063	0.0475978	0.0411141
362.089	0.0583103	0.242467	2.43166	0.0449643	0.0388847
363.135	0.0555562	0.235484	2.42263	0.0424636	0.0367651
364.182	0.0529189	0.228654	2.41353	0.0400898	0.0347505
365.229	0.0503942	0.221977	2.40436	0.0378373	0.0328362
366.275	0.0479779	0.215451	2.39513	0.0357005	0.031018
367.322	0.045666	0.209073	2.38584	0.0336741	0.0292916
368.368	0.0434545	0.202842	2.37649	0.0317531	0.0276528
369.415	0.0413398	0.196756	2.36707	0.0299326	0.0260978
370.461	0.0393182	0.190813	2.3576	0.028208	0.0246228
371.508	0.037386	0.185012	2.34807	0.0265746	0.0232241
372.555	0.0355398	0.179349	2.33848	0.0250283	0.0218982
373.601	0.0337763	0.173825	2.32883	0.0235647	0.0206417
374.648	0.0320923	0.168435	2.31913	0.0221801	0.0194514
375.694	0.0304846	0.16318	2.30938	0.0208704	0.0183241
376.741	0.0289501	0.158055	2.29957	0.0196321	0.017257
377.787	0.027486	0.15306	2.2897	0.0184617	0.0162471
378.834	0.0260894	0.148192	2.27979	0.0173559	0.0152916
379.881	0.0247575	0.143449	2.26983	0.0163113	0.0143879
380.927	0.0234878	0.138829	2.25981	0.0153249	0.0135335
381.974	0.0222775	0.134331	2.24975	0.0143938	0.012726
383.02	0.0211243	0.129951	2.23964	0.0135152	0.0119631
384.067	0.0200258	0.125688	2.22949	0.0126863	0.0112424
385.113	0.0189797	0.12154	2.21929	0.0119047	0.010562
386.16	0.0179836	0.117505	2.20904	0.0111679	0.00991975
387.207	0.0170356	0.11358	2.19876	0.0104734	0.00931372
388.253	0.0161335	0.109763	2.18843	0.00981922	0.00874205
389.3	0.0152753	0.106053	2.17806	0.00920307	0.00820297
390.346	0.0144592	0.102447	2.16765	0.00862298	0.0076948
391.393	0.0136832	0.0989435	2.1572	0.00807699	0.00721592
392.44	0.0129456	0.0955399	2.14671	0.00756328	0.00676479
393.486	0.0122447	0.0922343	2.13619	0.0070801	0.00633993
394.533	0.0115789	0.0890247	2.12563	0.00662578	0.00593996
395.579	0.0109465	0.085909	2.11503	0.00619872	0.00556352
396.626	0.010346	0.0828853	2.10441	0.00579744	0.00520936
397.672	0.00977605	0.0799515	2.09375	0.00542049	0.00487626
398.719	0.00923516	0.0771056	2.08305	0.00506651	0.00456308
399.766	0.00872201	0.0743457	2.07233	0.00473421	0.00426871
400.812	0.0082353	0.0716697	2.06158	0.00442236	0.00399212
401.859	0.0077738	0.0690758	2.0508	0.00412981	0.00373232
402.905	0.00733632	0.0665621	2.03999	0.00385543	0.00348836
403.952	0.00692172	0.0641265	2.02916	0.0035982	0.00325936
404.998	0.00652891	0.0617674	2.0183	0.0033571	0.00304447
406.045	0.00615685	0.0594827	2.00741	0.00313122	0.00284289
407.092	0.00580454	0.0572707	1.9965	0.00291964	0.00265384
408.138	0.00547101	0.0551296	1.98557	0.00272154	0.00247661
409.185	0.00515535	0.0530576	1.97462	0.00253611	0.00231052
410.231	0.00485669	0.0510529	1.96365	0.00236259	0.00215491
411.278	0.00457418	0.0491138	1.95266	0.00220028	0.00200917
412.325	0.00430702	0.0472386	1.94165	0.0020485	0.00187272
413.371	0.00405444	0.0454257	1.93062	0.00190662	0.001745
414.418	0.00381572	0.0436733	1.91958	0.00177402	0.0016255
415.464	0.00359016	0.0419798	1.90852	0.00165014	0.00151373
416.511	0.00337708	0.0403436	1.89745	0.00153445	0.00140921
417.557	0.00317585	0.0387633	1.88636	0.00142643	0.00131151
418.604	0.00298586	0.0372371	1.87527	0.00132562	0.00122021
419.651	0.00280653	0.0357636	1.86416	0.00123156	0.00113493
420.697	0.00263731	0.0343414	1.85304	0.00114382	0.00105528
421.744	0.00247768	0.0329689	1.84191	0.00106202	0.000980925
422.79	0.00232712	0.0316447	1.83077	0.000985761	0.000911532
423.837	0.00218516	0.0303675	1.81963	0.000914704	0.000846791
424.883	0.00205134	0.0291357	1.80847	0.000848512	0.000786409
425.93	0.00192524	0.0279482	1.79732	0.000786871	0.000730111
426.977	0.00180643	0.0268035	1.78616	0.000729487	0.000677638
428.023	0.00169454	0.0257004	1.77499	0.000676082	0.000628745
429.07	0.00158917	0.0246377	1.76382	0.000626397	0.000583202
430.116	0.00148998	0.023614	1.75265	0.000580187	0.000540794
431.163	0.00139663	0.0226281	1.74148	0.000537224	0.000501317
432.209	0.0013088	0.0216789	1.73031	0.000497291	0.000464581
433.256	0.00122619	0.0207653	1.71914	0.000460187	0.000430406
434.303	0.0011485	0.0198861	1.70798	0.000425722	0.000398624
435.349	0.00107547	0.0190401	1.69681	0.000393718	0.000369076
436.396	0.00100682	0.0182264	1.68565	0.000364011	0.000341615
437.442	0.000942326	0.0174438	1.67449	0.000336442	0.000316102
438.489	0.000881738	0.0166914	1.66334	0.000310867	0.000292404
439.536	0.000824838	0.0159682	1.6522	0.00028715	0.000270402
440.582	0.000771417	0.0152731	1.64106	0.000265161	0.000249978
441.629	0.000721274	0.0146053	1.62993	0.000244782	0.000231028
442.675	0.000674221	0.0139638	1.61881	0.000225901	0.000213449
443.722	0.00063008	0.0133477	1.6077	0.000208412	0.000197147
444.768	0.000588681	0.0127562	1.5966	0.00019222	0.000182036
445.815	0.000549864	0.0121884	1.58551	0.000177231	0.000168031
446.862	0.000513477	0.0116434	1.57444	0.000163362	0.000155057
447.908	0.000479378	0.0111205	1.56337	0.000150533	0.000143042
448.955	0.000447432	0.0106189	1.55233	0.000138669	0.000131917
450.001	0.000417509	0.0101378	1.54129	0.000127701	0.00012162
451.048	0.00038949	0.00967655	1.53027	0.000117565	0.000112093
452.094	0.000363259	0.00923436	1.51927	0.000108201	0.000103281
453.141	0.000338711	0.00881055	1.50828	9.95524e-05	9.51332e-05
454.188	0.000315742	0.00840446	1.49732	9.15674e-05	8.76013e-05
455.234	0.000294256	0.00801543	1.48637	8.41972e-05	8.06412e-05
456.281	0.000274164	0.00764283	1.47544	7.73969e-05	7.42115e-05
457.327	0.00025538	0.00728604	1.46453	7.11242e-05	6.82737e-05
458.374	0.000237823	0.00694448	1.45364	6.534e-05	6.2792e-05
459.421	0.000221418	0.00661756	1.44278	6.00081e-05	5.77328e-05
460.467	0.000206092	0.00630473	1.43193	5.50945e-05	5.30651e-05
461.514	0.000191779	0.00600545	1.42111	5.05679e-05	4.876e-05
462.56	0.000178415	0.00571919	1.41031	4.63992e-05	4.47906e-05
463.607	0.000165941	0.00544546	1.39954	4.25612e-05	4.11318e-05
464.653	0.0001543	0.00518375	1.38879	3.90288e-05	3.77604e-05
465.7	0.00014344	0.00493361	1.37807	3.57788e-05	3.46548e-05
466.747	0.000133311	0.00469456	1.36738	3.27894e-05	3.1795e-05
467.793	0.000123866	0.00446618	1.35671	3.00407e-05	2.91623e-05
468.84	0.000115061	0.00424803	1.34607	2.75141e-05	2.67395e-05
469.886	0.000106855	0.0040397	1.33546	2.51923e-05	2.45105e-05
470.933	9.92098e-05	0.00384079	1.32487	2.30595e-05	2.24605e-05
471.979	9.20882e-05	0.00365093	1.31432	2.11008e-05	2.05757e-05
473.026	8.54565e-05	0.00346973	1.3038	1.93026e-05	1.88433e-05
474.073	7.92824e-05	0.00329685	1.29331	1.76524e-05	1.72516e-05
475.119	7.35359e-05	0.00313193	1.28285	1.61383e-05	1.57895e-05
476.166	6.81888e-05	0.00297465	1.27242	1.47496e-05	1.4447e-05
477.212	6.32146e-05	0.00282468	1.26203	1.34763e-05	1.32145e-05
478.259	5.85886e-05	0.00268172	1.25167	1.23092e-05	1.20836e-05
479.305	5.42875e-05	0.00254547	1.24134	1.12398e-05	1.10461e-05
480.352	5.02895e-05	0.00241564	1.23105	1.02601e-05	1.00946e-05
481.399	4.65743e-05	0.00229197	1.22079	9.36305e-06	9.22222e-06
482.445	4.31227e-05	0.00217417	1.21057	8.54181e-06	8.4227e-06
483.492	3.99169e-05	0.002062	1.20039	7.79023e-06	7.69016e-06
484.538	3.69401e-05	0.00195522	1.19024	7.10263e-06	7.0192e-06
485.585	3.41767e-05	0.00185358	1.18013	6.47376e-06	6.40483e-06
486.632	3.16121e-05	0.00175687	1.17006	5.89878e-06	5.84246e-06
487.678	2.92327e-05	0.00166485	1.16002	5.37323e-06	5.32785e-06
488.725	2.70255e-05	0.00157733	1.15003	4.89303e-06	4.85709e-06
489.771	2.49787e-05	0.00149411	1.14007	4.45439e-06	4.42659e-06
490.818	2.30812e-05	0.00141498	1.13015	4.05384e-06	4.03301e-06
491.864	2.13224e-05	0.00133976	1.12028	3.68819e-06	3.67331e-06
492.911	1.96927e-05	0.00126828	1.11044	3.35451e-06	3.34468e-06
493.958	1.8183e-05	0.00120037	1.10065	3.05008e-06	3.04452e-06
495.004	1.67848e-05	0.00113586	1.09089	2.77245e-06	2.77046e-06
496.051	1.54903e-05	0.0010746	1.08118	2.51932e-06	2.5203e-06
497.097	1.4292e-05	0.00101642	1.07151	2.28861e-06	2.29204e-06
498.144	1.31831e-05	0.000961204	1.06189	2.0784e-06	2.08381e-06
499.19	1.21572e-05	0.000908795	1.05231	1.88692e-06	1.89393e-06
500.237	1.12083e-05	0.000859067	1.04277	1.71256e-06	1.72083e-06
501.284	1.03309e-05	0.000811893	1.03327	1.55384e-06	1.56307e-06
502.33	9.51972e-06	0.00076715	1.02382	1.40941e-06	1.41934e-06
503.377	8.77008e-06	0.000724723	1.01441	1.27801e-06	1.28844e-06
504.423	8.07744e-06	0.000684502	1.00505	1.15851e-06	1.16926e-06
505.47	7.43764e-06	0.000646379	0.995738	1.04987e-06	1.06078e-06
506.517	6.84679e-06	0.000610254	0.986469	9.51125e-07	9.62066e-07
507.563	6.3013e-06	0.000576028	0.977245	8.61408e-07	8.72277e-07
508.61	5.79782e-06	0.00054361	0.968068	7.79916e-07	7.90628e-07
509.656	5.33322e-06	0.00051291	0.958938	7.0592e-07	7.16403e-07
510.703	4.90462e-06	0.000483844	0.949855	6.3875e-07	6.4895e-07
511.749	4.50934e-06	0.000456331	0.940819	5.77797e-07	5.8767e-07
512.796	4.14487e-06	0.000430294	0.931831	5.22501e-07	5.32014e-07
513.843	3.8089e-06	0.000405659	0.92289	4.72355e-07	4.81483e-07
514.889	3.49929e-06	0.000382355	0.913998	4.26891e-07	4.35619e-07
515.936	3.21404e-06	0.000360315	0.905155	3.85686e-07	3.94004e-07
516.982	2.9513e-06	0.000339476	0.89636	3.48353e-07	3.56257e-07
518.029	2.70936e-06	0.000319775	0.887614	3.14538e-07	3.22028e-07
519.075	2.48662e-06	0.000301156	0.878918	2.83919e-07	2.90999e-07
520.122	2.28163e-06	0.000283563	0.870271	2.56204e-07	2.6288e-07
521.169	2.09301e-06	0.000266942	0.861673	2.31123e-07	2.37406e-07
522.215	1.9195e-06	0.000251244	0.853125	2.08435e-07	2.14336e-07
523.262	1.75993e-06	0.000236419	0.844628	1.87917e-07	1.93448e-07
524.308	1.61322e-06	0.000222424	0.836181	1.69367e-07	1.74544e-07
525.355	1.47837e-06	0.000209214	0.827784	1.52602e-07	1.57438e-07
526.401	1.35446e-06	0.000196748	0.819438	1.37455e-07	1.41966e-07
527.448	1.24061e-06	0.000184986	0.811142	1.23774e-07	1.27976e-07
528.495	1.13606e-06	0.000173892	0.802898	1.1142e-07	1.15329e-07
529.541	1.04005e-06	0.000163429	0.794705	1.0027e-07	1.03901e-07
530.588	9.51915e-07	0.000153564	0.786563	9.02075e-08	9.35761e-08
531.634	8.71032e-07	0.000144265	0.778472	8.11305e-08	8.42519e-08
532.681	7.96821e-07	0.000135501	0.770433	7.29447e-08	7.58338e-08
533.728	7.2875e-07	0.000127243	0.762446	6.55649e-08	6.82361e-08
534.774	6.66327e-07	0.000119464	0.75451	5.89139e-08	6.13809e-08
535.821	6.09098e-07	0.000112137	0.746627	5.29215e-08	5.51976e-08
536.867	5.56644e-07	0.000105237	0.738795	4.75242e-08	4.96222e-08
537.914	5.0858e-07	9.87422e-05	0.731015	4.26644e-08	4.45964e-08
538.96	4.64549e-07	9.26288e-05	0.723288	3.82899e-08	4.00674e-08
540.007	4.24224e-07	8.6876e-05	0.715613	3.43536e-08	3.59874e-08
541.054	3.87302e-07	8.14636e-05	0.70799	3.08125e-08	3.23131e-08
542.1	3.53505e-07	7.63726e-05	0.70042	2.76281e-08	2.90051e-08
543.147	3.22576e-07	7.1585e-05	0.692902	2.47653e-08	2.60278e-08
544.193	2.94279e-07	6.70837e-05	0.685437	2.21924e-08	2.33491e-08
545.24	2.68397e-07	6.28524e-05	0.678024	1.98808e-08	2.09396e-08
546.286	2.4473e-07	5.88759e-05	0.670664	1.78045e-08	1.87731e-08
547.333	2.23094e-07	5.51395e-05	0.663357	1.59403e-08	1.68257e-08
548.38	2.0332e-07	5.16297e-05	0.656102	1.42669e-08	1.50757e-08
549.426	1.85252e-07	4.83332e-05	0.6489	1.27653e-08	1.35036e-08
550.473	1.68747e-07	4.52379e-05	0.64175	1.14183e-08	1.20918e-08
551.519	1.53674e-07	4.23321e-05	0.634653	1.02103e-08	1.08243e-08
552.566	1.39912e-07	3.96047e-05	0.627609	9.12739e-09	9.68666e-09
553.612	1.27351e-07	3.70454e-05	0.620618	8.15683e-09	8.666e-09
554.659	1.15888e-07	3.46444e-05	0.613679	7.28727e-09	7.75052e-09
555.706	1.05431e-07	3.23922e-05	0.606793	6.50843e-09	6.92965e-09
556.752	9.5893e-08	3.02803e-05	0.59996	5.81107e-09	6.19384e-09
557.799	8.71962e-08	2.83002e-05	0.593179	5.18686e-09	5.53448e-09
558.845	7.92681e-08	2.64441e-05	0.58645	4.62829e-09	4.94381e-09
559.892	7.20429e-08	2.47046e-05	0.579774	4.12863e-09	4.41483e-09
560.939	6.54597e-08	2.30748e-05	0.573151	3.68178e-09	3.94126e-09
561.985	5.94632e-08	2.15481e-05	0.56658	3.28231e-09	3.51742e-09
563.032	5.40025e-08	2.01182e-05	0.560061	2.92529e-09	3.1382e-09
564.078	4.90309e-08	1.87793e-05	0.553594	2.60631e-09	2.79902e-09
565.125	4.45059e-08	1.75259e-05	0.54718	2.32142e-09	2.49574e-09
566.171	4.03883e-08	1.63528e-05	0.540818	2.06703e-09	2.22464e-09
567.218	3.66424e-08	1.52551e-05	0.534508	1.83997e-09	1.98239e-09
568.265	3.32357e-08	1.42281e-05	0.528249	1.63735e-09	1.76599e-09
569.311	3.01381e-08	1.32675e-05	0.522043	1.4566e-09	1.57272e-09
570.358	2.73223e-08	1.23692e-05	0.515888	1.29541e-09	1.40019e-09
571.404	2.47634e-08	1.15294e-05	0.509785	1.15171e-09	1.2462e-09
572.451	2.24386e-08	1.07443e-05	0.503733	1.02364e-09	1.10881e-09
573.497	2.03269e-08	1.00107e-05	0.497733	9.09534e-10	9.86267e-10
574.544	1.84093e-08	9.32519e-06	0.491784	8.07903e-10	8.77001e-10
575.591	1.66684e-08	8.68485e-06	0.485886	7.17411e-10	7.79604e-10
576.637	1.50883e-08	8.08681e-06	0.480039	6.36862e-10	6.92813e-10
577.684	1.36546e-08	7.5284e-06	0.474243	5.65185e-10	6.15497e-10
578.73	1.23541e-08	7.0071e-06	0.468498	5.01423e-10	5.46643e-10
579.777	1.11746e-08	6.52055e-06	0.462803	4.44719e-10	4.85344e-10
580.824	1.01052e-08	6.06653e-06	0.457159	3.94309e-10	4.30788e-10
581.87	9.13579e-09	5.64296e-06	0.451565	3.49506e-10	3.82249e-10
582.917	8.25733e-09	5.24788e-06	0.446021	3.097e-10	3.39075e-10
583.963	7.46148e-09	4.87945e-06	0.440527	2.74345e-10	3.00687e-10
585.01	6.74063e-09	4.53595e-06	0.435083	2.42951e-10	2.66564e-10
586.056	6.0879e-09	4.21576e-06	0.429688	2.15085e-10	2.36241e-10
587.103	5.49699e-09	3.91737e-06	0.424343	1.90358e-10	2.09304e-10
588.15	4.9622e-09	3.63934e-06	0.419048	1.68422e-10	1.85382e-10
589.196	4.47831e-09	3.38035e-06	0.413801	1.48969e-10	1.64145e-10
590.243	4.04059e-09	3.13914e-06	0.408603	1.31722e-10	1.45296e-10
591.289	3.64474e-09	2.91454e-06	0.403454	1.16437e-10	1.28573e-10
592.336	3.28684e-09	2.70546e-06	0.398353	1.02895e-10	1.13739e-10
593.382	2.96335e-09	2.51085e-06	0.393301	9.08999e-11	1.00587e-10
594.429	2.67102e-09	2.32976e-06	0.388297	8.02788e-11	8.89285e-11
595.476	2.40693e-09	2.16128e-06	0.383341	7.08773e-11	7.85974e-11
596.522	2.1684e-09	2.00458e-06	0.378432	6.25578e-11	6.94453e-11
597.569	1.95302e-09	1.85885e-06	0.373571	5.51981e-11	6.13403e-11
598.615	1.7586e-09	1.72336e-06	0.368757	4.86894e-11	5.41648e-11
599.662	1.58313e-09	1.59742e-06	0.363991	4.29352e-11	4.78142e-11
600.708	1.42481e-09	1.48037e-06	0.359271	3.78496e-11	4.21953e-11
601.755	1.282e-09	1.37162e-06	0.354598	3.33562e-11	3.72254e-11
602.802	1.15322e-09	1.27059e-06	0.349971	2.93874e-11	3.28309e-11
603.848	1.03711e-09	1.17677e-06	0.34539	2.58829e-11	2.89464e-11
604.895	9.32457e-10	1.08964e-06	0.340856	2.27894e-11	2.55137e-11
605.941	8.38155e-10	1.00876e-06	0.336367	2.00596e-11	2.24813e-11
606.988	7.53201e-10	9.33689e-07	0.331923	1.76514e-11	1.98033e-11
608.035	6.76688e-10	8.64026e-07	0.327525	1.55276e-11	1.7439e-11
609.081	6.07794e-10	7.99396e-07	0.323172	1.36552e-11	1.53523e-11
610.128	5.45778e-10	7.39447e-07	0.318863	1.20049e-11	1.35112e-11
611.174	4.89967e-10	6.83853e-07	0.314599	1.05509e-11	1.18872e-11
612.221	4.39752e-10	6.32309e-07	0.310379	9.27018e-12	1.04553e-11
613.267	3.94585e-10	5.84528e-07	0.306204	8.14245e-12	9.19308e-12
614.314	3.53968e-10	5.40247e-07	0.302072	7.14973e-12	8.08078e-12
615.361	3.17452e-10	4.99217e-07	0.297983	6.27614e-12	7.1009e-12
616.407	2.84632e-10	4.61208e-07	0.293938	5.50763e-12	6.23795e-12
617.454	2.55141e-10	4.26004e-07	0.289936	4.83175e-12	5.4782e-12
618.5	2.28648e-10	3.93407e-07	0.285977	4.23752e-12	4.80953e-12
619.547	2.04854e-10	3.63229e-07	0.28206	3.71525e-12	4.22119e-12
620.593	1.83491e-10	3.35297e-07	0.278185	3.25637e-12	3.7037e-12
621.64	1.64314e-10	3.09448e-07	0.274352	2.85329e-12	3.24866e-12
622.687	1.47105e-10	2.85534e-07	0.270561	2.49935e-12	2.84866e-12
623.733	1.31664e-10	2.63413e-07	0.266811	2.18865e-12	2.49716e-12
624.78	1.17815e-10	2.42956e-07	0.263103	1.91599e-12	2.18836e-12
625.826	1.05396e-10	2.24041e-07	0.259435	1.6768e-12	1.91716e-12
626.873	9.42629e-11	2.06556e-07	0.255808	1.46701e-12	1.67907e-12
627.92	8.42844e-11	1.90396e-07	0.252221	1.28309e-12	1.47009e-12
628.966	7.53432e-11	1.75465e-07	0.248675	1.12188e-12	1.28674e-12

## Sheet: PanelC
WT_TC_Red	KO_Red	WT_TC_FarRed	KO_FarRed
2.90673	1.06316	1.12076	0.389539
4.35683	1.66321	0.921494	1.28111
4.14492	1.2406	1.79515	0.6625

## Sheet: PanelD
RL_Peak	BL_Peak	Err_RL	Err_BL
6.02917	5.12829	1.64	1.11
1.89004	2.04894	1.34	0.95
2.87284	2.34279	1.44	1.018
9.65172	8.73692	1.78	1.5
6.65942	6.15338	1.5	1.27
