# Supplementary material for: Phytochromes facilitate social behaviour in marine diatoms
Source: Nat Commun. 2026 Mar 10;17:3766. doi: 10.1038/s41467-026-70219-3 (PMC13106708; doi:10.1038/s41467-026-70219-3)
Supplement: Supplementary file 8 — Supplementary Data 5 [file 41467_2026_70219_MOESM8_ESM.xlsx]

## Sheet: PanelB_KO_TimeSeries
Time_s	Ratio_430nm_KO	Ratio_660nm_KO	Ratio_780nm_KO
1	3.24462	4.53636	2.88349
2	3.23678	4.51701	2.89005
3	3.25626	4.49765	2.89231
4	3.26159	4.50495	2.89159
5	3.26692	4.50722	2.89087
6	3.25542	4.50561	2.88115
7	3.2756	4.50401	2.88445
8	3.25201	4.47873	2.88775
9	3.22842	4.49002	2.88845
10	3.24046	4.50132	2.88845
11	3.23415	4.44155	2.8878
12	3.22783	4.41755	2.88715
13	3.22634	4.39356	2.88874
14	3.23402	4.40634	2.88742
15	3.2417	4.36582	2.8861
16	3.22864	4.3797	2.87222
17	3.20697	4.39359	2.87588
18	3.21207	4.35493	2.87953
19	3.21718	4.35947	2.88278
20	3.24718	4.36401	2.87237
21	3.22027	4.32686	2.87518
22	3.19337	4.32388	2.87799
23	3.21255	4.3209	2.86702
24	3.21789	4.28721	2.87334
25	3.22324	4.27792	2.87966
26	3.19497	4.26863	2.87463
27	3.20366	4.28951	2.8728
28	3.21236	4.25416	2.87096
29	3.20723	4.26445	2.8844
30	3.19224	4.27475	2.88864
31	3.20783	4.26759	2.89287
32	3.22341	4.27	2.88734
33	3.21744	4.27241	2.88461
34	3.20712	4.23558	2.89002
35	3.19681	4.23416	2.89544
36	3.22492	4.23274	2.88863
37	3.21038	4.29022	2.89188
38	3.19584	4.27239	2.89513
39	3.19095	4.25456	2.89975
40	3.21019	4.26121	2.89841
41	3.19572	4.29009	2.89707
42	3.18126	4.25864	2.91103
43	3.16716	4.2272	2.90318
44	3.16961	4.29105	2.89506
45	3.17206	4.27258	2.88694
46	3.18345	4.25411	2.90133
47	3.18185	4.25897	2.90632
48	3.18026	4.21984	2.91131
49	3.18185	4.18072	2.90293
50	3.20068	4.24479	2.90178
51	3.1897	4.2635	2.90063
52	3.17873	4.2508	2.89354
53	3.1668	4.2381	2.90072
54	3.17365	4.28714	2.90789
55	3.18049	4.27406	2.91782
56	3.16045	4.26097	2.8961
57	3.15178	4.36464	2.90211
58	3.14312	4.35646	2.90811
59	3.12358	4.34829	2.90966
60	3.12817	4.33374	2.90291
61	3.15129	4.35069	2.89616
62	3.1744	4.36763	2.91498
63	3.14334	4.38552	2.90735
64	3.14532	4.3533	2.89971
65	3.1473	4.33393	2.88406
66	3.13603	4.31457	2.88389
67	3.13556	4.32887	2.88155
68	3.13509	4.33404	2.8792
69	3.11399	4.33921	2.87723
70	3.1287	4.30178	2.8726
71	3.12255	4.33279	2.86798
72	3.1164	4.3638	2.8603
73	3.12978	4.33536	2.86033
74	3.1292	4.30956	2.86036
75	3.12862	4.28559	2.85532
76	3.12529	4.26162	2.85991
77	3.10672	4.34489	2.86449
78	3.10288	4.31481	2.8552
79	3.09904	4.28473	2.85283
80	3.12381	4.26068	2.85388
81	3.11568	4.25047	2.85493
82	3.10755	4.24026	2.84755
83	3.11128	4.2046	2.84515
84	3.10361	4.20258	2.84276
85	3.09594	4.20318	2.83235
86	3.12815	4.20378	2.83414
87	3.10985	4.1915	2.83593
88	3.11177	4.16996	2.82131
89	3.11369	4.14842	2.81719
90	3.1114	4.18071	2.81421
91	3.11444	4.12939	2.81123
92	3.11749	4.07807	2.79424
93	3.12032	4.06121	2.79699
94	3.11504	4.05058	2.79974
95	3.10975	4.03994	2.78665
96	3.12511	4.05113	2.78844
97	3.10728	4.09357	2.79024
98	3.09729	4.03859	2.79147
99	3.08729	3.98361	2.79211
100	3.1144	4.02258	2.79274
101	3.11372	3.99824	2.78128
102	3.11303	3.97389	2.77916
103	3.10767	3.94718	2.77837
104	3.11128	3.93694	2.77759
105	3.11489	3.9267	2.77131
106	3.09802	3.94181	2.7723
107	3.08764	3.92827	2.77328
108	3.07727	3.91095	2.7821
109	3.10254	3.89363	2.78264
110	3.10148	3.95717	2.78318
111	3.0929	3.94805	2.77826
112	3.08432	3.93892	2.77606
113	3.10422	3.93045	2.77644
114	3.09967	3.92339	2.77681
115	3.09513	3.91634	2.77172
116	3.10512	3.9161	2.77629
117	3.08738	3.89161	2.78086
118	3.06964	3.86711	2.76808
119	3.08735	3.94149	2.76527
120	3.10488	3.94654	2.76247
121	3.10055	3.94213	2.76429
122	3.09622	3.93773	2.76281
123	3.0917	3.92884	2.76052
124	3.10271	3.92121	2.75823
125	3.11372	3.91357	2.76384
126	3.10037	3.92758	2.76689
127	3.10416	3.93589	2.76995
128	3.10796	3.9442	2.77852
129	3.09938	3.91139	2.77262
130	3.11189	3.95516	2.76672
131	3.1244	3.92172	2.78566
132	3.11733	3.88829	2.80172
133	3.09982	3.87557	2.79371
134	3.09575	3.89537	2.7857
135	3.09168	3.91517	2.79087
136	3.10334	3.87108	2.7878
137	3.10217	3.86186	2.78473
138	3.10101	3.85264	2.79354
139	3.10568	3.88324	2.7896
140	3.11348	3.85611	2.78565
141	3.12128	3.85869	2.80293
142	3.10495	3.86127	2.79187
143	3.09382	3.88283	2.80247
144	3.10504	3.84162	2.81308
145	3.11626	3.80041	2.81492
146	3.11949	3.79897	2.82034
147	3.13621	3.78831	2.82575
148	3.15293	3.77765	2.81752
149	3.11028	3.73866	2.8275
150	3.12087	3.73475	2.83748
151	3.13146	3.73084	2.84192
152	3.13351	3.71312	2.8523
153	3.14268	3.6613	2.84524
154	3.15184	3.67818	2.83818
155	3.14684	3.69507	2.85683
156	3.16832	3.64791	2.85526
157	3.15322	3.64886	2.85369
158	3.13812	3.64981	2.87497
159	3.14579	3.62076	2.87491
160	3.14586	3.62825	2.87484
161	3.14594	3.63574	2.89072
162	3.15715	3.59918	2.88815
163	3.16118	3.61477	2.88559
164	3.16521	3.59123	2.89601
165	3.17513	3.5677	2.91015
166	3.18058	3.57867	2.91081
167	3.16181	3.59066	2.91147
168	3.14304	3.60264	2.93009
169	3.18248	3.577	2.9311
170	3.18949	3.57086	2.93212
171	3.1965	3.55859	2.9482
172	3.18859	3.54632	2.95389
173	3.18644	3.57727	2.95958
174	3.18429	3.58031	2.9795
175	3.19474	3.58334	2.98646
176	3.19334	3.56118	2.99204
177	3.19194	3.57755	2.99762
178	3.19674	3.59391	3.01388
179	3.18873	3.60461	3.00849
180	3.20066	3.57657	3.0031
181	3.21259	3.59655	3.02466
182	3.21425	3.61652	3.03949
183	3.20718	3.61449	3.05432
184	3.20011	3.61557	3.07757
185	3.19883	3.61664	3.066
186	3.20572	3.62271	3.05443
187	3.21261	3.63092	3.10036
188	3.19714	3.63913	3.10482
189	3.24796	3.65081	3.11262
190	3.24605	3.65305	3.12041
191	3.24414	3.65529	3.12432
192	3.25145	3.59365	3.12689
193	3.25263	3.62396	3.12946
194	3.25381	3.64186	3.15748
195	3.23276	3.65977	3.15565
196	3.24161	3.64658	3.15381
197	3.25047	3.65754	3.1695
198	3.27577	3.6685	3.18107
199	3.26852	3.63813	3.18433
200	3.27222	3.64903	3.1876
201	3.27591	3.65992	3.16926
202	3.29292	3.64618	3.17863
203	3.30129	3.59961	3.188
204	3.30965	3.61384	3.18555
205	3.27555	3.62808	3.19489
206	3.29634	3.59296	3.20422
207	3.30734	3.5845	3.19304
208	3.31833	3.57604	3.19324
209	3.30239	3.58943	3.19343
210	3.29381	3.57137	3.18515
211	3.28524	3.55331	3.17213
212	3.31358	3.56572	3.17738
213	3.31675	3.57982	3.18263
214	3.31991	3.58947	3.17939
215	3.30209	3.59911	3.17392
216	3.32135	3.56997	3.16845
217	3.3406	3.54614	3.18206
218	3.31924	3.57967	3.16507
219	3.32513	3.61319	3.14807
220	3.34441	3.59216	3.14482
221	3.36369	3.60652	3.13067
222	3.33882	3.62088	3.13047
223	3.3477	3.56672	3.13026
224	3.35658	3.58137	3.13356
225	3.37737	3.59601	3.11359
226	3.36113	3.57744	3.09362
227	3.34489	3.57937	3.09324
228	3.36042	3.5813	3.08525
229	3.36304	3.5747	3.07726
230	3.36291	3.57753	3.06665
231	3.36278	3.58434	3.06453
232	3.36542	3.59114	3.06241
233	3.37927	3.57493	3.05476
234	3.39313	3.56143	3.03995
235	3.36161	3.54792	3.03791
236	3.37587	3.55203	3.03588
237	3.39013	3.54519	3.03053
238	3.38247	3.53835	3.02586
239	3.38827	3.55552	3.02119
240	3.39408	3.55275	3.01034
241	3.3715	3.54997	3.00275
242	3.39495	3.5472	2.99516
243	3.39283	3.56583	2.98957
244	3.3907	3.57748	2.98758
245	3.39399	3.58914	2.98305
246	3.40854	3.5483	2.97851
247	3.42309	3.55853	2.96129
248	3.40949	3.56876	2.9674
249	3.40675	3.57773	2.97351
250	3.40402	3.56895	2.96926
251	3.37473	3.56017	2.95991
252	3.41051	3.58951	2.95057
253	3.41583	3.58235	2.96453
254	3.42115	3.59289	2.95686
255	3.43285	3.60343	2.94919
256	3.42159	3.61252	2.93883
257	3.41032	3.61404	2.92778
258	3.41679	3.61556	2.91985
259	3.43212	3.62615	2.91191
260	3.44746	3.64112	2.92583
261	3.43434	3.6561	2.92242
262	3.42712	3.64124	2.91901
263	3.4199	3.68418	2.91066
264	3.42595	3.66437	2.90204
265	3.45996	3.64457	2.89342
266	3.45504	3.66995	2.90469
267	3.45012	3.67624	2.90318
268	3.44058	3.68253	2.90575
269	3.44126	3.71205	2.90832
270	3.44194	3.75251	2.88671
271	3.43973	3.79297	2.88686
272	3.45005	3.75228	2.88701
273	3.46037	3.76222	2.87539
274	3.47456	3.77217	2.88053
275	3.46886	3.75864	2.88568
276	3.48738	3.77082	2.89138
277	3.50591	3.78264	2.88567
278	3.46906	3.79445	2.87996
279	3.48093	3.81574	2.89751
280	3.49279	3.81429	2.88383
281	3.49231	3.81285	2.88543
282	3.50017	3.81867	2.88703
283	3.50803	3.81698	2.90402
284	3.51937	3.81528	2.90252
285	3.52957	3.79959	2.90102
286	3.53977	3.79264	2.89817
287	3.49375	3.79496	2.89334
288	3.50387	3.79728	2.88852
289	3.52209	3.78429	2.89231
290	3.54032	3.79656	2.90358
291	3.52757	3.80883	2.91036
292	3.53065	3.79586	2.91714
293	3.53372	3.79031	2.91595
294	3.54824	3.78477	2.91212
295	3.55268	3.77258	2.9083
296	3.55712	3.75859	2.89515
297	3.5516	3.7446	2.90164
298	3.56664	3.76619	2.90813
299	3.56411	3.74084	2.9111
300	3.56158	3.74258	2.90444
301	3.56092	3.74432	2.9082
302	3.5636	3.74296	2.91196
303	3.56629	3.74027	2.90439
304	3.60189	3.73758	2.91148
305	3.56719	3.80582	2.91857
306	3.56159	3.7922	2.91749
307	3.55599	3.77859	2.90978
308	3.58137	3.75121	2.90207
309	3.57397	3.73428	2.91376
310	3.56657	3.71735	2.90868
311	3.56387	3.77204	2.90359
312	3.59527	3.76728	2.91959
313	3.60537	3.78625	2.91139
314	3.61547	3.80522	2.91253
315	3.57894	3.78226	2.91367
316	3.58589	3.7913	2.89199
317	3.59284	3.80035	2.89853
318	3.60345	3.87392	2.90507
319	3.62032	3.86347	2.89098
320	3.63719	3.85302	2.89376
321	3.59555	3.82018	2.89654
322	3.6197	3.87822	2.89347
323	3.64385	3.85648	2.8845
324	3.62329	3.83474	2.88726
325	3.59299	3.87376	2.89002
326	3.60714	3.88097	2.88749
327	3.62129	3.88818	2.88722
328	3.61641	3.86374	2.88694
329	3.62457	3.89119	2.89005
330	3.63273	3.91864	2.88495
331	3.63636	3.91189	2.87985
332	3.63403	3.88837	2.88228
333	3.6317	3.86485	2.87566
334	3.64068	3.91659	2.86903
335	3.64285	3.90426	2.88409
336	3.64917	3.88682	2.87325
337	3.6555	3.86937	2.87605
338	3.66234	3.91775	2.87885
339	3.66779	3.90229	2.87327
340	3.67324	3.88682	2.87524
341	3.72455	3.87406	2.87721
342	3.71144	3.87731	2.87144
343	3.69833	3.88056	2.86495
344	3.71304	3.83052	2.85845
345	3.70008	3.8531	2.85841
346	3.68712	3.84211	2.86683
347	3.74198	3.83111	2.86348
348	3.71121	3.81414	2.86013
349	3.7278	3.81669	2.86404
350	3.7444	3.81924	2.86273
351	3.75626	3.74425	2.86142
352	3.74729	3.75567	2.86185
353	3.73831	3.76708	2.86015
354	3.75275	3.75073	2.85846
355	3.74001	3.75178	2.85107
356	3.72727	3.75283	2.8618
357	3.72613	3.71606	2.85938
358	3.73809	3.72457	2.85697
359	3.7411	3.73236	2.84799
360	3.7441	3.74016	2.84925
361	3.76607	3.70552	2.85051
362	3.75515	3.69206	2.85457
363	3.74422	3.6786	2.85301
364	3.78112	3.68462	2.85146
365	3.77887	3.70362	2.85228
366	3.77662	3.72262	2.85259
367	3.76858	3.67147	2.85291
368	3.77548	3.67009	2.84849
369	3.77928	3.68355	2.8553
370	3.78308	3.69701	2.8545
371	3.76557	3.6608	2.8537
372	3.80089	3.67145	2.83826
373	3.79034	3.6821	2.84526
374	3.77979	3.64287	2.85225
375	3.79594	3.63439	2.83197
376	3.80208	3.6259	2.83464
377	3.80822	3.65278	2.83732
378	3.81636	3.67051	2.81144
379	3.81107	3.68825	2.81463
380	3.80578	3.63552	2.8168
381	3.81302	3.63407	2.81897
382	3.80476	3.62787	2.81124
383	3.79649	3.62166	2.81661
384	3.80193	3.61938	2.82198
385	3.83413	3.62222	2.82126
386	3.82398	3.62505	2.82052
387	3.81382	3.65113	2.81978
388	3.79091	3.63701	2.82503
389	3.80111	3.62289	2.82294
390	3.81132	3.59224	2.82084
391	3.80023	3.60647	2.83504
392	3.80321	3.62318	2.83267
393	3.80619	3.63989	2.84163
394	3.7986	3.62741	2.8506
395	3.78896	3.62577	2.84232
396	3.79987	3.62413	2.83694
397	3.81077	3.62653	2.83156
398	3.80834	3.6261	2.84457
399	3.79889	3.62566	2.84892
400	3.78943	3.61495	2.85326
401	3.82809	3.63111	2.84641
402	3.83903	3.66876	2.84079
403	3.84997	3.70641	2.85273
404	3.83639	3.72503	2.86467
405	3.839	3.70874	2.86424
406	3.84161	3.69246	2.87364
407	3.83652	3.74094	2.88305
408	3.82001	3.76908	2.88655
409	3.80649	3.76381	2.87886
410	3.79297	3.75854	2.87118
411	3.84144	3.83171	2.88889
412	3.838	3.84125	2.89557
413	3.83457	3.85078	2.90225
414	3.80309	3.87872	2.91111
415	3.80924	3.88453	2.92341
416	3.81539	3.89033	2.92634
417	3.84191	3.93848	2.92926
418	3.86533	3.93793	2.94777
419	3.84876	3.95839	2.93772
420	3.8322	3.97886	2.92767
421	3.81511	3.99691	2.94604
422	3.80369	4.00204	2.95312
423	3.79226	4.00716	2.96019
424	3.81824	4.02926	2.96748
425	3.81671	4.00665	2.97021
426	3.81519	3.98404	2.97393
427	3.81936	4.04214	2.97765
428	3.81881	4.04367	2.9806
429	3.81827	4.04521	2.97909
430	3.81569	4.03791	2.97758
431	3.81001	4.06796	2.97465
432	3.80202	4.07803	2.97763
433	3.79403	4.08809	2.98062
434	3.79995	4.0374	2.98296
435	3.81536	4.04716	2.98305
436	3.83077	4.05692	2.98315
437	3.79348	4.10398	2.98183
438	3.80467	4.09957	3.00312
439	3.81585	4.09516	3.0044
440	3.81271	4.08728	3.00568
441	3.77897	4.14456	2.99255
442	3.77651	4.13052	2.9906
443	3.77405	4.11647	2.98865
444	3.80507	4.15078	2.98364
445	3.80053	4.15801	2.97083
446	3.79599	4.16525	2.97965
447	3.77285	4.15009	2.98847
448	3.77342	4.16116	2.98119
449	3.774	4.17224	2.97755
450	3.79166	4.18652	2.97391
451	3.77822	4.18512	2.95272
452	3.76478	4.18371	2.95423
453	3.80443	4.14183	2.95573
454	3.75959	4.19582	2.96138
455	3.76218	4.18744	2.96653
456	3.76476	4.17907	2.97168
457	3.75321	4.18918	2.95961
458	3.76665	4.19395	2.96925
459	3.78009	4.19872	2.96158
460	3.78425	4.21069	2.95392
461	3.78494	4.21587	2.95446
462	3.78564	4.22105	2.95123
463	3.76277	4.24137	2.94799
464	3.76079	4.28348	2.95883
465	3.77781	4.26516	2.94487
466	3.79483	4.24684	2.9309
467	3.78417	4.25584	2.94492
468	3.78223	4.27466	2.94546
469	3.7803	4.29347	2.9371
470	3.76228	4.31213	2.92874
471	3.75536	4.32489	2.94908
472	3.74844	4.33765	2.9394
473	3.72746	4.31751	2.92971
474	3.72331	4.31324	2.94253
475	3.71916	4.30898	2.94625
476	3.7502	4.25922	2.94998
477	3.73982	4.2896	2.93272
478	3.72727	4.28194	2.9585
479	3.71472	4.27428	2.95475
480	3.75233	4.2907	2.951
481	3.71709	4.29974	2.97352
482	3.68184	4.30878	2.96156
483	3.69605	4.24402	2.9496
484	3.69885	4.24021	2.94635
485	3.70164	4.2364	2.94544
486	3.70754	4.22595	2.95752
487	3.6726	4.18571	2.9696
488	3.67267	4.21003	2.95923
489	3.67275	4.23435	2.96349
490	3.6706	4.16407	2.96776
491	3.67702	4.15409	2.96563
492	3.68345	4.14412	2.98183
493	3.65786	4.09807	2.99802
494	3.66832	4.11062	2.96525
495	3.67877	4.12317	2.98023
496	3.6535	4.06699	2.99521
497	3.64135	4.05762	2.98377
498	3.62919	4.04824	2.9874
499	3.60511	4.00464	2.98253
500	3.66428	3.9592	2.97766
501	3.65391	3.94739	2.97202
502	3.64353	3.93558	2.97773
503	3.65458	3.91962	2.98344
504	3.64551	3.92472	2.98946
505	3.63644	3.92982	2.98826
506	3.63065	3.87722	2.98706
507	3.62066	3.86424	2.97408
508	3.61066	3.85125	2.96617
509	3.62457	3.84735	2.96792
510	3.61408	3.83481	2.96967
511	3.61469	3.82014	2.9641
512	3.6153	3.80547	2.96671
513	3.60988	3.80547	2.96932
514	3.61923	3.79151	2.96366
515	3.62858	3.77754	2.96208
516	3.60082	3.76803	2.96521
517	3.60354	3.7553	2.96833
518	3.60626	3.74256	2.95083
519	3.58966	3.73636	2.94782
520	3.59067	3.73757	2.94481
521	3.59169	3.73879	2.94641
522	3.61666	3.7156	2.94987
523	3.6243	3.74836	2.95332
524	3.61492	3.74218	2.95011
525	3.60554	3.73601	2.94544
526	3.59395	3.76884	2.93966
527	3.59204	3.74559	2.93388
528	3.59013	3.72233	2.94256
529	3.60494	3.73555	2.93032
530	3.58345	3.72896	2.91807
531	3.56196	3.72238	2.92439
532	3.58749	3.7421	2.92226
533	3.58901	3.74056	2.92013
534	3.58359	3.72465	2.90868
535	3.57817	3.70874	2.91613
536	3.57206	3.76563	2.91089
537	3.57155	3.74882	2.90565
538	3.57105	3.73201	2.91872
539	3.54128	3.79456	2.91544
540	3.55832	3.76641	2.91216
541	3.57536	3.73826	2.90767
542	3.56967	3.79702	2.91218
543	3.55446	3.7866	2.9167
544	3.53925	3.77619	2.91307
545	3.56991	3.76585	2.90924
546	3.5483	3.81597	2.90951
547	3.55963	3.78186	2.90977
548	3.57096	3.74774	2.90964
549	3.57104	3.77218	2.89989
550	3.54576	3.77956	2.89014
551	3.52047	3.78693	2.89762
552	3.57299	3.75603	2.89549
553	3.55347	3.75038	2.89336
554	3.53395	3.74472	2.88459
555	3.5331	3.78379	2.88346
556	3.5354	3.77431	2.88233
557	3.53749	3.8177	2.87402
558	3.53957	3.86109	2.88237
559	3.53782	3.80886	2.87809
560	3.53807	3.81046	2.8738
561	3.53833	3.81205	2.86323
562	3.51761	3.83882	2.86134
563	3.51489	3.86167	2.85945
564	3.51216	3.88453	2.84458
565	3.5105	3.86343	2.83949
566	3.52355	3.86886	2.83441
567	3.53659	3.87429	2.83352
568	3.51316	3.84943	2.83061
569	3.50375	3.87019	2.82841
570	3.51373	3.87695	2.82622
571	3.52372	3.88371	2.80795
572	3.5347	3.84979	2.8101
573	3.52998	3.8749	2.81224
574	3.52526	3.9	2.79287
575	3.51294	3.90199	2.79956
576	3.50306	3.90511	2.80625
577	3.49317	3.90824	2.80698
578	3.53612	3.87176	2.80626
579	3.50918	3.87459	2.80376
580	3.5189	3.88577	2.80127
581	3.52863	3.89695	2.80702
582	3.52818	3.85386	2.80845
583	3.51216	3.8731	2.80988
584	3.49614	3.89234	2.79932
585	3.48302	3.85165	2.80062
586	3.50049	3.82936	2.80191
587	3.51797	3.80706	2.80259
588	3.46637	3.85134	2.80745
589	3.49561	3.82949	2.81344
590	3.52484	3.80763	2.81944
591	3.49564	3.81732	2.79424
592	3.47776	3.79782	2.79746
593	3.46174	3.77535	2.80068
594	3.44571	3.75288	2.80882
595	3.47471	3.74835	2.80868
596	3.47799	3.75089	2.80854
597	3.48126	3.75343	2.81456
598	3.46166	3.67877	2.80885
599	3.46016	3.68111	2.80314
600	3.45866	3.68346	2.82021
601	3.45302	3.58626	2.81058
602	3.44744	3.59748	2.81258
603	3.44056	3.60188	2.81459
604	3.43367	3.60629	2.82891
605	3.44166	3.57991	2.82267
606	3.44583	3.55899	2.81644
607	3.45001	3.53808	2.81915
608	3.43276	3.50856	2.80677
609	3.43161	3.49559	2.81213
610	3.43046	3.48263	2.81748
611	3.4162	3.46729	2.80774
612	3.42146	3.45125	2.81239
613	3.42672	3.43522	2.81703
614	3.39662	3.45949	2.8146
615	3.41902	3.41252	2.8142
616	3.40519	3.4087	2.8138
617	3.39137	3.40488	2.80145
618	3.3687	3.43024	2.81018
619	3.38287	3.42029	2.81891
620	3.39703	3.41035	2.81406
621	3.37483	3.37941	2.80294
622	3.36452	3.37027	2.8041
623	3.35421	3.36114	2.80526
624	3.3519	3.35341	2.81064
625	3.37859	3.36464	2.81157
626	3.3798	3.36765	2.81251
627	3.381	3.37067	2.81417
628	3.38345	3.35321	2.82481
629	3.38131	3.35834	2.82337
630	3.37916	3.36346	2.82194
631	3.35461	3.35928	2.80885
632	3.35015	3.37282	2.81889
633	3.34569	3.38636	2.82893
634	3.37067	3.38181	2.83062
635	3.36573	3.3512	2.82445
636	3.36079	3.36977	2.81827
637	3.34326	3.38834	2.81945
638	3.33917	3.39964	2.83228
639	3.33366	3.37559	2.8206
640	3.32815	3.35155	2.80891
641	3.36309	3.3634	2.80528
642	3.35428	3.37312	2.80784
643	3.34547	3.38284	2.81041
644	3.30209	3.38832	2.83326
645	3.30504	3.3825	2.84079
646	3.30798	3.38066	2.84831
647	3.30111	3.37883	2.83286
648	3.30154	3.42556	2.83622
649	3.30085	3.42697	2.83958
650	3.30016	3.42839	2.84252
651	3.30972	3.42823	2.83948
652	3.30278	3.44151	2.84554
653	3.29583	3.45479	2.85159
654	3.30623	3.51667	2.84374
655	3.30271	3.49949	2.84037
656	3.2992	3.51478	2.837
657	3.27695	3.53007	2.83713
658	3.28036	3.60137	2.84606
659	3.28377	3.62205	2.85499
660	3.2864	3.64274	2.85546
661	3.28192	3.67396	2.85613
662	3.27236	3.71355	2.85776
663	3.2628	3.75314	2.8594
664	3.27955	3.78428	2.85438
665	3.28399	3.86697	2.85418
666	3.28843	3.88482	2.85398
667	3.26288	3.90267	2.85772
668	3.27312	3.94011	2.85609
669	3.28336	3.95759	2.85445
670	3.29467	3.97506	2.86353
671	3.29437	4.10107	2.84285
672	3.28589	4.14363	2.84891
673	3.27741	4.1862	2.85497
674	3.25117	4.22609	2.86299
675	3.27149	4.30805	2.86137
676	3.29181	4.34372	2.85974
677	3.25772	4.37938	2.85253
678	3.26435	4.36238	2.85815
679	3.27098	4.3732	2.86376
680	3.26881	4.38402	2.83656
681	3.26929	4.49968	2.85466
682	3.26977	4.50252	2.85108
683	3.23478	4.50535	2.8475
684	3.28487	4.56609	2.84372
685	3.26927	4.5333	2.84827
686	3.25367	4.5466	2.85282
687	3.23973	4.5599	2.86084
688	3.24524	4.57168	2.86076
689	3.25076	4.55761	2.86068
690	3.25139	4.54354	2.83885
691	3.25246	4.53368	2.84249
692	3.25354	4.52413	2.84677
693	3.26502	4.51457	2.85105
694	3.22994	4.49918	2.84183
695	3.23515	4.51238	2.84186
696	3.24035	4.48001	2.8419
697	3.25124	4.44764	2.84152
698	3.24746	4.41118	2.84247
699	3.24368	4.40872	2.84341
700	3.24548	4.40626	2.85355
701	3.23818	4.3938	2.84417
702	3.23088	4.39596	2.84291
703	3.24133	4.39812	2.84165
704	3.24066	4.38851	2.84642
705	3.23998	4.39168	2.84829
706	3.20334	4.36985	2.85016
707	3.22943	4.34802	2.85477
708	3.22501	4.40305	2.84438
709	3.22059	4.37201	2.84236
710	3.23436	4.34097	2.84035
711	3.21463	4.31969	2.84578
712	3.1949	4.31264	2.84785
713	3.21532	4.30559	2.84992
714	3.2147	4.31539	2.84901
715	3.21409	4.32736	2.85596
716	3.22851	4.32877	2.86291
717	3.21345	4.33019	2.85188
718	3.21807	4.27455	2.84881
719	3.2227	4.29255	2.84574
720	3.22442	4.31054	2.86332
721	3.20463	4.25058	2.87751
722	3.18485	4.20696	2.87796
723	3.22952	4.20904	2.87842
724	3.21105	4.21112	2.87815
725	3.19258	4.22844	2.87288
726	3.18729	4.18326	2.86761
727	3.20363	4.19299	2.88511
728	3.21998	4.20271	2.88478
729	3.23577	4.13594	2.88445
730	3.20134	4.13644	2.89391
731	3.20871	4.13693	2.90657
732	3.21609	4.08553	2.90711
733	3.20897	4.07568	2.90764
734	3.2141	4.06583	2.9049
735	3.21922	4.03336	2.90514
736	3.19193	4.01454	2.90538
737	3.19557	3.99572	2.91562
738	3.1992	3.94522	2.91993
739	3.20823	3.93965	2.92424
740	3.17257	3.93128	2.92228
741	3.19649	3.92291	2.92579
742	3.2204	3.91467	2.92929
743	3.23559	3.8984	2.92981
744	3.22083	3.88213	2.9361
745	3.20608	3.87386	2.93529
746	3.21961	3.86892	2.93448
747	3.19987	3.86398	2.96477
748	3.18014	3.83651	2.96583
749	3.20138	3.79674	2.96689
750	3.19234	3.77986	2.9707
751	3.1833	3.76298	2.98212
752	3.20841	3.73283	2.99355
753	3.20652	3.72786	2.99956
754	3.20577	3.7229	2.98986
755	3.20503	3.74049	2.99065
756	3.19128	3.72075	2.99143
757	3.1968	3.70101	2.99697
758	3.20232	3.73337	3.00199
759	3.2213	3.71388	3.00701
760	3.20206	3.69439	3.00532
761	3.18283	3.62844	3.00623
762	3.19614	3.64889	3.00713
763	3.20536	3.65143	3.00033
764	3.21351	3.65397	3.00309
765	3.22166	3.66805	3.00585
766	3.19603	3.64597	3.03301
767	3.19061	3.6239	3.0194
768	3.18518	3.63836	3.02064
769	3.21137	3.62771	3.02187
770	3.2182	3.61706	3.02312
771	3.22503	3.59404	3.02846
772	3.22114	3.62056	3.0338
773	3.20904	3.62184	3.02337
774	3.19695	3.62311	3.02319
775	3.22439	3.58742	3.023
776	3.22238	3.60431	3.04152
777	3.21788	3.62121	3.02219
778	3.21337	3.57708	3.02258
779	3.22277	3.59676	3.02297
780	3.22362	3.59715	3.02139
781	3.22447	3.59755	3.02502
782	3.22147	3.60736	3.02864
783	3.21797	3.60166	3.02678
784	3.21448	3.59596	3.01956
785	3.21937	3.5949	3.01233
786	3.21314	3.5867	3.00587
787	3.21538	3.57849	3.00731
788	3.21763	3.5675	3.00876
789	3.23443	3.57386	3.00395
790	3.23657	3.5871	2.99055
791	3.2387	3.60034	2.99227
792	3.23611	3.5458	2.994
793	3.24305	3.54282	3.00504
794	3.24999	3.54736	3.00342
795	3.23605	3.55191	3.0018
796	3.2411	3.54501	2.99065
797	3.24615	3.53786	2.99037
798	3.23812	3.53071	2.99008
799	3.25646	3.55638	2.99476
800	3.25991	3.54047	2.98775
801	3.26337	3.52456	2.98439
802	3.25193	3.56738	2.98104
803	3.2512	3.52789	2.97286
804	3.25047	3.52756	2.96428
805	3.24901	3.52724	2.95571
806	3.22854	3.55245	2.96069
807	3.23706	3.5326	2.95261
808	3.24558	3.51275	2.94454
809	3.24555	3.49816	2.91948
810	3.24751	3.49734	2.92587
811	3.24947	3.49652	2.93226
812	3.26596	3.50699	2.93092
813	3.25766	3.51749	2.9237
814	3.24936	3.52798	2.92248
815	3.26905	3.56529	2.92126
816	3.25672	3.54886	2.91924
817	3.24439	3.54677	2.92112
818	3.25573	3.54468	2.923
819	3.24744	3.56573	2.92701
820	3.25242	3.58936	2.92465
821	3.25741	3.613	2.92229
822	3.26789	3.59917	2.91261
823	3.2602	3.59838	2.91122
824	3.25251	3.59759	2.91115
825	3.24663	3.60285	2.91108
826	3.25775	3.63517	2.91683
827	3.26888	3.64475	2.91692
828	3.24534	3.65434	2.917
829	3.2395	3.65674	2.91814
830	3.25676	3.66923	2.91814
831	3.27403	3.68172	2.91815
832	3.24107	3.7047	2.92409
833	3.25388	3.72796	2.92466
834	3.26669	3.75121	2.92522
835	3.26786	3.70944	2.91106
836	3.27003	3.72306	2.9275
837	3.2722	3.73669	2.91657
838	3.25713	3.7602	2.90564
839	3.2924	3.76401	2.9146
840	3.27587	3.73813	2.90832
841	3.25935	3.71224	2.91307
842	3.26643	3.74499	2.91783
843	3.27699	3.75567	2.90586
844	3.28755	3.76634	2.90919
845	3.26261	3.78211	2.91253
846	3.28294	3.76578	2.92754
847	3.30326	3.74945	2.90965
848	3.27463	3.76578	2.89175
849	3.27295	3.74389	2.90379
850	3.26961	3.7605	2.89988
851	3.26626	3.77712	2.89597
852	3.29353	3.77822	2.90649
853	3.28979	3.78596	2.91477
854	3.28605	3.7937	2.90642
855	3.30329	3.76239	2.89807
856	3.29772	3.75329	2.90177
857	3.29215	3.74418	2.8978
858	3.30458	3.7221	2.89383
859	3.28831	3.73046	2.89172
860	3.29345	3.70976	2.88744
861	3.29858	3.68906	2.88317
862	3.30518	3.61867	2.87089
863	3.29885	3.64407	2.87176
864	3.29253	3.66947	2.87293
865	3.30663	3.65484	2.8741
866	3.29784	3.60889	2.88092
867	3.28905	3.59043	2.87497
868	3.29951	3.57196	2.86902
869	3.29397	3.53733	2.85786
870	3.30072	3.52395	2.86448
871	3.30746	3.51057	2.8711
872	3.30926	3.50744	2.86096
873	3.31619	3.49722	2.8615
874	3.32313	3.48699	2.86205
875	3.31287	3.49867	2.85279
876	3.33092	3.48365	2.85819
877	3.34897	3.46862	2.8484
878	3.31237	3.46532	2.83861
879	3.31707	3.46715	2.83067
880	3.30984	3.47911	2.83181
881	3.30261	3.49106	2.83296
882	3.33564	3.4617	2.82655
883	3.33826	3.46359	2.82734
884	3.34089	3.46549	2.82814
885	3.32228	3.44194	2.83982
886	3.31062	3.45388	2.82148
887	3.29896	3.46582	2.82102
888	3.30051	3.45919	2.82056
889	3.33206	3.48364	2.82106
890	3.31309	3.49096	2.81302
891	3.29413	3.49828	2.80498
892	3.30108	3.49586	2.8032
893	3.32133	3.4896	2.80599
894	3.34157	3.48334	2.80878
895	3.329	3.50498	2.81081
896	3.32363	3.51045	2.81096
897	3.31826	3.51592	2.81112
898	3.32854	3.55574	2.82045
899	3.31374	3.55092	2.80292
900	3.31407	3.5461	2.80035
901	3.3144	3.53689	2.79777
902	3.33753	3.58538	2.79839
903	3.32391	3.58856	2.79662
904	3.31029	3.59173	2.79484
905	3.30613	3.57494	2.79715
906	3.31033	3.59041	2.79153
907	3.31454	3.60587	2.78591
908	3.31549	3.59102	2.78669
909	3.33742	3.59143	2.77966
910	3.33854	3.59184	2.78488
911	3.33966	3.60915	2.79011
912	3.32237	3.62619	2.79509
913	3.32821	3.6534	2.79892
914	3.33404	3.68062	2.80274
915	3.33345	3.68352	2.81116
916	3.32872	3.65981	2.80344
917	3.32399	3.63609	2.79572
918	3.32975	3.66512	2.80747
919	3.3017	3.67736	2.8
920	3.32895	3.6896	2.79254
921	3.3562	3.68865	2.78802
922	3.33133	3.68232	2.79367
923	3.31617	3.676	2.78827
924	3.301	3.69696	2.78286
925	3.34458	3.72206	2.78722
926	3.33074	3.71844	2.79194
927	3.3169	3.71481	2.79665
928	3.31325	3.74301	2.79359
929	3.33677	3.7289	2.79396
930	3.33378	3.71478	2.79433
931	3.33079	3.7157	2.7825
932	3.29783	3.73334	2.78789
933	3.29647	3.71824	2.78381
934	3.29512	3.70314	2.77973
935	3.33294	3.73413	2.79005
936	3.32137	3.7259	2.78228
937	3.30979	3.71766	2.77452
938	3.29643	3.72846	2.78289
939	3.30285	3.73583	2.77746
940	3.29269	3.7432	2.77204
941	3.28253	3.79022	2.78935
942	3.29121	3.80742	2.77889
943	3.28008	3.82462	2.76843
944	3.26896	3.9028	2.77582
945	3.28858	3.92358	2.77677
946	3.2943	3.93359	2.77361
947	3.30003	3.9436	2.77044
948	3.29151	4.01138	2.77166
949	3.27771	4.02883	2.77084
950	3.28659	4.04628	2.77002
951	3.29547	4.054	2.7781
952	3.27234	4.10612	2.77844
953	3.27884	4.15823	2.77877
954	3.28533	4.12415	2.77268
955	3.28376	4.2035	2.77709
956	3.28002	4.20547	2.77288
957	3.27628	4.20745	2.76867
958	3.24998	4.20327	2.77613
959	3.26991	4.22685	2.77372
960	3.26337	4.25043	2.77132
961	3.25682	4.21468	2.78318
962	3.25925	4.19486	2.76727
963	3.25447	4.17504	2.76428
964	3.24969	4.14183	2.76129
965	3.24809	4.11836	2.77208
966	3.23938	4.09489	2.77627
967	3.23066	4.11912	2.78046
968	3.23434	4.03607	2.78424
969	3.2404	4.02551	2.78032
970	3.24646	4.01494	2.7764
971	3.22831	3.9448	2.7691
972	3.23554	3.93376	2.77457
973	3.24374	3.92272	2.76993
974	3.25193	3.86814	2.76529
975	3.23257	3.84149	2.77111
976	3.23371	3.81483	2.76876
977	3.23486	3.80551	2.76641
978	3.23314	3.80363	2.78039
979	3.2362	3.80218	2.76976
980	3.23925	3.80073	2.76767
981	3.21688	3.78496	2.76559
982	3.20419	3.77501	2.77147
983	3.21148	3.76506	2.77106
984	3.21878	3.76393	2.77065
985	3.22438	3.75655	2.76334
986	3.22025	3.74916	2.76658
987	3.21611	3.75697	2.76983
988	3.21475	3.73671	2.77581
989	3.21023	3.74886	2.76427
990	3.20571	3.76101	2.75932
991	3.23657	3.74777	2.75436
992	3.23207	3.73459	2.75749
993	3.22757	3.7214	2.75662
994	3.23838	3.79222	2.75576
995	3.20918	3.73319	2.7529
996	3.20578	3.73887	2.7547
997	3.20239	3.74456	2.7565
998	3.1917	3.72814	2.74979
999	3.20457	3.73804	2.75079
1000	3.21743	3.74793	2.75179
1001	3.21034	3.74674	2.76531
1002	3.20358	3.75301	2.74509
1003	3.19683	3.75929	2.7466
1004	3.20992	3.75758	2.74811
1005	3.22094	3.76178	2.76674
1006	3.21273	3.76597	2.76372
1007	3.20452	3.80671	2.7607
1008	3.2029	3.81508	2.76495
1009	3.20522	3.82892	2.76805
1010	3.20754	3.84276	2.77115
1011	3.18869	3.8322	2.75901
1012	3.19299	3.83327	2.75379
1013	3.19729	3.83435	2.7607
1014	3.2026	3.81655	2.76762
1015	3.19515	3.83705	2.77218
1016	3.18771	3.85755	2.77982
1017	3.2048	3.83953	2.78746
1018	3.20835	3.91049	2.76847
1019	3.20469	3.89885	2.77566
1020	3.20103	3.8872	2.78285
1021	3.20154	3.88775	2.78578
1022	3.19912	3.89146	2.78445
1023	3.19669	3.89518	2.78313
1024	3.18942	3.90069	2.79498
1025	3.19108	3.92127	2.78359
1026	3.20267	3.94184	2.78789
1027	3.21425	3.92692	2.79218
1028	3.20453	3.91043	2.79147
1029	3.19676	3.89393	2.78588
1030	3.18898	3.94277	2.7803
1031	3.20748	3.90264	2.7914
1032	3.19695	3.91125	2.78657
1033	3.18643	3.91987	2.78174
1034	3.1977	3.89746	2.78537
1035	3.20299	3.91866	2.77439
1036	3.20828	3.93986	2.77264
1037	3.19244	3.94781	2.77089
1038	3.1927	3.95336	2.79074
1039	3.18569	3.95891	2.78479
1040	3.17867	3.92447	2.77884
1041	3.18367	3.91294	2.79208
1042	3.18009	3.92772	2.78889
1043	3.17652	3.9425	2.78571
1044	3.17314	3.94503	2.79274
1045	3.18512	3.91913	2.79904
1046	3.19709	3.89322	2.79227
1047	3.16351	3.99489	2.78549
1048	3.18389	3.99612	2.7989
1049	3.18361	3.99735	2.79572
1050	3.18333	3.98799	2.79254
1051	3.17629	3.99496	2.79326
1052	3.18346	4.00194	2.79104
1053	3.19063	4.00547	2.78883
1054	3.21159	4.016	2.79586
1055	3.19582	4.00874	2.78909
1056	3.18005	4.00147	2.78231
1057	3.17427	4.01921	2.78784
1058	3.17065	4.02444	2.78398
1059	3.1673	4.02968	2.78599
1060	3.16395	4.03095	2.78801
1061	3.17068	4.0236	2.79146
1062	3.16246	4.01625	2.79081
1063	3.15425	4.03687	2.79016
1064	3.18419	4.01328	2.79249
1065	3.17953	4.04702	2.7875
1066	3.17487	4.08075	2.78721
1067	3.17206	4.04938	2.78692
1068	3.16345	4.03724	2.7855
1069	3.16682	4.02511	2.78916
1070	3.1702	3.97396	2.79283
1071	3.20113	3.99104	2.77721
1072	3.17313	4.00812	2.78833
1073	3.14513	3.98598	2.79343
1074	3.15137	3.9966	2.79853
1075	3.14965	4.00722	2.78656
1076	3.14794	4.0119	2.79266
1077	3.15127	3.97967	2.79875
1078	3.14342	3.99711	2.78916
1079	3.14561	4.01455	2.79212
1080	3.1478	4.00456	2.79508
1081	3.14251	3.99627	2.79719
1082	3.13907	3.98798	2.79362
1083	3.13564	3.9731	2.7954
1084	3.11465	3.97095	2.79717
1085	3.11421	3.96881	2.79987
1086	3.12141	4.03431	2.80431
1087	3.12861	4.05626	2.80874
1088	3.12522	4.05427	2.78896
1089	3.13433	4.05228	2.79247
1090	3.14344	3.98907	2.79599
1091	3.11483	4.00001	2.79822
1092	3.10232	4.01094	2.80532
1093	3.08982	4.02781	2.80994
1094	3.12178	4.05923	2.81457
1095	3.11155	4.09066	2.79646
1096	3.10132	4.09883	2.79916
1097	3.09837	4.09851	2.80185
1098	3.10588	4.09819	2.80393
1099	3.10281	4.08881	2.80257
1100	3.09973	4.11919	2.80121
1101	3.08522	4.13301	2.78797
1102	3.10432	4.14682	2.81135
1103	3.12342	4.14773	2.80567
1104	3.09215	4.15588	2.8
1105	3.09361	4.16402	2.82684
1106	3.09507	4.24372	2.81832
1107	3.09463	4.24607	2.80979
1108	3.06332	4.24842	2.8297
1109	3.07894	4.25449	2.82941
1110	3.09456	4.27144	2.82912
1111	3.09541	4.28153	2.82024
1112	3.08745	4.29162	2.8273
1113	3.07949	4.39697	2.83436
1114	3.06279	4.41035	2.85825
1115	3.05991	4.42373	2.84168
1116	3.05702	4.39637	2.84307
1117	3.07946	4.42334	2.84446
1118	3.08287	4.45031	2.872
1119	3.08628	4.41707	2.86357
1120	3.07329	4.48797	2.85513
1121	3.06637	4.50876	2.85453
1122	3.06091	4.52955	2.86781
1123	3.05545	4.50309	2.88108
1124	3.08374	4.49762	2.86237
1125	3.07926	4.49215	2.8837
1126	3.07479	4.42531	2.88645
1127	3.06856	4.43434	2.88921
1128	3.05798	4.44337	2.88308
1129	3.0474	4.41999	2.88489
1130	3.05195	4.34868	2.8867
1131	3.05297	4.33593	2.89031
1132	3.05099	4.32318	2.89125
1133	3.04902	4.31483	2.89218
1134	3.04899	4.28925	2.90375
1135	3.05074	4.26367	2.88318
1136	3.05248	4.21772	2.88382
1137	3.07505	4.18866	2.88447
1138	3.04996	4.1596	2.8934
1139	3.02488	4.17668	2.89377
1140	3.0628	4.14631	2.89414
1141	3.05297	4.11594	2.89113
1142	3.04313	4.13351	2.88938
1143	3.0439	4.10709	2.88764
1144	3.05413	4.08444	2.88952
1145	3.04872	4.06179	2.88483
1146	3.04331	4.05516	2.88983
1147	3.05212	4.0415	2.89483
1148	3.05419	4.02784	2.88808
1149	3.05627	4.00351	2.89483
1150	3.05934	4.02975	2.90157
1151	3.05439	4.056	2.89841
1152	3.04944	4.05678	2.88428
1153	3.04558	4.06318	2.87015
1154	3.06585	4.06339	2.88496
1155	3.06069	4.06361	2.88359
1156	3.05554	4.02887	2.88222
1157	3.05831	4.04149	2.90103
1158	3.05758	4.0541	2.88679
1159	3.05684	4.08147	2.88576
1160	3.04007	4.079	2.88474
1161	3.04348	4.07652	2.89817
1162	3.0469	4.07754	2.89051
1163	3.05926	4.08428	2.88285
1164	3.05643	4.09102	2.88163
1165	3.05374	4.13284	2.87838
1166	3.05106	4.1237	2.87513
1167	3.03821	4.12801	2.88683
1168	3.05507	4.13231	2.89066
1169	3.07193	4.11784	2.88994
1170	3.05035	4.12307	2.88921
1171	3.05668	4.1283	2.8788
1172	3.06301	4.10709	2.87797
1173	3.03599	4.12403	2.87714
1174	3.05161	4.14096	2.87922
1175	3.0606	4.16897	2.87949
1176	3.06958	4.12108	2.87977
1177	3.03779	4.12625	2.86653
1178	3.04171	4.13142	2.87593
1179	3.04563	4.13447	2.88532
1180	3.03985	4.132	2.8871
1181	3.04638	4.12954	2.88963
1182	3.0529	4.16191	2.88541
1183	3.06729	4.1477	2.88119
1184	3.06923	4.13349	2.87631
1185	3.07116	4.13698	2.87894
1186	3.05966	4.14549	2.88157
1187	3.04957	4.154	2.87895
1188	3.05594	4.16938	2.87876
1189	3.06231	4.13789	2.87857
1190	3.08054	4.16392	2.87259
1191	3.07245	4.18996	2.874
1192	3.06436	4.16153	2.87509
1193	3.08765	4.11889	2.87618
1194	3.08094	4.07626	2.86382
1195	3.07423	4.09725	2.87522
1196	3.07231	4.0703	2.88661
1197	3.05783	4.04334	2.88392
1198	3.06418	3.98844	2.88153
1199	3.07053	4.01087	2.87913
1200	3.06977	3.99832	2.88543
1201	3.07795	3.98577	2.8817
1202	3.08613	3.96533	2.8822
1203	3.06421	3.94973	2.8827
1204	3.0756	3.93413	2.87337
1205	3.08698	3.89613	2.88487
1206	3.1014	3.90633	2.88844
1207	3.09226	3.91652	2.89201
1208	3.08132	3.91249	2.87745
1209	3.07038	3.89393	2.8777
1210	3.10285	3.87538	2.87796
1211	3.10394	3.87346	2.88662
1212	3.10502	3.92825	2.87808
1213	3.09698	3.88964	2.86953
1214	3.10157	3.85103	2.86565
1215	3.10616	3.86085	2.86375
1216	3.09992	3.87829	2.86186
1217	3.11388	3.89573	2.85772
1218	3.11938	3.88018	2.86941
1219	3.12488	3.89144	2.86856
1220	3.10516	3.90271	2.8677
1221	3.11847	3.91575	2.85972
1222	3.13179	3.96537	2.86621
1223	3.13844	3.94182	2.8727
1224	3.13447	3.91828	2.86835
1225	3.1305	3.92337	2.86971
1226	3.14032	3.95523	2.87106
1227	3.14558	3.98709	2.86289
1228	3.15083	3.97156	2.85238
1229	3.1776	3.98905	2.85247
1230	3.14134	4.00654	2.85255
1231	3.16802	4.02114	2.86215
1232	3.19471	4.05503	2.85586
1233	3.17259	4.07508	2.84957
1234	3.17426	4.09514	2.83399
1235	3.17592	4.10866	2.83088
1236	3.18923	4.11522	2.82776
1237	3.20107	4.12178	2.83833
1238	3.21291	4.12573	2.83496
1239	3.19838	4.21562	2.8316
1240	3.23107	4.21668	2.81058
1241	3.23784	4.21774	2.82282
1242	3.24461	4.23422	2.82079
1243	3.24511	4.24981	2.81876
1244	3.2466	4.2654	2.81856
1245	3.2481	4.34541	2.813
1246	3.24944	4.34279	2.80744
1247	3.26248	4.34017	2.81301
1248	3.27553	4.36131	2.80309
1249	3.2722	4.39231	2.80212
1250	3.27176	4.42332	2.80114
1251	3.27133	4.45324	2.81244
1252	3.3161	4.52964	2.80587
1253	3.30735	4.52584	2.79931
1254	3.3192	4.52204	2.79568
1255	3.33106	4.50914	2.79611
1256	3.3233	4.53486	2.79655
1257	3.33471	4.56058	2.79488
1258	3.34613	4.56277	2.78019
1259	3.36188	4.58649	2.78396
1260	3.35622	4.61021	2.78773
1261	3.35056	4.55529	2.79521
1262	3.38537	4.57188	2.79261
1263	3.37327	4.59578	2.79001
1264	3.38334	4.61969	2.78994
1265	3.39341	4.63324	2.78984
1266	3.41128	4.63693	2.78974
1267	3.40358	4.64063	2.78472
1268	3.39587	4.67331	2.78203
1269	3.42385	4.66614	2.78325
1270	3.41961	4.65898	2.78447
1271	3.41536	4.65076	2.77035
1272	3.42804	4.69215	2.7702
1273	3.44485	4.73354	2.77006
1274	3.46166	4.68256	2.77214
1275	3.47874	4.72069	2.77455
1276	3.50581	4.70214	2.77696
1277	3.50804	4.68359	2.76758
1278	3.51028	4.73563	2.76758
1279	3.53051	4.74814	2.76758
1280	3.53169	4.76065	2.75536
1281	3.53288	4.69709	2.74184
1282	3.55034	4.69212	2.74556
1283	3.55702	4.68714	2.74929
1284	3.56233	4.68932	2.74861
1285	3.56764	4.70995	2.74606
1286	3.5854	4.69538	2.74351
1287	3.58493	4.6808	2.72849
1288	3.58446	4.65467	2.73539
1289	3.58102	4.67369	2.72572
1290	3.57721	4.69271	2.71605
1291	3.57341	4.62276	2.71725
1292	3.63881	4.64478	2.72328
1293	3.63422	4.6668	2.72932
1294	3.62964	4.61186	2.715
1295	3.64004	4.59588	2.71501
1296	3.66286	4.5799	2.71503
1297	3.66081	4.52709	2.70987
1298	3.65876	4.56209	2.70542
1299	3.68971	4.57566	2.70097
1300	3.69163	4.58923	2.69454
1301	3.69355	4.55835	2.69974
1302	3.68276	4.5606	2.69172
1303	3.69281	4.56284	2.6837
1304	3.70285	4.53178	2.68117
1305	3.7031	4.52999	2.6795
1306	3.76381	4.5282	2.67783
1307	3.74459	4.51457	2.66281
1308	3.72537	4.49821	2.6702
1309	3.72104	4.47751	2.67759
1310	3.74678	4.45681	2.66215
1311	3.77252	4.39146	2.66169
1312	3.73695	4.40075	2.66056
1313	3.75114	4.41005	2.65943
1314	3.76534	4.43702	2.6601
1315	3.76165	4.41254	2.6571
1316	3.778	4.38807	2.6541
1317	3.79435	4.4101	2.66048
1318	3.78125	4.36175	2.6592
1319	3.80113	4.31341	2.65792
1320	3.80174	4.29529	2.65172
1321	3.80235	4.30067	2.64413
1322	3.83382	4.27908	2.63654
1323	3.82375	4.2575	2.6492
1324	3.81367	4.24336	2.63174
1325	3.85686	4.24081	2.6371
1326	3.84821	4.23826	2.64246
1327	3.83957	4.20631	2.63833
1328	3.84876	4.19618	2.64002
1329	3.86569	4.18605	2.6417
1330	3.86493	4.18006	2.63527
1331	3.86416	4.17164	2.64156
1332	3.91925	4.17649	2.64785
1333	3.90884	4.18133	2.63558
1334	3.89842	4.21357	2.63883
1335	3.90729	4.21166	2.63235
1336	3.89613	4.20974	2.62587
1337	3.88498	4.21585	2.64497
1338	3.88333	4.21456	2.64499
1339	3.89913	4.21327	2.64502
1340	3.91493	4.20604	2.64217
1341	3.90749	4.21517	2.63903
1342	3.89278	4.20117	2.63588
1343	3.91158	4.18718	2.66232
1344	3.93038	4.19583	2.66481
1345	3.88822	4.19588	2.6623
1346	3.89607	4.19594	2.6598
1347	3.90391	4.175	2.66165
1348	3.92522	4.15622	2.6566
1349	3.92101	4.15634	2.65155
1350	3.91679	4.15646	2.64779
1351	3.93422	4.07604	2.64999
1352	3.89282	4.03766	2.65218
1353	3.89061	3.99928	2.65282
1354	3.8884	4.04292	2.6512
1355	3.91137	3.99939	2.64957
1356	3.90085	3.95585	2.65026
1357	3.89033	3.89183	2.65591
1358	3.90776	3.87184	2.64969
1359	3.89383	3.85185	2.64348
1360	3.8799	3.81519	2.63853
1361	3.91752	3.82735	2.63988
1362	3.90607	3.81139	2.64124
1363	3.89463	3.79544	2.64645
1364	3.90715	3.82707	2.63776
1365	3.85709	3.84244	2.62908
1366	3.8485	3.85781	2.64001
1367	3.83991	3.87209	2.64248
1368	3.88104	3.87029	2.63749
1369	3.88813	3.86848	2.63251
1370	3.89521	3.89774	2.63294
1371	3.89306	3.91358	2.63791
1372	3.89276	3.94582	2.64289
1373	3.89247	3.97806	2.6357
1374	3.88366	3.98138	2.63663
1375	3.86511	3.98326	2.63755
1376	3.87063	3.98514	2.64225
1377	3.87614	4.04407	2.64075
1378	3.83874	4.03812	2.63925
1379	3.84218	4.03216	2.62714
1380	3.84562	4.07581	2.62225
1381	3.8559	4.08834	2.62626
1382	3.84836	4.10087	2.63026
1383	3.84082	4.09184	2.62406
1384	3.80865	4.10867	2.61874
1385	3.8146	4.07859	2.61341
1386	3.82054	4.04852	2.61819
1387	3.81186	4.09149	2.62192
1388	3.83411	4.06149	2.62564
1389	3.84474	4.03148	2.62163
1390	3.85537	4.02117	2.61448
1391	3.83527	4.01924	2.61345
1392	3.82328	4.01731	2.61243
1393	3.81128	3.95993	2.61601
1394	3.82014	4.01056	2.61085
1395	3.81034	3.98763	2.60569
1396	3.80055	3.9647	2.59457
1397	3.77567	3.90342	2.60089
1398	3.78925	3.93414	2.6072
1399	3.79444	3.96486	2.60764
1400	3.79962	3.93928	2.59322
1401	3.78839	3.95857	2.57879
1402	3.76698	3.97787	2.59546
1403	3.74557	3.93933	2.57683
1404	3.79356	3.93881	2.58165
1405	3.75729	3.93828	2.58647
1406	3.72102	3.90613	2.58002
1407	3.75803	3.93998	2.58059
1408	3.76299	3.92727	2.58117
1409	3.76795	3.91456	2.57554
1410	3.75698	3.92033	2.57574
1411	3.74146	3.91267	2.57595
1412	3.73437	3.90501	2.58753
1413	3.72728	3.91337	2.57893
1414	3.73898	3.9441	2.57515
1415	3.71407	3.97483	2.57137
1416	3.68916	3.96875	2.56559
1417	3.68805	3.99613	2.57098
1418	3.70154	3.98682	2.57637
1419	3.71502	3.97751	2.57959
1420	3.6837	4.00106	2.57778
1421	3.67016	3.99203	2.57598
1422	3.67257	3.98299	2.58578
1423	3.67498	4.00141	2.57429
1424	3.65602	3.99304	2.57725
1425	3.65345	3.98467	2.5802
1426	3.65087	4.03771	2.57326
1427	3.63951	4.03499	2.57432
1428	3.6315	4.03226	2.57538
1429	3.62348	4.00321	2.57067
1430	3.62163	4.01745	2.57411
1431	3.61159	4.02252	2.57754
1432	3.60155	4.0276	2.57491
1433	3.61112	3.97443	2.56307
1434	3.62295	3.97168	2.56735
1435	3.61161	3.96893	2.57163
1436	3.60028	3.94889	2.56491
1437	3.60414	3.95026	2.56273
1438	3.59926	3.95164	2.56056
1439	3.59438	3.90954	2.55957
1440	3.57488	3.84184	2.56905
1441	3.56909	3.84318	2.57853
1442	3.56331	3.84453	2.56002
1443	3.56432	3.84403	2.56743
1444	3.54276	3.81232	2.57141
1445	3.54859	3.7806	2.57539
1446	3.55442	3.77731	2.57321
1447	3.5435	3.75132	2.57312
1448	3.53264	3.76103	2.57302
1449	3.52177	3.77074	2.56905
1450	3.53582	3.78737	2.57357
1451	3.52669	3.77927	2.57809
1452	3.51756	3.77116	2.57182
1453	3.53301	3.79299	2.58405
1454	3.52742	3.79254	2.57989
1455	3.52182	3.79209	2.57574
1456	3.49148	3.81445	2.59687
1457	3.47406	3.82129	2.5967
1458	3.47787	3.82813	2.59653
1459	3.48168	3.81849	2.58633
1460	3.48733	3.85044	2.59184
1461	3.48147	3.86763	2.59735
1462	3.47561	3.88483	2.59841
1463	3.48487	3.94699	2.60179
1464	3.47012	3.94133	2.60062
1465	3.45537	3.93567	2.59945
1466	3.4648	3.96512	2.59843
1467	3.45747	3.98525	2.60139
1468	3.44587	4.00537	2.60435
1469	3.43427	4.03219	2.60076
1470	3.40835	4.06207	2.60583
1471	3.42102	4.08872	2.61089
1472	3.43368	4.11537	2.61903
1473	3.42605	4.13542	2.60422
1474	3.42206	4.1487	2.61101
1475	3.41808	4.16198	2.6178
1476	3.41664	4.20932	2.61582
1477	3.41448	4.21843	2.62274
1478	3.41233	4.22754	2.62966
1479	3.39659	4.18398	2.63922
1480	3.40004	4.2122	2.63572
1481	3.38952	4.24043	2.63222
1482	3.37901	4.20206	2.62292
1483	3.3745	4.2483	2.6505
1484	3.38584	4.24505	2.64199
1485	3.39718	4.2418	2.63349
1486	3.40577	4.23437	2.65646
1487	3.4034	4.25249	2.65135
1488	3.40102	4.2706	2.64624
1489	3.36858	4.22075	2.658
1490	3.38919	4.24941	2.65352
1491	3.37395	4.27807	2.64905
1492	3.35872	4.3116	2.6708
1493	3.37972	4.28741	2.65068
1494	3.36529	4.26323	2.65811
1495	3.35086	4.275	2.66555
1496	3.38003	4.29543	2.65057
1497	3.37156	4.28075	2.65613
1498	3.36309	4.26608	2.66168
1499	3.36026	4.25656	2.66904
1500	3.34886	4.24943	2.67376
1501	3.33747	4.2423	2.67849
1502	3.31935	4.22297	2.67846
1503	3.33183	4.24917	2.68267
1504	3.32757	4.27537	2.68688
1505	3.32332	4.23941	2.66967
1506	3.32707	4.23043	2.68248
1507	3.33018	4.22246	2.67659
1508	3.33329	4.2145	2.67071
1509	3.33675	4.23308	2.6795
1510	3.32318	4.24446	2.68131
1511	3.30961	4.25584	2.68312
1512	3.3376	4.30583	2.66798
1513	3.30614	4.31819	2.67698
1514	3.30711	4.33055	2.68599
1515	3.30808	4.39157	2.69272
1516	3.30521	4.40042	2.69404
1517	3.29744	4.40928	2.69438
1518	3.28967	4.43832	2.69473
1519	3.29979	4.54048	2.69246
1520	3.30379	4.54658	2.69759
1521	3.30778	4.55268	2.70272
1522	3.27799	4.57376	2.71
1523	3.27813	4.60116	2.70881
1524	3.27828	4.62855	2.70762
1525	3.27902	4.57918	2.7153
1526	3.2882	4.56004	2.70968
1527	3.28229	4.5409	2.71131
1528	3.27637	4.54785	2.71293
1529	3.25769	4.47896	2.72008
1530	3.24991	4.46937	2.72261
1531	3.24213	4.45978	2.72514
1532	3.25406	4.40156	2.72754
1533	3.24165	4.39065	2.73114
1534	3.22924	4.37975	2.73475
1535	3.23637	4.42794	2.72772
1536	3.22733	4.38271	2.71443
1537	3.22622	4.33747	2.72009
1538	3.22512	4.33657	2.72575
1539	3.21056	4.32309	2.72821
1540	3.20199	4.3096	2.72393
1541	3.19342	4.27914	2.71966
1542	3.22118	4.3047	2.72311
1543	3.21168	4.28753	2.72024
1544	3.20218	4.27036	2.71738
1545	3.19383	4.24934	2.73123
1546	3.19681	4.26274	2.72559
1547	3.19978	4.27614	2.72647
1548	3.1803	4.3141	2.72735
1549	3.17334	4.3456	2.72151
1550	3.17243	4.37711	2.72499
1551	3.17153	4.39166	2.72847
1552	3.17828	4.44154	2.73446
1553	3.16504	4.43691	2.73431
1554	3.15181	4.43228	2.73416
1555	3.15205	4.42793	2.7174
1556	3.14995	4.44446	2.71902
1557	3.14785	4.461	2.71568
1558	3.11082	4.5432	2.71234
1559	3.12349	4.51492	2.72227
1560	3.11598	4.48664	2.7191
1561	3.10847	4.49983	2.71593
1562	3.10444	4.49823	2.71656
1563	3.08879	4.5088	2.70937
1564	3.07314	4.51937	2.70825
1565	3.08969	4.49479	2.70713
1566	3.085	4.5256	2.70821
1567	3.08032	4.5564	2.70385
1568	3.08095	4.48498	2.69948
1569	3.0742	4.50028	2.69998
1570	3.06745	4.51558	2.70535
1571	3.04601	4.54837	2.71072
1572	3.06116	4.53566	2.71284
1573	3.05087	4.52296	2.71249
1574	3.04057	4.54668	2.71213
1575	3.03269	4.57194	2.7153
1576	3.03181	4.56214	2.71293
1577	3.03093	4.55234	2.71193
1578	3.03297	4.54272	2.71093
1579	3.02758	4.59305	2.70816
1580	3.0222	4.64338	2.71184
1581	3.01333	4.63881	2.71552
1582	2.97211	4.64802	2.71461
1583	2.97694	4.65724	2.72084
1584	2.98177	4.71453	2.72707
1585	2.98767	4.72364	2.69773
1586	2.98636	4.73994	2.7158
1587	2.98504	4.75625	2.71702
1588	2.97787	4.72434	2.71824
1589	2.97592	4.74539	2.70566
1590	2.97398	4.76645	2.70433
1591	2.9681	4.83602	2.70301
1592	2.96735	4.83287	2.70608
1593	2.96661	4.82971	2.70219
1594	2.96163	4.83127	2.6983
1595	2.95409	4.85102	2.70512
1596	2.95822	4.86491	2.70527
1597	2.96236	4.8788	2.69246
1598	2.95864	4.91696	2.67965
1599	2.95842	4.93204	2.69111
1600	2.95821	4.94711	2.68754
1601	2.95506	4.97225	2.68397
1602	2.95142	4.98964	2.6689
1603	2.94778	5.00702	2.66896
1604	2.94336	4.97325	2.66903
1605	2.95069	5.01751	2.65954
1606	2.95484	5.05978	2.65643
1607	2.959	5.10204	2.65229
1608	2.95956	5.08867	2.64814
1609	2.9527	5.09681	2.6454
1610	2.94584	5.10494	2.65082
1611	2.96229	5.14054	2.65624
1612	2.95625	5.13441	2.64753
1613	2.95022	5.12828	2.64793
1614	2.95585	5.16619	2.64834
1615	2.95418	5.17458	2.64551
1616	2.95251	5.18297	2.63948
1617	2.93757	5.15324	2.64088
1618	2.94584	5.13881	2.64227
1619	2.94397	5.16688	2.63215
1620	2.9421	5.19495	2.62931
1621	2.95305	5.09576	2.62647
1622	2.95039	5.08705	2.62622
1623	2.94773	5.07834	2.62438
1624	2.96033	5.133	2.62253
1625	2.95131	5.13571	2.61343
1626	2.94229	5.13841	2.61539
1627	2.96254	5.03177	2.61735
1628	2.95576	5.04238	2.61454
1629	2.94897	5.00732	2.61614
1630	2.95901	4.97226	2.61477
1631	2.94504	4.99932	2.6134
1632	2.95568	4.99445	2.6102
1633	2.96631	4.98958	2.61276
1634	2.93731	4.92975	2.61533
1635	2.94197	4.90429	2.59993
1636	2.94662	4.87884	2.60059
1637	2.95938	4.86989	2.60125
1638	2.95778	4.85322	2.60238
1639	2.95618	4.83654	2.59766
1640	2.96759	4.76136	2.59237
1641	2.94888	4.73671	2.58707
1642	2.95425	4.69206	2.59591
1643	2.95962	4.64742	2.59902
1644	2.97136	4.608	2.60213
1645	2.95695	4.60326	2.59359
1646	2.94254	4.59851	2.57349
1647	2.96947	4.56944	2.57917
1648	2.97101	4.4334	2.58484
1649	2.97254	4.4532	2.57618
1650	2.96213	4.47301	2.57768
1651	2.97964	4.36198	2.57918
1652	2.98475	4.36032	2.574
1653	2.98986	4.35866	2.57053
1654	2.97142	4.33232	2.56705
1655	2.98664	4.3011	2.57733
1656	3.00185	4.26989	2.57194
1657	3.02379	4.21896	2.57126
1658	3.00606	4.23926	2.57057
1659	3.01483	4.23023	2.56754
1660	3.02359	4.22119	2.5685
1661	3.01003	4.19901	2.56945
1662	3.01793	4.19506	2.57033
1663	3.02582	4.19111	2.56237
1664	3.03709	4.18275	2.5544
1665	3.02714	4.16514	2.56122
1666	3.0172	4.14754	2.55382
1667	3.04828	4.231	2.54642
1668	3.04706	4.16398	2.54986
1669	3.04585	4.1682	2.55626
1670	3.0844	4.17243	2.55159
1671	3.07012	4.17987	2.54692
1672	3.07414	4.20469	2.54389
1673	3.07816	4.22951	2.54362
1674	3.10404	4.21368	2.54336
1675	3.10043	4.21542	2.53572
1676	3.09683	4.21717	2.5304
1677	3.11176	4.1793	2.52509
1678	3.11829	4.20568	2.53195
1679	3.12482	4.22144	2.52034
1680	3.14468	4.2372	2.51905
1681	3.14141	4.17946	2.51777
1682	3.15845	4.23845	2.51158
1683	3.17549	4.24201	2.51386
1684	3.18835	4.24556	2.51613
1685	3.18633	4.20682	2.50505
1686	3.18431	4.21803	2.51032
1687	3.21853	4.22924	2.51558
1688	3.21245	4.18223	2.49417
1689	3.20637	4.18305	2.49399
1690	3.22705	4.18387	2.49158
1691	3.24313	4.19907	2.48916
1692	3.2592	4.21713	2.48306
1693	3.26256	4.23518	2.48341
1694	3.26292	4.14592	2.48376
1695	3.27761	4.13581	2.47621
1696	3.29231	4.1328	2.47839
1697	3.28844	4.12979	2.48057
1698	3.29978	4.10059	2.48147
1699	3.31112	4.08416	2.47814
1700	3.31646	4.06773	2.48092
1701	3.3325	4.07912	2.48369
1702	3.34853	4.05122	2.47785
1703	3.33806	4.02331	2.48397
1704	3.33443	4.03283	2.4901
1705	3.34274	3.99833	2.47614
1706	3.35104	4.00882	2.4816
1707	3.35827	4.01931	2.48706
1708	3.35597	4.02578	2.49498
1709	3.35368	4.04914	2.50494
1710	3.36487	4.0725	2.5048
1711	3.36844	4.00702	2.50466
1712	3.372	3.98976	2.51823
1713	3.37653	3.9725	2.52678
1714	3.38345	4.00524	2.53532
1715	3.39036	3.98804	2.53139
1716	3.4061	3.97085	2.53703
1717	3.42134	3.86135	2.54267
1718	3.41265	3.91252	2.55954
1719	3.40395	3.87193	2.55668
1720	3.41022	3.83134	2.5723
1721	3.41414	3.83117	2.58792
1722	3.41805	3.82266	2.58541
1723	3.40864	3.81415	2.59328
1724	3.41666	3.78719	2.60115
1725	3.41549	3.76495	2.61939
1726	3.41432	3.74272	2.62391
1727	3.39888	3.7816	2.62843
1728	3.4117	3.78829	2.64295
1729	3.42451	3.79346	2.66766
1730	3.4126	3.79864	2.67064
1731	3.41054	3.79418	2.67362
1732	3.40849	3.80329	2.68309
1733	3.41968	3.8124	2.69793
1734	3.40978	3.82767	2.71277
1735	3.41364	3.8379	2.72373
1736	3.4175	3.84814	2.73562
1737	3.42288	3.85168	2.74751
1738	3.41907	3.86051	2.76717
1739	3.41527	3.86934	2.79115
1740	3.40892	3.93418	2.79363
1741	3.41544	3.93472	2.7961
1742	3.42195	3.919	2.81659
1743	3.44714	3.90328	2.83404
1744	3.43324	3.92277	2.85149
1745	3.41934	3.92321	2.85627
1746	3.42609	3.92364	2.87096
1747	3.44051	3.94311	2.88565
1748	3.43683	3.95191	2.9108
1749	3.43314	3.96072	2.93467
1750	3.41858	3.94997	2.93479
1751	3.41349	3.96513	2.93491
1752	3.40839	3.96627	2.96357
1753	3.39956	3.9674	2.97431
1754	3.41002	3.95106	2.98505
1755	3.42049	3.98821	3.00368
1756	3.39143	4.02535	3.00501
1757	3.37114	4.04189	3.00634
1758	3.37772	4.07374	3.03163
1759	3.38431	4.10558	3.03815
1760	3.36507	4.0636	3.04466
1761	3.36103	4.0988	3.05796
1762	3.35699	4.13401	3.07936
1763	3.35972	4.16534	3.09533
1764	3.35562	4.18613	3.1113
1765	3.35152	4.18219	3.10095
1766	3.34479	4.17826	3.11689
1767	3.34911	4.21439	3.13282
1768	3.35343	4.1984	3.1646
1769	3.31741	4.1824	3.17253
1770	3.32214	4.24672	3.18045
1771	3.31583	4.26794	3.16981
1772	3.30952	4.23525	3.20324
1773	3.29945	4.20255	3.20194
1774	3.30137	4.17576	3.20064
1775	3.30329	4.16349	3.19574
1776	3.28577	4.15123	3.20933
1777	3.28346	4.09933	3.22293
1778	3.28114	4.10845	3.22653
1779	3.25231	4.11758	3.23493
1780	3.25821	4.13266	3.24334
1781	3.26702	4.10525	3.25389
1782	3.27584	4.07783	3.24953
1783	3.26068	4.06368	3.24518
1784	3.2546	4.07818	3.26456
1785	3.24852	4.05455	3.27522
1786	3.25197	4.03092	3.26249
1787	3.25409	4.07233	3.24976
1788	3.25621	4.07295	3.24077
1789	3.22844	4.07357	3.24409
1790	3.22819	4.10564	3.2474
1791	3.23006	4.10047	3.26315
1792	3.23192	4.09531	3.25527
1793	3.23265	4.05703	3.24738
1794	3.2282	4.05963	3.25671
1795	3.22376	4.07653	3.2429
1796	3.23755	4.09343	3.23815
1797	3.2247	4.10557	3.2334
1798	3.21185	4.09402	3.22937
1799	3.21368	4.08247	3.23414
1800	3.21396	4.05854	3.23891
1801	3.21423	4.07519	3.21367
1802	3.21662	4.09184	3.21123
1803	3.21223	4.06294	3.20878
1804	3.21378	4.08716	3.20712
1805	3.21532	4.08041	3.1978
1806	3.23092	4.07366	3.18848
1807	3.2275	4.10418	3.18307
1808	3.22408	4.09082	3.18095
1809	3.21875	4.08558	3.17661
1810	3.23634	4.08034	3.17227
1811	3.25392	4.10396	3.16326
1812	3.22737	4.0893	3.15776
1813	3.25424	4.07465	3.15227
1814	3.24485	4.0994	3.14048
1815	3.23547	4.06896	3.1301
1816	3.2643	4.03852	3.11973
1817	3.27229	4.08838	3.11961
1818	3.28029	4.081	3.09263
1819	3.26972	4.07361	3.09193
1820	3.26869	4.08654	3.09123
1821	3.26765	4.09175	3.08609
1822	3.27861	4.08477	3.07653
1823	3.27722	4.07779	3.06697
1824	3.27584	4.11637	3.05781
1825	3.28586	4.11388	3.0568
1826	3.29484	4.1114	3.05579
1827	3.29204	4.0979	3.03961
1828	3.28924	4.09753	3.03464
1829	3.28739	4.09717	3.02968
1830	3.28142	4.11513	3.01226
1831	3.27545	4.11251	3.01977
1832	3.3021	4.1277	3.01937
1833	3.30796	4.14289	3.01896
1834	3.31381	4.07866	3.01564
1835	3.30374	4.09964	3.01449
1836	3.32032	4.12063	3.01334
1837	3.32766	4.09458	3.03627
1838	3.33501	4.11179	3.02848
1839	3.32204	4.12899	3.0207
1840	3.31886	4.16284	3.0117
1841	3.31569	4.15728	3.03419
1842	3.33551	4.15172	3.02065
1843	3.33885	4.15854	3.00711
1844	3.3422	4.15139	3.00336
1845	3.3418	4.15677	3.00496
1846	3.33485	4.16214	3.00657
1847	3.32789	4.19103	3.01565
1848	3.32699	4.21044	3.01338
1849	3.33404	4.22985	3.01111
1850	3.34778	4.21221	2.98684
1851	3.36152	4.24092	2.98729
1852	3.34253	4.26964	2.98927
1853	3.35818	4.31712	2.99125
1854	3.37384	4.35733	3.00637
1855	3.35822	4.37428	2.99542
1856	3.35794	4.39123	2.98446
1857	3.35766	4.46746	2.98655
1858	3.36643	4.45105	2.98067
1859	3.35874	4.43465	2.97479
1860	3.35585	4.50979	2.9873
1861	3.35296	4.53098	2.98492
1862	3.38024	4.55218	2.98797
1863	3.38482	4.58952	2.99103
1864	3.3894	4.60961	2.98672
1865	3.37077	4.6297	2.99094
1866	3.37014	4.62622	2.99516
1867	3.36952	4.71225	2.98628
1868	3.37189	4.70169	2.99405
1869	3.38333	4.69113	3.00181
1870	3.39477	4.73956	3.00241
1871	3.36515	4.75982	3.01032
1872	3.35893	4.78007	3.01822
1873	3.37183	4.7996	3.0248
1874	3.38473	4.81508	3.01971
1875	3.37112	4.83056	3.01314
1876	3.36555	4.90539	3.00658
1877	3.35997	4.84883	3.01684
1878	3.35714	4.86393	3.0088
1879	3.37097	4.87904	3.00075
1880	3.3848	4.91699	3.0248
1881	3.36107	4.91063	3.0211
1882	3.36082	4.90427	3.0174
1883	3.35286	4.96346	3.01186
1884	3.34491	4.96542	2.99828
1885	3.3667	4.96738	2.98504
1886	3.35779	4.90349	2.97179
1887	3.34887	4.94227	2.94938
1888	3.33987	4.98105	2.94344
1889	3.3477	4.92898	2.9375
1890	3.35553	4.99294	2.92186
1891	3.30874	5.02298	2.90782
1892	3.32778	5.05303	2.89377
1893	3.34682	4.99878	2.90023
1894	3.32474	5.05189	2.89248
1895	3.32179	5.105	2.88472
1896	3.31597	5.16401	2.86567
1897	3.31015	5.20082	2.83654
1898	3.27677	5.23764	2.83396
1899	3.29071	5.12975	2.83138
1900	3.30465	5.21236	2.81768
1901	3.29347	5.25194	2.80287
1902	3.29795	5.29152	2.78806
1903	3.30244	5.3033	2.78018
1904	3.29717	5.3213	2.77327
1905	3.30369	5.3393	2.76636
1906	3.29413	5.38357	2.75691
1907	3.28456	5.42917	2.73442
1908	3.26822	5.47476	2.7282
1909	3.26928	5.44675	2.72199
1910	3.27033	5.47187	2.72079
1911	3.27868	5.49699	2.70489
1912	3.28669	5.51589	2.68899
1913	3.29469	5.62292	2.70911
1914	3.28486	5.62128	2.69862
1915	3.28008	5.61964	2.68813
1916	3.2753	5.5424	2.68175
1917	3.27771	5.5832	2.67853
1918	3.26999	5.62401	2.6753
1919	3.27006	5.69468	2.66409
1920	3.27014	5.67623	2.65692
1921	3.26319	5.65778	2.65426
1922	3.26253	5.65555	2.6516
1923	3.26187	5.68261	2.64769
1924	3.26886	5.68667	2.64468
1925	3.26132	5.69074	2.64166
1926	3.25377	5.57088	2.62719
1927	3.2634	5.54227	2.62926
1928	3.24668	5.51365	2.63134
1929	3.25413	5.51588	2.63423
1930	3.26158	5.46788	2.62648
1931	3.23453	5.41988	2.62329
1932	3.23974	5.44963	2.6201
1933	3.24494	5.32396	2.62623
1934	3.27069	5.19828	2.62566
1935	3.27025	5.31008	2.6251
1936	3.26982	5.22059	2.61076
1937	3.24083	5.19288	2.61496
1938	3.24665	5.16517	2.61916
1939	3.25246	5.34703	2.62058
1940	3.23924	5.35935	2.61973
1941	3.24088	5.37167	2.61888
1942	3.24647	5.47398	2.62477
1943	3.25205	5.47886	2.60633
1944	3.25779	5.48373	2.60382
1945	3.24079	5.5411	2.60131
1946	3.22379	5.54885	2.61628
1947	3.22543	5.58426	2.61213
1948	3.22576	5.61968	2.60799
1949	3.22609	5.584	2.60272
1950	3.22435	5.61129	2.59997
1951	3.20584	5.63857	2.59722
1952	3.19555	5.68451	2.58813
1953	3.18525	5.64683	2.59357
1954	3.1949	5.60914	2.59072
1955	3.19617	5.62207	2.58786
1956	3.19743	5.60575	2.59223
1957	3.17684	5.58943	2.58653
1958	3.1766	5.6509	2.58083
1959	3.17637	5.68892	2.57148
1960	3.15625	5.68288	2.57236
1961	3.15182	5.67685	2.57324
1962	3.14739	5.73737	2.56047
1963	3.16123	5.71749	2.55989
1964	3.16026	5.69761	2.5593
1965	3.15372	5.74049	2.56486
1966	3.14718	5.76202	2.56129
1967	3.13413	5.78355	2.56164
1968	3.12621	5.82857	2.56199
1969	3.11828	5.83344	2.5539
1970	3.11256	5.85634	2.55637
1971	3.10778	5.87924	2.55885
1972	3.10299	5.92265	2.54665
1973	3.07345	5.89978	2.54436
1974	3.07738	5.87692	2.54207
1975	3.08816	5.86386	2.54326
1976	3.09895	5.84025	2.55317
1977	3.08327	5.81664	2.54885
1978	3.06947	5.82512	2.54454
1979	3.05568	5.80027	2.55498
1980	3.04682	5.82742	2.55067
1981	3.05518	5.85458	2.54636
1982	3.06353	5.80515	2.55214
1983	3.05393	5.81621	2.55823
1984	3.05709	5.82728	2.56432
1985	3.05307	5.81939	2.54527
1986	3.04905	5.88863	2.54817
1987	3.02347	5.86235	2.55107
1988	3.02721	5.83607	2.55718
1989	3.03096	5.81063	2.55754
1990	3.01507	5.83015	2.56225
1991	3.01902	5.84967	2.56695
1992	3.02296	5.76832	2.56682
1993	3.0368	5.7581	2.56197
1994	3.01653	5.74789	2.55712
1995	2.99627	5.72497	2.57278
1996	3.00232	5.70497	2.57188
1997	3.00971	5.68497	2.57099
1998	3.00347	5.66873	2.57643
1999	2.99724	5.60997	2.57544
[truncated: 1,351 more rows]

## Sheet: PanelA_PT1
Time_s	Ratio_430nm	Ratio_530nm	Ratio_617nm	Ratio_660nm	Ratio_780nm
0	4.30801	3.97762	2.99563	4.63183	5.16648
1	4.30761	3.9721	2.9931	4.64561	5.17409
2	4.30721	3.96659	2.99057	4.61912	5.1817
3	4.26309	3.96107	2.91261	4.6399	5.0955
4	4.25776	3.93958	2.92797	4.66069	4.99096
5	4.25244	3.91808	2.94332	4.59096	5.01346
6	4.17553	3.89659	2.93929	4.62012	5.03595
7	4.16269	3.85654	2.92489	4.64929	4.87553
8	4.14986	3.82784	2.91049	4.69805	4.85546
9	4.13703	3.79915	2.9026	4.68525	4.83539
10	4.12431	3.81413	2.90548	4.6989	4.75367
11	4.11159	3.79063	2.90835	4.71255	4.72051
12	4.09887	3.76714	2.91122	4.75576	4.68735
13	4.06713	3.76139	2.90092	4.73662	4.63075
14	4.03539	3.77647	2.89061	4.71748	4.60598
15	4.00365	3.79155	2.88741	4.83538	4.58122
16	3.971	3.72435	2.8842	4.83446	4.49033
17	3.93835	3.74062	2.881	4.83354	4.49607
18	3.86244	3.75689	2.85193	4.86902	4.45737
19	3.83988	3.76438	2.86205	4.86279	4.41867
20	3.81732	3.77187	2.87218	4.85656	4.34965
21	3.79944	3.77937	2.89617	4.80613	4.35779
22	3.78941	3.78096	2.89047	4.87672	4.36593
23	3.77938	3.78255	2.88476	4.86298	4.36694
24	3.76935	3.78414	2.87058	4.84925	4.32083
25	3.73516	3.75918	2.85639	4.8946	4.27472
26	3.70097	3.73421	2.84221	4.93972	4.30618
27	3.66678	3.70925	2.83916	4.98483	4.25785
28	3.67682	3.68979	2.8361	4.87853	4.23662
29	3.68685	3.67033	2.83305	4.91283	4.2154
30	3.70788	3.65088	2.83511	4.94713	4.22012
31	3.69078	3.6131	2.83717	4.883	4.20211
32	3.67368	3.63338	2.83923	4.99668	4.1841
33	3.68553	3.65366	2.8409	4.93165	4.21524
34	3.6907	3.60061	2.84258	4.86662	4.2324
35	3.69587	3.60161	2.84425	4.8567	4.24956
36	3.70105	3.60261	2.83906	4.89013	4.141
37	3.71123	3.56639	2.83387	4.92356	4.17328
38	3.72141	3.54365	2.82868	4.93499	4.20556
39	3.7316	3.5209	2.83673	4.92705	4.15826
40	3.72801	3.62767	2.84467	4.9191	4.21576
41	3.72443	3.60856	2.85262	4.87784	4.18206
42	3.72948	3.58946	2.85067	4.89675	4.14836
43	3.73426	3.57036	2.84728	4.91566	4.21095
44	3.73903	3.5834	2.84389	4.91975	4.20928
45	3.74147	3.59644	2.84136	4.9138	4.20761
46	3.75578	3.60948	2.83883	4.87498	4.21472
47	3.77009	3.59354	2.83629	4.83616	4.25625
48	3.78005	3.5776	2.83149	4.95113	4.29779
49	3.79	3.56166	2.82669	4.93666	4.27636
50	3.79995	3.56457	2.82189	4.92219	4.29225
51	3.84739	3.56748	2.8226	4.90375	4.33559
52	3.8421	3.57038	2.82331	4.91444	4.37894
53	3.8368	3.56977	2.82402	4.92513	4.47809
54	3.83353	3.56916	2.8123	4.99979	4.45778
55	3.82269	3.56854	2.81023	4.9546	4.43746
56	3.81185	3.5733	2.80816	4.99981	4.47332
57	3.86042	3.57806	2.8072	5.04501	4.56055
58	3.84784	3.58282	2.81776	5.02962	4.64778
59	3.83526	3.61196	2.82831	5.0009	4.67737
60	3.81221	3.6411	2.79437	4.97218	4.7178
61	3.78915	3.67024	2.78559	5.0299	4.75822
62	3.7661	3.66973	2.77681	5.04289	4.8537
63	3.77712	3.66922	2.76803	5.05588	4.92101
64	3.78814	3.66871	2.7728	5.06492	4.98572
65	3.79917	3.67769	2.77757	5.07112	5.05043
66	3.76864	3.68666	2.78234	5.07733	5.15447
67	3.76437	3.69564	2.75958	5.0635	5.11413
68	3.76011	3.73628	2.73681	5.02412	5.07379
69	3.78276	3.77691	2.75021	5.07309	5.26173
70	3.79402	3.81755	2.74679	5.12206	5.29435
71	3.80529	3.83195	2.74336	5.04315	5.32697
72	3.78399	3.84635	2.75906	5.05807	5.47407
73	3.82079	3.86076	2.76446	5.07299	5.40708
74	3.85758	3.87942	2.76987	5.1172	5.494
75	3.84017	3.89809	2.77527	5.12205	5.58091
76	3.82276	3.91676	2.78787	5.1269	5.51388
77	3.80535	3.9267	2.80048	5.08493	5.61533
78	3.80955	3.93664	2.81308	5.15883	5.71678
79	3.81374	3.94658	2.85334	5.11662	5.74327
80	3.81794	3.99063	2.8936	5.07441	5.75002
81	3.85765	4.03467	2.92962	5.12289	5.75676
82	3.86852	4.07872	2.96498	5.11906	5.75301
83	3.87938	4.11381	3.00034	5.11523	5.83357
84	3.9139	4.1489	3.06615	5.13701	5.91413
85	3.92438	4.18398	3.08459	5.12771	5.90355
86	3.93485	4.18732	3.10304	5.1184	5.9213
87	3.9056	4.19065	3.12518	5.14283	5.92024
88	3.94604	4.19399	3.14732	5.12116	5.91919
89	3.98648	4.21579	3.16946	5.09949	5.95065
90	3.97933	4.23759	3.19806	5.15064	5.98509
91	3.97218	4.25939	3.22666	5.21409	6.01954
92	3.96503	4.29753	3.25526	5.2004	5.88854
93	4.0061	4.33567	3.26232	5.1867	5.97113
94	4.0464	4.3738	3.26938	5.11766	6.05373
95	4.08671	4.35234	3.27644	5.13681	5.88862
96	4.08752	4.33088	3.31661	5.15596	6.07728
97	4.08502	4.30942	3.32281	5.21245	5.90364
98	4.08252	4.35722	3.32901	5.20131	5.73
99	4.15162	4.40503	3.30326	5.19017	5.58007
100	4.12123	4.38821	3.31431	5.2473	5.66931
101	4.09083	4.39079	3.32536	5.23457	5.75856
102	4.13975	4.39337	3.31943	5.26073	5.58414
103	4.1786	4.42125	3.3135	5.28689	5.53227
104	4.21746	4.45031	3.30758	5.21722	5.4804
105	4.2314	4.47938	3.2951	5.19283	5.40544
106	4.24534	4.48453	3.28262	5.16843	5.31737
107	4.25928	4.49196	3.27014	5.21914	5.30802
108	4.26757	4.49939	3.27696	5.23866	5.29867
109	4.29687	4.49695	3.28377	5.25818	5.24037
110	4.32618	4.49451	3.29059	5.20519	5.24989
111	4.37423	4.49207	3.22076	5.2356	5.2594
112	4.37216	4.5051	3.21763	5.26601	5.04314
113	4.37009	4.51814	3.2145	5.17107	5.08641
114	4.3413	4.53118	3.17014	5.17846	5.12967
115	4.30988	4.54415	3.17989	5.17531	5.18863
116	4.27847	4.55713	3.18963	5.17216	5.04556
117	4.24706	4.57011	3.18061	5.1309	5.02653
118	4.19039	4.57875	3.16349	5.06322	5.0075
119	4.13373	4.58739	3.14638	4.99554	4.99266
120	4.07706	4.59603	3.15905	5.00956	5.00439
121	4.02317	4.57569	3.17094	5.01373	5.01612
122	3.96928	4.55535	3.18282	5.0179	4.97769
123	3.91539	4.535	3.1947	4.94664	4.92054
124	3.83373	4.54332	3.16243	4.91197	4.8634
125	3.75208	4.55164	3.13016	4.86578	4.86394
126	3.68801	4.55996	3.09789	4.81959	4.89595
127	3.63652	4.44373	3.10961	4.80262	4.89866
128	3.58503	4.45795	3.12133	4.83192	4.90137
129	3.52896	4.47216	3.13553	4.86122	4.84712
130	3.51073	4.43306	3.13171	4.81458	4.85514
131	3.4925	4.41586	3.12788	4.80127	4.86316
132	3.47428	4.39866	3.1234	4.78795	4.8098
133	3.4935	4.32993	3.12433	4.72696	4.82468
134	3.51271	4.32669	3.12526	4.69142	4.83957
135	3.53193	4.32345	3.11821	4.69841	4.891
136	3.66903	4.29538	3.12032	4.7054	4.86929
137	3.80612	4.2673	3.12242	4.70721	4.84759
138	3.92703	4.23923	3.12447	4.70358	4.86703
139	3.85503	4.23312	3.12652	4.69996	4.83081
140	3.78304	4.22701	3.12857	4.71612	4.83909
141	3.73224	4.2209	3.12771	4.72082	4.84737
142	3.7458	4.18322	3.12685	4.72552	4.86068
143	3.75935	4.14555	3.12598	4.67202	4.81771
144	3.80663	4.10787	3.13383	4.66988	4.77473
145	3.80708	4.06947	3.14168	4.66093	4.77877
146	3.80754	4.03107	3.14952	4.65197	4.7649
147	3.80799	3.99267	3.14968	4.62336	4.75102
148	3.83127	3.96877	3.14984	4.64783	4.77345
149	3.85454	3.94487	3.14999	4.67231	4.7256
150	3.87781	3.92096	3.16047	4.66985	4.75653
151	3.92432	3.88379	3.17095	4.67375	4.78745
152	3.97084	3.83536	3.147	4.67766	4.73637
153	4.0055	3.78693	3.16212	4.72549	4.74637
154	4.02615	3.7748	3.17724	4.70749	4.75637
155	4.04679	3.78002	3.1694	4.68948	4.74494
156	4.07613	3.78525	3.16517	4.63767	4.7186
157	4.10187	3.74209	3.16095	4.63752	4.69226
158	4.12761	3.7106	3.12744	4.64562	4.67672
159	4.15113	3.67911	3.13256	4.65373	4.57137
160	4.15215	3.62651	3.13767	4.64497	4.62423
161	4.15316	3.59837	3.14279	4.66051	4.67709
162	4.18955	3.57024	3.13427	4.67604	4.6083
163	4.20028	3.5421	3.12575	4.60307	4.59117
164	4.21101	3.5432	3.11723	4.63192	4.57404
165	4.22175	3.54429	3.12517	4.66078	4.56837
166	4.23818	3.54539	3.13312	4.62993	4.56679
167	4.25462	3.51847	3.14106	4.68619	4.5652
168	4.27106	3.49155	3.11652	4.67938	4.54757
169	4.25968	3.46464	3.09199	4.67256	4.57436
170	4.2483	3.47726	3.09339	4.64125	4.53913
171	4.3021	3.48989	3.09638	4.65878	4.50391
172	4.29156	3.50252	3.09936	4.67631	4.50268
173	4.28103	3.50668	3.07496	4.66257	4.47405
174	4.31135	3.51084	3.08431	4.6379	4.44543
175	4.28621	3.51499	3.09367	4.61324	4.5475
176	4.26107	3.48848	3.11228	4.67717	4.47773
177	4.26561	3.46198	3.1125	4.6754	4.40796
178	4.27014	3.43547	3.11272	4.67362	4.52999
179	4.27468	3.43433	3.11116	4.62788	4.52263
180	4.29572	3.43319	3.1096	4.63536	4.51527
181	4.31676	3.43205	3.10805	4.63457	4.48762
182	4.3378	3.41096	3.11064	4.63378	4.50705
183	4.36636	3.38987	3.11323	4.65787	4.50902
184	4.35992	3.36879	3.11582	4.63338	4.511
185	4.35348	3.35449	3.12881	4.60888	4.54628
186	4.36661	3.3402	3.14179	4.67076	4.5416
187	4.40766	3.32591	3.15478	4.65107	4.53692
188	4.44871	3.30937	3.22141	4.63138	4.54658
189	4.42103	3.29283	3.22862	4.63513	4.49466
190	4.39336	3.27629	3.23583	4.68787	4.44273
191	4.36568	3.25566	3.2345	4.6496	4.59703
192	4.38721	3.23503	3.27091	4.61133	4.60756
193	4.40875	3.2144	3.30731	4.57976	4.58542
194	4.43028	3.18539	3.30584	4.57087	4.56328
195	4.50856	3.15639	3.30437	4.56199	4.6859
196	4.49905	3.12738	3.30289	4.54249	4.67274
197	4.48953	3.11422	3.33232	4.53639	4.65958
198	4.58111	3.10105	3.35824	4.5303	4.69131
199	4.58391	3.08789	3.38416	4.5587	4.69767
200	4.58671	3.05417	3.38779	4.56239	4.70402
201	4.62159	3.02046	3.39142	4.56607	4.70828
202	4.62996	2.98675	3.39505	4.57276	4.73289
203	4.63833	2.95396	3.37846	4.64614	4.75749
204	4.64342	2.92117	3.38235	4.62151	4.79681
205	4.6485	2.88839	3.38623	4.59688	4.82958
206	4.65359	2.85925	3.39012	4.57381	4.80698
207	4.65859	2.8301	3.39763	4.57786	4.78437
208	4.66358	2.80096	3.40514	4.5819	4.89501
209	4.66858	2.76746	3.41265	4.57573	4.91328
210	4.59107	2.73396	3.40742	4.57269	4.93156
211	4.60667	2.70046	3.40219	4.56964	4.8923
212	4.62228	2.68266	3.42644	4.63914	4.89746
213	4.52371	2.66485	3.4126	4.66854	4.90262
214	4.51385	2.64705	3.39876	4.65771	4.93317
215	4.50399	2.63084	3.40851	4.64687	4.99842
216	4.40321	2.61463	3.41826	4.67977	4.99383
217	4.4058	2.59842	3.42801	4.67896	4.98924
218	4.40838	2.58644	3.43125	4.67814	5.00472
219	4.41097	2.57446	3.43449	4.71045	5.00579
220	4.39679	2.56247	3.43772	4.68647	5.00686
221	4.38261	2.54085	3.43183	4.66249	5.15691
222	4.36843	2.51922	3.42595	4.72953	5.13078
223	4.37628	2.49759	3.42006	4.74036	5.10465
224	4.38413	2.49488	3.46159	4.7512	5.04735
225	4.37168	2.49217	3.46469	4.79115	5.08133
226	4.38967	2.48945	3.46779	4.71508	5.11531
227	4.40766	2.4772	3.44966	4.74445	5.21778
228	4.44072	2.46494	3.45585	4.77382	5.15807
229	4.42573	2.45269	3.46204	4.7375	5.17341
230	4.41074	2.4358	3.46824	4.73162	5.18875
231	4.40677	2.41892	3.46059	4.72573	5.12634
232	4.40279	2.40204	3.45295	4.78616	5.20387
233	4.39881	2.40245	3.44531	4.76611	5.2814
234	4.27243	2.40286	3.46167	4.74606	5.06821
235	4.25861	2.40327	3.47803	4.81859	5.10666
236	4.24478	2.3863	3.48143	4.74585	5.14511
237	4.22618	2.36934	3.51176	4.72349	5.27804
238	4.16772	2.35237	3.54209	4.70114	5.13746
239	4.10927	2.34781	3.53831	4.73546	5.12816
240	4.04465	2.34325	3.56438	4.73696	5.11886
241	4.02653	2.33869	3.59045	4.73845	5.13542
242	4.0084	2.33348	3.56694	4.77611	5.15204
243	3.97966	2.32827	3.58511	4.7221	5.16866
244	3.95092	2.32306	3.60328	4.6681	5.1471
245	3.92218	2.3261	3.62145	4.77281	5.12054
246	3.89691	2.32914	3.63617	4.75844	5.09398
247	3.87163	2.33218	3.65088	4.74408	5.08496
248	3.84636	2.32296	3.66559	4.73541	5.0384
249	3.80722	2.31374	3.67303	4.80917	4.99185
250	3.79534	2.30452	3.68047	4.81222	5.1743
251	3.78347	2.29947	3.69665	4.81527	5.07422
252	3.7493	2.29441	3.71282	4.76128	5.08967
253	3.74128	2.28936	3.729	4.74843	5.10511
254	3.73327	2.31364	3.69031	4.73558	5.03251
255	3.68658	2.33793	3.70877	4.72936	5.05811
256	3.69721	2.36221	3.72724	4.71841	5.08371
257	3.70785	2.36517	3.73578	4.70746	5.11432
258	3.71849	2.36814	3.71988	4.70418	5.14712
259	3.70173	2.3711	3.70398	4.69402	5.17992
260	3.68498	2.37186	3.74737	4.70041	5.12242
261	3.66822	2.37262	3.71607	4.70681	5.24801
262	3.66824	2.37338	3.68477	4.66695	5.22718
263	3.66825	2.40113	3.69653	4.67864	5.20634
264	3.70438	2.42889	3.66564	4.69033	5.17656
265	3.6898	2.45665	3.63475	4.59513	5.1896
266	3.67522	2.47455	3.6097	4.61783	5.20264
267	3.65605	2.49245	3.58391	4.64052	5.3464
268	3.65821	2.51035	3.55813	4.64552	5.30689
269	3.66037	2.53607	3.53234	4.62219	5.26737
270	3.66253	2.5618	3.50553	4.59886	5.26767
271	3.65607	2.58753	3.47872	4.56013	5.26709
272	3.6496	2.61543	3.45191	4.59166	5.26651
273	3.64314	2.64334	3.41569	4.5617	5.42927
274	3.65262	2.67124	3.37948	4.53174	5.48387
275	3.6621	2.68929	3.32957	4.54443	5.46951
276	3.67158	2.70735	3.31399	4.53479	5.45514
277	3.66643	2.7254	3.29841	4.52515	5.47398
278	3.66127	2.75242	3.22521	4.56523	5.48922
279	3.68947	2.77945	3.23555	4.51931	5.50447
280	3.7035	2.80647	3.24589	4.47339	5.36251
281	3.71753	2.83883	3.20421	4.51977	5.37916
282	3.75686	2.87119	3.1828	4.51678	5.39581
283	3.7709	2.90355	3.16139	4.50242	5.42268
284	3.78493	2.93621	3.16885	4.48806	5.46671
285	3.79896	2.96887	3.17631	4.52036	5.47162
286	3.80567	3.00153	3.18377	4.49297	5.47653
287	3.81238	3.02687	3.16384	4.46558	5.397
288	3.81908	3.0522	3.14392	4.41585	5.46649
289	3.84806	3.07753	3.12399	4.39621	5.53597
290	3.87704	3.0966	3.1404	4.37656	5.47638
291	3.90602	3.11568	3.1375	4.32699	5.45907
292	3.93935	3.13475	3.13461	4.3416	5.44176
293	3.97268	3.16309	3.1046	4.32219	5.56955
294	4.006	3.19143	3.12191	4.30278	5.56853
295	4.07174	3.21978	3.13923	4.26542	5.5675
296	4.13747	3.24316	3.11757	4.2719	5.44959
297	4.18366	3.26653	3.12148	4.27838	5.56985
298	4.21824	3.28991	3.12538	4.20686	5.56001
299	4.25281	3.30637	3.12928	4.22735	5.55017
300	4.27008	3.32282	3.15129	4.24784	5.52782
301	4.28146	3.33928	3.17331	4.19072	5.55498
302	4.29284	3.36175	3.19532	4.18477	5.55032
303	4.30422	3.38422	3.20252	4.17817	5.54566
304	4.3166	3.40669	3.20973	4.17157	5.56494
305	4.32898	3.40181	3.21693	4.17004	5.62431
306	4.34136	3.39692	3.22237	4.16435	5.68368
307	4.40776	3.39204	3.22782	4.15866	5.64284
308	4.47417	3.41604	3.26665	4.16535	5.62665
309	4.43998	3.44004	3.28971	4.16443	5.61046
310	4.45033	3.46405	3.31276	4.16351	5.55852
311	4.46068	3.49019	3.29299	4.08254	5.53741
312	4.5253	3.51632	3.32222	4.08463	5.58149
313	4.54499	3.54246	3.35145	4.08671	5.62557
314	4.56468	3.53937	3.35159	4.11103	5.66684
315	4.60105	3.53628	3.35173	4.11748	5.6363
316	4.63938	3.53319	3.35187	4.11623	5.60577
317	4.67771	3.53862	3.36814	4.11499	5.7813
318	4.71605	3.54406	3.3844	4.11674	5.74602
319	4.7379	3.54949	3.40067	4.11245	5.71074
320	4.75976	3.54504	3.40125	4.10817	5.86059
321	4.78162	3.5406	3.40183	4.13086	5.95247
322	4.89437	3.53615	3.4024	4.09919	5.911
323	5.00712	3.52443	3.39933	4.06752	5.86954
324	5.1535	3.51271	3.39626	4.16759	5.80624
325	5.17063	3.50099	3.39318	4.09526	5.87789
326	5.18775	3.51073	3.38218	4.11898	5.94955
327	5.31541	3.52048	3.37117	4.1427	5.95586
328	5.35703	3.53022	3.36016	4.15682	6.01394
329	5.39865	3.51669	3.36236	4.14329	6.07202
330	5.42193	3.50317	3.36456	4.12976	6.12936
331	5.44521	3.51878	3.36676	4.13902	6.11114
332	5.46849	3.50298	3.31145	4.14356	6.09292
333	5.5417	3.48717	3.30806	4.14811	6.15612
334	5.61492	3.47675	3.30468	4.15123	6.08745
335	5.68814	3.4958	3.30727	4.16777	6.17609
336	5.81074	3.51485	3.29037	4.18431	6.26472
337	5.88734	3.4961	3.27347	4.14938	6.16156
338	5.96393	3.49681	3.28878	4.19593	6.1611
339	6.06343	3.49752	3.3041	4.17022	6.16065
340	6.08645	3.49213	3.31941	4.14452	6.14962
341	6.10947	3.48674	3.31298	4.20164	6.18326
342	6.19035	3.48135	3.30656	4.17417	6.2169
343	6.20119	3.47923	3.30014	4.14669	6.32693
344	6.21204	3.47712	3.32102	4.19816	6.06542
345	6.22288	3.475	3.31885	4.19089	6.1279
346	6.31625	3.46694	3.31668	4.18363	6.19037
347	6.40962	3.45888	3.34069	4.19024	6.18758
348	6.38967	3.45082	3.34495	4.19885	6.11309
349	6.37835	3.44772	3.34922	4.18708	6.03861
350	6.36702	3.44461	3.34247	4.17531	6.18256
351	6.33538	3.44151	3.34459	4.23115	6.09097
352	6.34008	3.42889	3.34671	4.22613	5.99938
353	6.34478	3.41627	3.37936	4.22111	6.07221
354	6.32678	3.40365	3.36893	4.23042	6.09661
355	6.29641	3.42431	3.35851	4.23021	6.121
356	6.26604	3.41595	3.36473	4.23001	5.94245
357	6.24861	3.40758	3.37095	4.22032	6.08328
358	6.23119	3.40155	3.37716	4.20481	6.01362
359	6.21377	3.40566	3.36196	4.1893	5.94397
360	6.19942	3.40978	3.35236	4.23839	5.9624
361	6.18507	3.39999	3.34275	4.20434	5.95472
362	6.17072	3.40092	3.34813	4.22334	5.94705
363	6.09503	3.40185	3.3529	4.24233	5.88395
364	6.06486	3.40861	3.35767	4.22915	5.87517
365	6.03469	3.41537	3.36392	4.24817	5.86639
366	5.96247	3.42213	3.36207	4.26718	5.80105
367	5.92354	3.40341	3.36021	4.27678	5.82471
368	5.8846	3.38469	3.3308	4.27643	5.79719
369	5.80564	3.36597	3.35099	4.27609	5.76968
370	5.77548	3.37704	3.37117	4.25137	5.73982
371	5.74532	3.38811	3.39135	4.27991	5.73285
372	5.71516	3.39918	3.38376	4.272	5.72589
373	5.68021	3.39327	3.37616	4.26409	5.65623
374	5.64526	3.38735	3.36857	4.2553	5.64776
375	5.56723	3.38144	3.36376	4.26159	5.63929
376	5.55607	3.39915	3.35895	4.26787	5.72504
377	5.5449	3.41685	3.35414	4.22796	5.73786
378	5.51867	3.43456	3.37105	4.25548	5.75068
379	5.48954	3.44413	3.38796	4.28301	5.61988
380	5.46041	3.4537	3.40487	4.25187	5.54905
381	5.41541	3.46327	3.40453	4.26892	5.56954
382	5.38959	3.44891	3.40418	4.28596	5.59003
383	5.36376	3.43454	3.40383	4.33995	5.61718
384	5.35103	3.42018	3.40215	4.31485	5.64491
385	5.33831	3.42746	3.40046	4.29785	5.67263
386	5.32558	3.4258	3.39877	4.28085	5.59534
387	5.26803	3.42414	3.38855	4.33192	5.56291
388	5.30096	3.41919	3.37834	4.26618	5.59418
389	5.3339	3.40684	3.36812	4.20045	5.62545
390	5.20948	3.3945	3.3731	4.31052	5.57094
391	5.24511	3.40664	3.37809	4.2929	5.53111
392	5.28075	3.39142	3.3688	4.27528	5.49129
393	5.30097	3.3762	3.37015	4.2696	5.47553
394	5.29371	3.4112	3.3715	4.31065	5.49492
395	5.28645	3.40796	3.38689	4.29514	5.51432
396	5.29085	3.40471	3.3582	4.27963	5.44162
397	5.31001	3.40147	3.32951	4.26298	5.39169
398	5.32916	3.38795	3.33045	4.27482	5.34175
399	5.34831	3.37443	3.33139	4.28666	5.27325
400	5.35489	3.36091	3.33233	4.28749	5.35854
401	5.36147	3.33865	3.30959	4.27673	5.33146
402	5.36755	3.31639	3.28684	4.26597	5.30438
403	5.39658	3.29413	3.2641	4.31534	5.25594
404	5.42562	3.28707	3.24518	4.31748	5.25547
405	5.39569	3.28001	3.22627	4.33912	5.25501
406	5.36642	3.27296	3.20735	4.36075	5.18884
407	5.33715	3.25913	3.20269	4.31659	5.16491
408	5.30182	3.2453	3.2116	4.32255	5.19782
409	5.29099	3.22193	3.22051	4.32851	5.23072
410	5.28017	3.21621	3.16725	4.33452	5.06976
411	5.2577	3.21049	3.16837	4.32063	5.07893
412	5.23523	3.18698	3.1695	4.29622	5.08811
413	5.21276	3.16756	3.11389	4.27182	4.97018
414	5.1903	3.14814	3.10657	4.28855	4.94674
415	5.16783	3.17351	3.09925	4.28152	4.92329
416	5.14536	3.15695	3.0933	4.2745	4.90843
417	5.00429	3.14039	3.08736	4.23178	4.883
418	5.00537	3.13612	3.08142	4.25851	4.85757
419	5.00644	3.13186	3.07085	4.28525	4.87483
420	4.96636	3.12759	3.06029	4.24776	4.83948
421	4.9366	3.11293	3.04972	4.23092	4.81332
422	4.90683	3.09828	3.04903	4.22984	4.78716
423	4.96458	3.08362	3.04834	4.22875	4.80639
424	4.98391	3.08147	3.04765	4.2484	4.81317
425	5.00325	3.07932	3.05267	4.20314	4.81996
426	4.99225	3.07717	3.05769	4.15788	4.72432
427	4.98126	3.0586	3.06272	4.18378	4.72111
428	4.97027	3.04004	3.07084	4.19188	4.71791
429	5.10247	3.02148	3.07897	4.19999	4.79207
430	5.11696	3.03066	3.08709	4.13712	4.72232
431	5.13146	3.03984	3.17511	4.18109	4.73142
432	5.14443	3.04902	3.16746	4.17119	4.74052
433	5.2091	3.03959	3.1598	4.1613	4.67226
434	5.27377	3.03016	3.18894	4.13019	4.69744
435	5.31131	3.02073	3.20167	4.1485	4.72261
436	5.36647	3.03003	3.2144	4.1668	4.72322
437	5.42163	3.03933	3.21141	4.10279	4.72493
438	5.45565	3.04862	3.20843	4.11096	4.72664
439	5.48968	3.03072	3.20544	4.11914	4.73927
440	5.52371	3.02609	3.19886	4.10562	4.79902
441	5.55415	3.02146	3.19228	4.10288	4.76771
442	5.5846	3.01167	3.1857	4.10013	4.7364
443	5.61504	3.02077	3.16913	4.13596	4.7831
444	5.61463	3.02987	3.15256	4.12312	4.79608
445	5.61422	3.04265	3.136	4.12537	4.80907
446	5.6138	3.02803	3.14948	4.12762	4.89811
447	5.61728	3.01342	3.12847	4.1198	4.90607
448	5.65527	3.00143	3.10746	4.13376	4.91404
449	5.69326	3.00419	3.13419	4.14772	4.97349
450	5.64519	3.00694	3.11706	4.14675	4.96086
451	5.64936	3.0097	3.09993	4.12528	4.93194
452	5.65354	2.99755	3.09044	4.10382	4.90301
453	5.65771	2.9854	3.09061	4.09166	4.97426
454	5.68594	2.98086	3.09078	4.1398	4.94375
455	5.71416	2.97632	3.09095	4.16365	4.91324
456	5.74239	2.97179	3.08643	4.18751	4.98346
457	5.70263	2.96279	3.08191	4.16353	4.9796
458	5.66287	2.95379	3.07265	4.16086	4.97573
459	5.75737	2.94479	3.07264	4.1582	4.97213
460	5.71211	2.94029	3.07264	4.1851	4.85135
461	5.66686	2.9358	3.07264	4.15413	4.8986
462	5.60563	2.9313	3.08129	4.12316	4.94586
463	5.61763	2.91831	3.08994	4.19902	4.92844
464	5.62963	2.90533	3.0986	4.17177	4.9441
465	5.53309	2.89234	3.09642	4.14452	4.95976
466	5.46514	2.86139	3.09424	4.16567	4.87478
467	5.39719	2.87066	3.11119	4.14772	4.83249
468	5.36866	2.87994	3.10285	4.16078	4.79021
469	5.34371	2.82816	3.09451	4.17384	4.78055
470	5.31876	2.82978	3.10453	4.11857	4.80892
471	5.19113	2.83141	3.10521	4.1146	4.7773
472	5.17663	2.83911	3.10588	4.11063	4.74567
473	5.16212	2.85024	3.1084	4.12335	4.74145
474	5.14762	2.86136	3.11091	4.12814	4.67677
475	5.08563	2.85544	3.11342	4.13293	4.61209
476	5.02365	2.8513	3.12068	4.10018	4.63175
477	4.96166	2.84716	3.12794	4.08639	4.59634
478	4.90139	2.84303	3.1352	4.07467	4.57514
479	4.84112	2.86185	3.12854	4.06295	4.55394
480	4.72488	2.88067	3.12187	3.96583	4.50972
481	4.73087	2.89949	3.1152	3.99532	4.48585
482	4.73686	2.88215	3.13222	4.02481	4.46199
483	4.64152	2.86482	3.14924	4.02678	4.44089
484	4.63207	2.84749	3.16626	4.02805	4.37397
485	4.62262	2.84508	3.16239	4.02933	4.35565
486	4.61316	2.84267	3.18566	3.94175	4.33733
487	4.58674	2.84026	3.20893	3.9747	4.27935
488	4.56032	2.8147	3.2212	4.00765	4.24646
489	4.5339	2.78914	3.22522	4.0155	4.21358
490	4.48843	2.76358	3.22924	4.02618	4.19407
491	4.44296	2.74378	3.23769	3.98835	4.16093
492	4.3529	2.72398	3.24245	3.95052	4.12778
493	4.35983	2.70418	3.24721	3.96	4.13503
494	4.36677	2.68465	3.25197	3.94277	4.10144
495	4.30463	2.66511	3.28006	3.92555	4.06784
496	4.28389	2.64557	3.30814	4.0107	4.00655
497	4.26316	2.61302	3.31242	3.99463	3.92085
498	4.25206	2.58047	3.3167	3.97855	3.92296
499	4.24097	2.54792	3.32097	3.97334	3.92508
500	4.22987	2.51306	3.32835	4.02291	3.87241
501	4.18986	2.47821	3.33572	4.02186	3.84964
502	4.14985	2.44335	3.3431	4.0208	3.82687
503	4.10985	2.43211	3.34468	3.93009	3.85854
504	4.02328	2.42087	3.36206	3.95857	3.80674
505	3.99321	2.40962	3.37943	3.98705	3.75495
506	3.96314	2.38214	3.38203	4.02019	3.77055
507	3.92322	2.35465	3.39389	4.02925	3.72042
508	3.9245	2.32717	3.40574	4.03831	3.72299
509	3.92578	2.30487	3.45209	3.97728	3.72556
510	3.92671	2.28257	3.43318	3.96965	3.77917
511	3.9263	2.26027	3.41427	3.95832	3.74901
512	3.92589	2.24669	3.4426	3.94699	3.71885
513	3.95922	2.23311	3.4618	4.01452	3.70779
514	3.99256	2.21952	3.481	3.99766	3.70001
515	4.02589	2.20566	3.5002	3.9808	3.69222
516	4.38404	2.19179	3.50056	3.96093	3.6787
517	4.47911	2.17792	3.50093	3.97923	3.67809
518	4.57417	2.18727	3.5013	3.99754	3.67748
519	4.79231	2.19661	3.4977	4.00448	3.65663
520	4.88527	2.20596	3.49411	4.03392	3.61108
521	4.97822	2.1947	3.51169	4.03371	3.63044
522	5.06227	2.18344	3.52056	4.0335	3.64981
523	5.12135	2.17219	3.52942	4.04371	3.61091
524	5.18043	2.1934	3.57283	4.07504	3.61044
525	5.23951	2.21461	3.58066	4.10637	3.60997
526	5.34475	2.23582	3.5885	4.03803	3.67735
527	5.44998	2.24289	3.58055	4.04922	3.64955
528	5.55522	2.24996	3.57959	4.06041	3.62175
529	5.62814	2.25703	3.57863	4.09772	3.68252
530	5.70106	2.26772	3.56334	4.08253	3.73229
531	5.77398	2.27841	3.57827	4.06734	3.67888
532	5.79713	2.2891	3.5932	4.10442	3.62546
533	5.82028	2.31306	3.60812	4.06435	3.70207
534	5.83386	2.33702	3.61912	4.06041	3.72384
535	5.8255	2.36098	3.63012	4.05646	3.7456
536	5.81715	2.36991	3.64112	4.04431	3.76486
537	5.84111	2.37884	3.64138	4.04985	3.76733
538	5.87374	2.38777	3.64164	4.05538	3.76979
539	5.90637	2.40772	3.6419	4.02535	3.77129
540	5.9244	2.42767	3.64357	4.03083	3.79863
541	5.94242	2.44762	3.64524	4.03631	3.82598
542	5.96044	2.45808	3.64691	4.03441	3.90915
543	6.05288	2.46855	3.66802	3.98736	3.85166
544	6.14531	2.47901	3.68912	3.98931	3.87238
545	6.23775	2.47561	3.71023	3.99125	3.8931
546	6.33157	2.4722	3.71683	3.98525	3.94164
547	6.4254	2.46879	3.72343	3.99812	3.96223
548	6.51922	2.49129	3.73351	4.01099	3.98282
549	6.77885	2.5138	3.74732	3.97853	4.02945
550	6.89751	2.5363	3.76113	3.97517	4.06893
551	7.01618	2.54997	3.86386	3.97181	4.04379
552	7.10603	2.56364	3.8384	3.99657	4.01865
553	7.18474	2.57731	3.81294	4.00673	4.11408
554	7.26344	2.57823	3.84903	4.0169	4.12491
555	7.45921	2.57916	3.87564	3.95923	4.13574
556	7.50458	2.60693	3.90225	3.99484	4.17737
557	7.54995	2.5805	3.92886	3.98619	4.24738
558	7.59532	2.55407	3.91492	3.97754	4.31739
559	7.65087	2.58169	3.90097	3.92152	4.28941
560	7.70641	2.58557	3.88702	3.94711	4.25698
561	7.76196	2.58944	3.87632	3.9727	4.32151
562	7.74846	2.62054	3.86562	3.95417	4.38603
563	7.73496	2.58662	3.91008	3.94334	4.3198
564	7.92321	2.5527	3.91975	3.93252	4.35311
565	7.90283	2.56098	3.92942	3.94999	4.38642
566	7.88245	2.56926	3.91602	3.94594	4.38214
567	7.73932	2.57754	3.91325	3.93472	4.38055
568	7.75644	2.56745	3.91047	3.9235	4.37896
569	7.77356	2.55737	3.9077	3.90177	4.4795
570	7.79068	2.54728	3.8858	3.90902	4.51828
571	7.73694	2.546	3.8639	3.91627	4.55706
572	7.6832	2.54471	3.842	3.87045	4.63349
573	7.62946	2.54343	3.82408	3.89086	4.57244
574	7.55434	2.49698	3.80617	3.91126	4.58967
575	7.47921	2.47433	3.78825	3.90011	4.60689
576	7.34196	2.45167	3.76692	3.86934	4.64705
577	7.25478	2.47309	3.74558	3.83857	4.66439
578	7.16759	2.4739	3.66052	3.88042	4.68172
579	7.09198	2.47471	3.64869	3.83561	4.64976
580	7.06492	2.46977	3.63686	3.81744	4.71678
581	7.03785	2.46917	3.65277	3.79927	4.7838
582	6.90073	2.46857	3.62005	3.77089	4.82743
583	6.86417	2.44809	3.58732	3.76674	4.79642
584	6.82761	2.45682	3.61548	3.76258	4.80238
585	6.79105	2.46555	3.59418	3.71247	4.80833
586	6.73427	2.47428	3.57287	3.7383	4.88526
587	6.6775	2.47173	3.55157	3.76412	4.92207
588	6.62073	2.46918	3.55215	3.74437	4.95889
589	6.51034	2.46662	3.55273	3.738	5.00763
590	6.39996	2.47532	3.55331	3.72101	5.04365
591	6.28957	2.48402	3.55033	3.70402	5.07967
592	6.18428	2.49272	3.54734	3.71371	4.99521
593	6.07899	2.51728	3.54436	3.71041	4.99414
594	6.03634	2.54183	3.53416	3.7071	5.06702
595	5.97557	2.56639	3.52395	3.70851	5.1399
596	5.91479	2.61254	3.53692	3.70028	5.17123
597	5.81908	2.65869	3.54988	3.69206	5.17791
598	5.79158	2.65727	3.56284	3.75757	5.18458
599	5.76409	2.65586	3.53448	3.74573	5.23555
600	5.7366	2.65444	3.52725	3.73389	5.17764
601	5.68508	2.69805	3.52003	3.73167	5.11972
602	5.63357	2.74166	3.50992	3.73035	5.19628
603	5.58205	2.78527	3.50593	3.7351	5.18526
604	5.52065	2.79569	3.50194	3.73986	5.14767
605	5.45924	2.8061	3.46012	3.7498	5.11008
606	5.26135	2.81652	3.45985	3.75318	5.21494
607	5.22941	2.85911	3.45959	3.75655	5.23131
608	5.19747	2.88655	3.45757	3.68505	5.24769
609	5.13285	2.91398	3.45554	3.70686	5.18648
610	5.07907	2.93871	3.45352	3.72867	5.15222
611	5.0253	2.94141	3.4411	3.69892	5.11795
612	5.00897	2.94412	3.42869	3.72717	5.11164
613	5.00895	2.94428	3.41627	3.72273	5.16573
614	5.00893	2.9581	3.43149	3.71829	5.13771
615	5.00891	2.97193	3.44671	3.71375	5.1097
616	4.95846	2.99745	3.46193	3.71294	5.16496
617	4.90801	2.99333	3.4137	3.71213	5.12864
618	4.85756	2.98921	3.39639	3.72016	5.09232
619	4.83367	2.98508	3.37907	3.71487	5.10911
620	4.80979	2.98844	3.4045	3.70957	5.09398
621	4.78591	2.99179	3.39472	3.67829	5.07885
622	4.77576	2.99515	3.38493	3.68709	5.04573
623	4.7656	2.98702	3.39049	3.69588	5.03795
624	4.75545	2.9789	3.37483	3.78132	4.99576
625	4.70584	2.98243	3.35917	3.75122	4.95357
626	4.65623	2.98596	3.35368	3.74056	4.92896
627	4.66429	2.98949	3.3482	3.72989	4.92583
628	4.64687	2.99341	3.34272	3.75456	4.9227
629	4.62945	2.99734	3.35296	3.72997	4.98595
630	4.60625	3.00126	3.3632	3.70538	4.96402
631	4.63204	2.99211	3.37344	3.74115	4.9421
632	4.65782	2.98296	3.35375	3.74543	4.91439
633	4.68361	2.97381	3.33405	3.74972	4.969
634	4.66621	2.97916	3.31436	3.7157	4.95002
635	4.6488	2.95221	3.3018	3.6951	4.93104
636	4.6314	2.92527	3.28053	3.67988	4.98355
637	4.70665	2.89809	3.25925	3.66467	4.9625
638	4.7819	2.89046	3.27505	3.73362	4.94144
639	4.82338	2.88283	3.25236	3.72588	4.83695
640	4.83447	2.83888	3.22967	3.71814	4.86883
641	4.84556	2.85434	3.22031	3.69767	4.90071
642	4.91261	2.86981	3.21094	3.67713	4.85217
643	4.9274	2.8633	3.20158	3.65658	4.9168
644	4.94218	2.8568	3.20648	3.64588	4.9205
645	4.94295	2.85029	3.21139	3.67101	4.92419
646	4.94373	2.8352	3.2163	3.69615	4.85033
647	4.9445	2.82011	3.20445	3.6984	4.85127
648	5.1548	2.80502	3.1926	3.65445	4.85221
649	5.17575	2.78408	3.18076	3.65229	4.94147
650	5.19671	2.76314	3.15833	3.65014	4.9177
651	5.31849	2.7422	3.1359	3.67445	4.89393
652	5.32707	2.73731	3.11348	3.68583	5.04922
653	5.33566	2.73243	3.10467	3.69721	4.85872
654	5.43531	2.72754	3.09587	3.67499	4.86633
655	5.46245	2.70036	3.08707	3.68176	4.87394
656	5.48959	2.67318	3.08805	3.68854	4.81222
657	5.50256	2.64601	3.05352	3.68218	4.78069
658	5.54344	2.65177	3.01899	3.62957	4.74916
659	5.58432	2.65753	3.04066	3.64118	4.79448
660	5.6252	2.66329	3.02982	3.65278	4.76359
661	5.65086	2.65868	3.01897	3.64782	4.7327
662	5.67651	2.65406	2.98126	3.65073	4.68245
663	5.72493	2.64944	2.97457	3.65363	4.66963
664	5.75091	2.66561	2.96788	3.61831	4.63057
665	5.77688	2.68179	2.96119	3.63188	4.5915
666	5.86584	2.69796	2.94484	3.64546	4.54914
667	5.84515	2.73252	2.92849	3.58036	4.48692
668	5.82447	2.73786	2.91214	3.60122	4.4247
669	5.79102	2.74319	2.9085	3.62209	4.40513
670	5.80694	2.71563	2.90486	3.65575	4.38232
671	5.82287	2.72166	2.84988	3.65285	4.35951
672	5.83879	2.72769	2.86967	3.64806	4.29396
673	5.83145	2.7718	2.88946	3.64326	4.13347
674	5.82411	2.78071	2.85132	3.61982	4.19454
675	5.81677	2.78963	2.85317	3.6142	4.2556
676	5.80373	2.79903	2.85502	3.60858	4.09863
677	5.79069	2.80842	2.87165	3.63196	4.07354
678	5.77487	2.81781	2.88006	3.65478	4.04845
679	5.7933	2.83296	2.88848	3.67282	3.97031
680	5.81173	2.84811	2.91291	3.69087	3.94057
681	5.75518	2.86326	2.91469	3.61704	3.91083
682	5.73563	2.88324	2.91647	3.64834	3.86482
683	5.71607	2.90322	2.91825	3.67964	3.82119
684	5.76932	2.92319	2.93561	3.65146	3.77756
685	5.75838	2.96755	2.95296	3.68535	3.73203
686	5.74744	3.0119	2.97032	3.71924	3.69251
687	5.7365	3.05625	2.97035	3.64153	3.63993
688	5.71966	3.06738	2.97039	3.65203	3.58735
689	5.70282	3.0785	2.97042	3.66253	3.5943
690	5.68598	3.08962	2.96641	3.75717	3.56753
691	5.65406	3.21052	2.9624	3.66403	3.54076
692	5.62214	3.24402	2.92571	3.69257	3.491
693	5.59022	3.27753	2.93847	3.72111	3.48647
694	5.61063	3.3164	2.95123	3.75021	3.48194
695	5.63105	3.33286	2.95898	3.68007	3.4492
696	5.63869	3.34933	2.95651	3.68824	3.46083
697	5.63995	3.42316	2.95405	3.6964	3.42195
698	5.6412	3.43613	2.96963	3.7535	3.38306
699	5.64803	3.44909	2.98522	3.74282	3.37503
700	5.65486	3.53775	3.0008	3.73214	3.37882
701	5.66169	3.54697	3.01553	3.73722	3.38261
702	5.66521	3.55619	3.03025	3.75719	3.36838
703	5.66873	3.56542	3.04498	3.77717	3.35644
704	5.67225	3.60906	3.13297	3.74339	3.34449
705	5.69011	3.65271	3.17539	3.7548	3.3318
706	5.70796	3.69635	3.21781	3.7662	3.33401
707	5.72582	3.72167	3.22715	3.79895	3.33622
708	5.76698	3.747	3.25756	3.79625	3.36296
709	5.77153	3.77232	3.28798	3.7844	3.39444
710	5.77607	3.80091	3.3251	3.77255	3.36628
711	5.81085	3.82949	3.32313	3.75324	3.33812
712	5.76366	3.85808	3.32116	3.75768	3.35023
713	5.71647	3.89944	3.31919	3.76211	3.34015
714	5.7137	3.9408	3.37265	3.78246	3.33006
715	5.70556	3.98216	3.42611	3.76224	3.36661
716	5.69743	4.0057	3.47956	3.75377	3.38202
717	5.68347	4.02924	3.53052	3.7453	3.39742
718	5.66951	4.05278	3.58147	3.73844	3.41474
719	5.65555	4.06763	3.64704	3.74904	3.41854
720	5.64994	4.08249	3.6596	3.75963	3.46389
721	5.64433	4.09734	3.67216	3.74227	3.50923
722	5.63872	4.11343	3.7536	3.77293	3.52652
723	5.59453	4.12952	3.75619	3.80359	3.55438
724	5.55033	4.14561	3.75879	3.77011	3.58223
725	5.50614	4.16398	3.77882	3.7685	3.51787
726	5.49543	4.18235	3.79885	3.7669	3.56909
727	5.45903	4.20071	3.81888	3.75214	3.6203
728	5.42262	4.19722	3.84315	3.75168	3.67875
729	5.48826	4.19372	3.86741	3.7552	3.71144
730	5.44797	4.19022	3.89167	3.75872	3.74412
731	5.40769	4.18551	3.94491	3.74019	3.816
732	5.3674	4.18081	3.98013	3.71134	3.8186
733	5.36742	4.1761	4.01535	3.6825	3.87012
734	5.36744	4.16455	4.05056	3.73162	3.92164
735	5.36746	4.153	4.03674	3.73023	3.98054
736	5.36308	4.14144	4.02291	3.72884	3.99314
737	5.35871	4.12818	4.00908	3.71123	4.00574
738	5.35434	4.11492	4.02117	3.70307	4.14457
739	5.35603	4.10166	4.03326	3.71062	4.14956
740	5.35772	4.0761	4.04535	3.71817	4.15455
741	5.43826	4.05054	4.02523	3.66767	4.31754
742	5.43797	4.02497	4.00512	3.67064	4.26647
743	5.43769	4.02844	3.98329	3.67361	4.32564
744	5.47295	4.03191	3.99324	3.67958	4.38481
745	5.47138	4.03537	4.0032	3.64008	4.445
746	5.46981	3.9916	3.98932	3.60058	4.49684
747	5.49879	3.94782	3.99822	3.68644	4.54869
748	5.52778	3.90404	4.00712	3.65788	4.67054
749	5.55676	3.88472	4.00326	3.62933	4.75208
750	5.56139	3.86541	3.99941	3.63372	4.83362
751	5.56602	3.84609	3.99556	3.61756	4.86567
752	5.57065	3.82852	3.99653	3.61127	4.87657
753	5.58335	3.81095	3.99749	3.60497	4.88747
754	5.56319	3.79338	3.99846	3.65941	5.03185
755	5.54303	3.77013	3.94714	3.67899	5.01164
756	5.60502	3.74689	3.99282	3.69856	5.12727
757	5.58608	3.66999	4.0385	3.69028	5.24291
758	5.56715	3.66935	4.08139	3.66809	5.1286
759	5.56647	3.66871	4.08731	3.66619	5.14606
760	5.56578	3.64657	4.09324	3.66429	5.16352
761	5.56509	3.6164	4.10023	3.70068	5.27882
762	5.53753	3.58623	4.10722	3.66739	5.21271
763	5.50996	3.57433	4.14182	3.63409	5.14661
764	5.4824	3.552	4.14845	3.70903	5.27978
765	5.36472	3.52966	4.15508	3.6869	5.27052
766	5.31703	3.51293	4.15306	3.66477	5.28286
767	5.26933	3.4962	4.15104	3.74898	5.2952
768	5.14202	3.47948	4.16849	3.71812	5.36029
769	5.0712	3.4659	4.18593	3.70225	5.38146
770	5.00037	3.45232	4.20338	3.68638	5.40263
771	4.88246	3.43874	4.22083	3.74372	5.34274
772	4.85326	3.38982	4.26095	3.7657	5.34041
773	4.82407	3.34091	4.2692	3.78768	5.33807
774	4.80622	3.29199	4.27745	3.75655	5.45715
775	4.78838	3.27625	4.3222	3.73951	5.32417
776	4.77053	3.26051	4.33045	3.72247	5.27865
777	4.71337	3.24477	4.33869	3.75226	5.23313
778	4.65622	3.22409	4.28322	3.74898	5.30622
779	4.59906	3.20341	4.3336	3.75273	5.31494
780	4.5475	3.18273	4.38398	3.75648	5.32365
781	4.49595	3.15649	4.3025	3.77328	5.27287
782	4.44439	3.16167	4.28884	3.78696	5.25724
783	4.39097	3.16685	4.27518	3.80063	5.24161
784	4.39502	3.11964	4.31979	3.8081	5.1943
785	4.39906	3.12278	4.27455	3.81058	5.24728
786	4.3407	3.12592	4.2293	3.81306	5.19951
787	4.33602	3.09956	4.22583	3.8351	5.15174
788	4.33133	3.09214	4.22236	3.82295	5.21694
789	4.25705	3.08471	4.21889	3.8108	5.21404
790	4.26714	3.07381	4.10076	3.85856	5.21114
791	4.27723	3.06291	4.07182	3.82096	5.08601
792	4.19987	3.052	4.04289	3.84731	5.13386
793	4.18405	3.06185	4.00872	3.87365	5.18171
794	4.16822	3.0717	3.98834	3.86933	5.12871
795	4.15239	3.08154	3.96796	3.83059	5.15495
796	4.15216	3.08394	3.93895	3.79185	5.18119
797	4.15193	3.08633	3.91325	3.88579	5.24093
798	4.1517	3.08873	3.88755	3.8721	5.08128
799	4.15437	3.09037	3.87285	3.85842	5.12487
800	4.15703	3.09202	3.85814	3.86871	5.16846
801	4.16448	3.09367	3.84344	3.84076	5.11648
802	4.18069	3.1641	3.7725	3.85499	5.13821
803	4.1969	3.16104	3.7661	3.86921	5.15995
804	4.29921	3.15797	3.75971	3.90545	5.15066
805	4.33435	3.16987	3.76047	3.91234	5.11712
806	4.36948	3.17986	3.72628	3.91923	5.08359
807	4.42165	3.18985	3.69209	3.94291	5.07096
808	4.44421	3.19991	3.72261	3.97258	5.10262
809	4.46678	3.21294	3.7194	4.00225	5.14934
810	4.48934	3.22597	3.71618	3.95915	5.19607
811	4.54345	3.23712	3.72347	3.99687	5.11877
812	4.59756	3.23183	3.73076	4.03458	5.08074
813	4.60413	3.22655	3.73805	3.98294	5.04272
814	4.6107	3.22127	3.69472	3.99673	5.05455
815	4.61727	3.24897	3.68735	3.98791	5.09668
816	4.66101	3.27667	3.67998	3.97909	5.13881
817	4.65606	3.30437	3.68171	4.04663	5.08466
818	4.65112	3.31956	3.66281	4.06286	5.18355
819	4.58309	3.33475	3.64391	4.0791	5.1425
820	4.57008	3.34994	3.61372	4.07407	5.10145
821	4.55707	3.35697	3.60317	4.06807	5.0367
822	4.5026	3.36399	3.59262	4.06207	5.04614
823	4.46171	3.37101	3.58967	4.08353	5.05559
824	4.42081	3.38024	3.58673	4.10855	4.93677
825	4.41831	3.38947	3.58378	4.09463	4.93877
826	4.41581	3.39869	3.55452	4.08072	4.94077
827	4.41331	3.42135	3.52527	4.16355	5.03874
828	4.40309	3.444	3.49601	4.15732	5.06592
829	4.39287	3.46665	3.43914	4.1511	5.06629
830	4.38266	3.4669	3.44537	4.16764	5.06666
831	4.31638	3.46714	3.4516	4.14508	4.99137
832	4.30259	3.46738	3.41105	4.18122	5.02479
833	4.2888	3.4767	3.39176	4.21736	5.05821
834	4.24737	3.48603	3.37247	4.24533	5.10125
835	4.24561	3.49535	3.38068	4.22373	5.08882
836	4.24386	3.49325	3.40005	4.20213	5.07639
837	4.25037	3.49116	3.41942	4.26501	5.05977
838	4.23154	3.48906	3.3297	4.23959	5.11199
839	4.21271	3.49585	3.33207	4.21416	5.16421
840	4.19388	3.50264	3.33445	4.29965	5.17463
841	4.20503	3.50943	3.32459	4.2865	5.19764
842	4.21617	3.50838	3.3158	4.27334	5.20934
843	4.22732	3.50732	3.30702	4.27488	5.22104
844	4.25557	3.50626	3.29824	4.26226	5.22063
845	4.28381	3.49516	3.30573	4.2751	5.25789
846	4.33757	3.48406	3.31322	4.28793	5.29514
847	4.36239	3.47296	3.32071	4.30313	5.36576
848	4.38721	3.47769	3.2971	4.28525	5.30283
849	4.4987	3.48242	3.2735	4.26738	5.23991
850	4.51708	3.48715	3.28497	4.29189	5.40203
851	4.53547	3.49415	3.28299	4.28679	5.43892
852	4.59646	3.50115	3.281	4.2682	5.44418
853	4.62766	3.50815	3.26934	4.24961	5.44945
854	4.65885	3.49317	3.26842	4.27841	5.45701
855	4.69005	3.47819	3.2675	4.29367	5.51983
856	4.72963	3.46322	3.26758	4.30894	5.58265
857	4.76921	3.46604	3.26766	4.29591	5.70789
858	4.80879	3.46886	3.26775	4.28907	5.67804
859	4.84986	3.47169	3.24798	4.28222	5.64818
860	4.89093	3.47973	3.22822	4.32653	5.71767
861	4.916	3.48778	3.20846	4.30147	5.78221
862	4.87708	3.49582	3.21468	4.27641	5.84676
863	4.83817	3.5019	3.22091	4.25988	5.89917
864	4.83446	3.50797	3.22714	4.33421	5.81606
865	4.84291	3.51405	3.19419	4.28887	5.9059
866	4.85135	3.51621	3.15847	4.24352	5.99575
867	4.84037	3.51837	3.12276	4.24511	6.01801
868	4.82938	3.57173	3.09055	4.25194	6.0261
869	4.81839	3.55286	3.08305	4.25877	6.0342
870	4.79081	3.53398	3.07556	4.24936	6.12999
871	4.76323	3.5551	3.05882	4.26499	6.15411
872	4.73566	3.57979	3.04209	4.28062	6.17823
873	4.60924	3.60449	3.02535	4.21376	6.20203
874	4.60435	3.59274	2.99707	4.22538	6.37836
875	4.59946	3.59558	2.96879	4.22107	6.44539
876	4.59057	3.59842	2.94051	4.21676	6.51243
877	4.57049	3.61583	2.91485	4.18118	6.33773
878	4.5504	3.63324	2.88919	4.1927	6.39268
879	4.53149	3.65066	2.86353	4.20422	6.44764
880	4.52361	3.65953	2.84815	4.20437	6.60856
881	4.51572	3.66841	2.86184	4.16754	6.56983
882	4.50126	3.67729	2.87553	4.13071	6.5311
883	4.4868	3.69582	2.867	4.12603	6.61342
884	4.47234	3.71435	2.86814	4.13584	6.5282
885	4.45948	3.73288	2.86927	4.14564	6.44298
886	4.44662	3.74955	2.87867	4.1359	6.43587
887	4.43377	3.76622	2.88526	4.11245	6.60223
888	4.30276	3.78289	2.89184	4.1257	6.5945
889	4.31345	3.82328	2.88252	4.13895	6.58676
890	4.32413	3.82327	2.8732	4.11057	6.64262
891	4.25331	3.82327	2.86388	4.11931	6.58628
892	4.23912	3.81906	2.85912	4.12805	6.52994
893	4.22493	3.81939	2.85436	4.05898	6.71294
894	4.13307	3.81972	2.8496	4.11873	6.71106
895	4.11576	3.81148	2.83301	4.17849	6.70918
896	4.09845	3.82182	2.81641	4.12819	6.76513
897	4.10055	3.83217	2.79981	4.09323	6.69491
898	4.10265	3.84564	2.78734	4.08456	6.67326
899	4.10474	3.8341	2.77487	4.07589	6.65161
900	4.06762	3.82257	2.76239	4.11383	6.81885
901	4.0305	3.81103	2.76848	4.12311	6.79272
902	3.99339	3.79828	2.76124	4.13239	6.76659
903	3.93601	3.78553	2.754	4.10252	6.65397
904	3.93259	3.77278	2.76537	4.10873	6.72899
905	3.92917	3.73248	2.76793	4.11494	6.80402
906	3.83102	3.69219	2.7705	4.12574	6.63608
907	3.81785	3.65189	2.78329	4.09218	6.71142
908	3.80468	3.57708	2.79004	4.05862	6.78676
909	3.7473	3.50226	2.7968	4.08172	6.85259
910	3.73448	3.42745	2.80356	4.12084	6.7755
911	3.72166	3.34761	2.81189	4.13018	6.78746
912	3.70425	3.26776	2.82023	4.13951	6.79942
913	3.68684	3.18792	2.82857	4.14648	6.7313
914	3.66944	3.17926	2.8505	4.12924	6.73921
915	3.62724	3.1706	2.87243	4.112	6.74711
916	3.58503	3.16194	2.93287	4.03529	6.6085
917	3.54283	3.19217	2.94121	4.11518	6.55771
918	3.54892	3.22241	2.94954	4.12387	6.50691
919	3.5058	3.25265	2.99157	4.13257	6.71595
920	3.46267	3.28918	2.99159	4.06938	6.69032
921	3.41888	3.32571	2.9916	4.0764	6.59516
922	3.39948	3.36225	3.04443	4.08343	6.5
923	3.38007	3.35601	3.05113	4.1286	6.50873
924	3.37511	3.34977	3.05783	4.13185	6.51283
925	3.37515	3.34353	3.08389	4.09671	6.51694
926	3.37518	3.32683	3.10566	4.06158	6.61432
927	3.37522	3.31014	3.12742	4.08305	6.52121
928	3.37436	3.29345	3.11053	4.11638	6.4281
929	3.3735	3.24931	3.11351	4.14971	6.44666
930	3.37264	3.20518	3.1165	4.14964	6.41195
931	3.35259	3.16104	3.15488	4.10656	6.37724
932	3.33254	3.12494	3.16109	4.06349	6.34068
933	3.31249	3.08884	3.1673	4.116	6.36876
934	3.29065	2.97872	3.1735	4.1061	6.37041
935	3.26882	2.97749	3.19193	4.10708	6.37207
936	3.28382	2.97626	3.21035	4.10806	6.23391
937	3.27145	2.93082	3.22877	4.13523	6.2013
938	3.25907	2.92208	3.24231	4.12749	6.16868
939	3.29034	2.91333	3.25586	4.11975	6.12975
940	3.28623	2.88951	3.2694	4.10787	6.17361
941	3.28212	2.89123	3.27809	4.12	6.21747
942	3.27802	2.89295	3.28677	4.13213	6.09112
943	3.31356	2.89114	3.30647	4.10348	5.92054
944	3.34911	2.88933	3.32559	4.10766	5.93468
945	3.38466	2.88752	3.3447	4.11185	5.94883
946	3.43109	2.87755	3.30329	4.14564	5.92918
947	3.47751	2.86758	3.31024	4.20844	5.90316
948	3.60495	2.85761	3.3172	4.17629	5.87714
949	3.6171	2.86537	3.32415	4.14413	5.81625
950	3.62925	2.87313	3.31317	4.20346	5.6833
951	3.66995	2.8809	3.30219	4.19241	5.67515
952	3.66764	2.89807	3.29121	4.18136	5.66701
953	3.66533	2.89694	3.28543	4.24148	5.47625
954	3.66967	2.8958	3.27964	4.18665	5.42133
955	3.67402	2.91747	3.28183	4.2098	5.3664
956	3.67836	2.92315	3.25084	4.23295	5.41362
957	3.67858	2.92883	3.21984	4.22628	5.36319
958	3.67881	2.96235	3.2401	4.23039	5.31276
959	3.67903	2.96919	3.2137	4.23451	5.24683
960	3.70253	2.97603	3.1873	4.25066	5.16802
961	3.69934	2.99231	3.19256	4.24788	5.15789
962	3.69615	2.99332	3.19783	4.24509	5.14775
963	3.76559	2.99434	3.20309	4.29119	5.02829
964	3.72902	2.99535	3.11245	4.31036	4.97569
965	3.69246	3.00238	3.11037	4.31495	4.92309
966	3.70777	3.00941	3.10829	4.31954	4.89616
967	3.72105	3.01645	3.10621	4.3448	4.87006
968	3.73433	3.04394	3.08338	4.35682	4.84396
969	3.74762	3.07143	3.06054	4.36884	4.80355
970	3.76298	3.09892	3.0377	4.36358	4.78707
971	3.77834	3.0959	3.00178	4.36107	4.77058
972	3.7937	3.09288	2.96586	4.35856	4.64643
973	3.83657	3.08986	2.9464	4.30842	4.60664
974	3.87944	3.10205	2.94282	4.37658	4.57521
975	3.8867	3.11424	2.93924	4.35622	4.54377
976	3.91061	3.12643	2.89838	4.33586	4.46829
977	3.93452	3.11318	2.89462	4.36076	4.51787
978	3.99632	3.09993	2.89086	4.36365	4.56745
979	4.01513	3.08669	2.88518	4.36653	4.48872
980	4.03393	3.07732	2.8795	4.36705	4.47613
981	4.05273	3.06796	2.87383	4.34243	4.46354
982	4.07659	3.05859	2.86166	4.37472	4.50087
983	4.10046	3.05279	2.8495	4.40701	4.44482
984	4.12432	3.04699	2.83733	4.37641	4.46712
985	4.169	3.0412	2.76182	4.37936	4.48943
986	4.21368	3.01672	2.7537	4.38232	4.52387
987	4.25836	2.99224	2.74558	4.36703	4.5014
988	4.29558	2.95514	2.71712	4.37579	4.47893
989	4.33279	2.93485	2.72282	4.38456	4.41655
990	4.32042	2.91456	2.72851	4.38405	4.43887
991	4.36768	2.90245	2.68913	4.39578	4.4612
992	4.41493	2.90758	2.7188	4.40751	4.52318
993	4.44197	2.91272	2.74848	4.45079	4.52063
994	4.46736	2.96745	2.70358	4.40065	4.51809
995	4.49274	2.99123	2.71756	4.3822	4.51907
996	4.51813	3.01502	2.73155	4.36374	4.552
997	4.52025	3.05015	2.74554	4.42292	4.53993
998	4.52238	3.08527	2.74213	4.42311	4.52785
999	4.64889	3.1204	2.73873	4.42331	4.52382
1000	4.65063	3.15852	2.73532	4.46479	4.57037
1001	4.65237	3.19664	2.74816	4.46076	4.61691
1002	4.70971	3.23475	2.761	4.45673	4.56548
1003	4.70366	3.28559	2.81228	4.52313	4.58108
1004	4.6976	3.33642	2.81255	4.45092	4.59668
1005	4.70673	3.38726	2.81281	4.4634	4.58172
1006	4.69556	3.43262	2.85102	4.47588	4.54495
1007	4.68438	3.47797	2.84378	4.38929	4.5376
1008	4.70662	3.52333	2.83654	4.44873	4.53026
1009	4.72885	3.55601	2.85923	4.50816	4.51512
1010	4.75109	3.58868	2.88193	4.43028	4.55765
1011	4.76839	3.62135	2.90463	4.43122	4.60019
1012	4.7857	3.63677	2.92428	4.43217	4.532
1013	4.803	3.65218	2.94392	4.45772	4.54291
1014	4.8579	3.66759	2.96357	4.45515	4.55381
1015	4.86893	3.77616	3.00213	4.45258	4.54729
1016	4.87996	3.75113	3.02828	4.42305	4.55491
1017	4.92543	3.7261	3.05444	4.50325	4.56254
1018	4.94946	3.7944	3.10623	4.51013	4.66888
1019	4.97348	3.79701	3.10558	4.51701	4.58545
1020	5.02503	3.79962	3.10493	4.4904	4.57044
1021	5.04116	3.74706	3.16835	4.46858	4.55544
1022	5.0573	3.74201	3.17527	4.44675	4.56862
1023	5.08666	3.73696	3.18219	4.5011	4.60875
1024	5.11603	3.72111	3.19246	4.41965	4.64889
1025	5.14539	3.70526	3.20441	4.41692	4.54928
1026	5.26749	3.68941	3.21635	4.4142	4.60443
1027	5.33667	3.67368	3.2283	4.41157	4.65957
1028	5.40586	3.65796	3.279	4.42563	4.71808
1029	5.48121	3.64223	3.32971	4.4397	4.7272
1030	5.48021	3.63355	3.29042	4.43802	4.7538
1031	5.4792	3.62487	3.30661	4.41489	4.78039
1032	5.53304	3.61619	3.3228	4.39176	4.84979
1033	5.58821	3.60372	3.33899	4.43109	4.77129
1034	5.64337	3.59125	3.34836	4.39506	4.6928
1035	5.66768	3.57877	3.35773	4.40205	4.81354
1036	5.69199	3.54575	3.3671	4.40904	4.93079
1037	5.71629	3.51272	3.42303	4.40584	4.92702
1038	5.72375	3.4797	3.47896	4.40964	4.92324
1039	5.7312	3.48853	3.48466	4.41344	5.00684
1040	5.73866	3.45258	3.46734	4.46624	5.01958
1041	5.72168	3.41662	3.45002	4.46584	5.03232
1042	5.72182	3.43234	3.51769	4.46543	5.19303
1043	5.72195	3.45277	3.52035	4.4447	5.17162
1044	5.63412	3.47319	3.52301	4.40365	5.15021
1045	5.64743	3.44435	3.60806	4.36259	5.33008
1046	5.66074	3.42042	3.60487	4.39106	5.37648
1047	5.61602	3.39649	3.60168	4.4585	5.4774
1048	5.5977	3.40037	3.59849	4.42642	5.57833
1049	5.57938	3.4016	3.59223	4.39434	5.50841
1050	5.56106	3.40284	3.58597	4.36259	5.57297
1051	5.49558	3.40407	3.63645	4.37929	5.63754
1052	5.43011	3.39473	3.62426	4.39599	5.8137
1053	5.36463	3.38538	3.61208	4.34429	5.8391
1054	5.29919	3.37603	3.6809	4.36672	5.8645
1055	5.23375	3.39892	3.68784	4.38914	5.88349
1056	5.16831	3.42181	3.69479	4.34373	5.92455
1057	5.04251	3.4447	3.69115	4.33274	5.9656
1058	4.91671	3.44625	3.69436	4.35201	6.07113
1059	4.78469	3.4478	3.69757	4.37128	6.18113
1060	4.70954	3.44935	3.70079	4.29112	6.19533
1061	4.63439	3.4744	3.70658	4.36524	6.20952
1062	4.61263	3.49945	3.71238	4.43935	6.1718
1063	4.59087	3.5245	3.71817	4.35216	6.16439
1064	4.56912	3.52969	3.73224	4.35862	6.15699
1065	4.50042	3.53487	3.7463	4.36508	6.11571
1066	4.43172	3.60302	3.73283	4.33654	6.11828
1067	4.36302	3.62875	3.72568	4.34083	6.12085
1068	4.2465	3.65447	3.71854	4.32621	6.13759
1069	4.21055	3.68567	3.7637	4.31159	6.23566
1070	4.1746	3.70712	3.76196	4.31995	6.15576
1071	4.17107	3.72858	3.76022	4.3325	6.07586
1072	4.14907	3.7376	3.72207	4.36036	6.10337
1073	4.12707	3.74983	3.74658	4.38821	6.07322
1074	4.12492	3.76207	3.77109	4.33573	6.04306
1075	4.12276	3.7743	3.76914	4.36014	5.96276
1076	4.1206	3.80062	3.76719	4.38454	5.98993
1077	4.12159	3.82694	3.76524	4.36127	6.0171
1078	4.12258	3.85325	3.75481	4.34642	5.80937
1079	4.12357	3.8713	3.74437	4.33158	5.79813
1080	4.08599	3.88934	3.73394	4.32559	5.78688
1081	4.10585	3.90738	3.80649	4.31531	5.76535
1082	4.12571	3.9416	3.80121	4.30502	5.83186
1083	4.16064	3.97581	3.79593	4.32889	5.77386
1084	4.16144	4.01002	3.78421	4.33373	5.71587
1085	4.16223	4.0161	3.77249	4.34123	5.60323
1086	4.20739	4.02218	3.76076	4.34873	5.63864
1087	4.22569	4.02826	3.77858	4.34135	5.67404
1088	4.24398	4.03594	3.7964	4.34243	5.58849
1089	4.26227	4.04362	3.81421	4.34351	5.53362
1090	4.25527	4.0513	3.79136	4.37592	5.47614
1091	4.24828	4.06256	3.7685	4.36686	5.41866
1092	4.24129	4.07382	3.74564	4.3578	5.34082
1093	4.26572	4.08507	3.79363	4.36883	5.35075
1094	4.29016	4.11021	3.7925	4.35175	5.36068
1095	4.27165	4.13534	3.79136	4.35452	5.28609
1096	4.27352	4.16047	3.77153	4.35729	5.28867
1097	4.27539	4.15919	3.75313	4.39422	5.29124
1098	4.21581	4.15791	3.73473	4.38736	5.22865
1099	4.22804	4.15662	3.77152	4.38049	5.18915
1100	4.24026	4.17028	3.74677	4.37829	5.14966
1101	4.17056	4.18394	3.72203	4.35549	5.06017
1102	4.15461	4.18128	3.75524	4.33268	4.87909
1103	4.13866	4.17863	3.74412	4.40103	4.88731
1104	4.12271	4.17598	3.733	4.40576	4.89552
1105	4.08307	4.17098	3.73547	4.41856	4.72571
1106	4.04343	4.16597	3.74748	4.43136	4.68621
1107	4.00379	4.16096	3.75949	4.43301	4.6467
1108	3.95722	4.13194	3.77149	4.41532	4.4654
1109	3.91064	4.10291	3.75903	4.39763	4.4664
1110	3.8767	4.07389	3.74656	4.40149	4.34685
1111	3.83462	3.95704	3.74346	4.39792	4.2273
1112	3.79254	3.94128	3.74035	4.39434	4.12737
1113	3.76164	3.92551	3.73724	4.44299	4.07636
1114	3.75225	3.89222	3.73142	4.44471	4.02535
1115	3.74286	3.82123	3.7256	4.44643	3.94088
1116	3.72945	3.75025	3.71978	4.48598	3.92222
1117	3.71603	3.76561	3.71256	4.3962	3.90356
1118	3.70261	3.74749	3.70534	4.42954	3.72461
1119	3.67356	3.72938	3.69812	4.46289	3.70504
1120	3.6445	3.70028	3.67673	4.41511	3.68548
1121	3.61545	3.67118	3.67143	4.43228	3.58535
1122	3.57227	3.64208	3.66613	4.44945	3.52065
1123	3.56104	3.62649	3.62781	4.46004	3.47977
1124	3.54981	3.6109	3.5952	4.44948	3.43888
1125	3.57821	3.5953	3.56259	4.43926	3.4182
1126	3.57621	3.57464	3.58455	4.42904	3.34964
1127	3.57422	3.55398	3.56719	4.49363	3.35595
1128	3.5641	3.53332	3.54982	4.44641	3.36226
1129	3.55398	3.50873	3.53246	4.3992	3.37215
1130	3.54386	3.48415	3.51287	4.45372	3.32627
1131	3.53285	3.45956	3.49328	4.48659	3.28038
1132	3.52184	3.44008	3.47369	4.51947	3.32237
1133	3.51084	3.45629	3.46357	4.4662	3.31082
1134	3.57609	3.4725	3.45346	4.45689	3.29926
1135	3.57914	3.47902	3.44335	4.44758	3.3726
1136	3.58219	3.51482	3.41588	4.41404	3.3357
1137	3.61483	3.55062	3.38841	4.47073	3.35458
1138	3.63825	3.62053	3.36493	4.46304	3.37346
1139	3.66166	3.61954	3.36831	4.45535	3.38113
1140	3.73372	3.61854	3.37169	4.3733	3.43063
1141	3.74692	3.6523	3.3357	4.39411	3.48013
1142	3.76011	3.64213	3.31306	4.41493	3.49074
1143	3.77331	3.63196	3.29041	4.39494	3.50228
1144	3.80801	3.62179	3.24478	4.38002	3.51382
1145	3.84272	3.68191	3.19915	4.36509	3.51298
1146	3.87742	3.74203	3.15353	4.4024	3.62586
1147	3.94922	3.80216	3.1226	4.4067	3.64523
1148	4.02101	3.81436	3.09168	4.39345	3.6646
1149	4.0678	3.82655	3.06076	4.38021	3.66945
1150	4.08109	3.83875	2.99841	4.37839	3.70367
1151	4.09437	3.8746	2.97864	4.35906	3.73788
1152	4.17086	3.91045	2.95887	4.33974	3.7852
1153	4.18947	3.94629	2.96196	4.39313	3.81291
1154	4.20807	3.96495	2.94189	4.38448	3.84062
1155	4.2119	3.98361	2.92183	4.37584	3.9304
1156	4.19557	4.00227	2.90884	4.34753	4.0307
1157	4.17924	4.03133	2.89585	4.39822	4.059
1158	4.16291	4.06039	2.88287	4.37016	4.0873
1159	4.17428	4.08533	2.85526	4.3421	4.03309
1160	4.18564	4.1071	2.82765	4.38818	4.11131
1161	4.19701	4.12887	2.80004	4.34579	4.18952
1162	4.20195	4.17857	2.77473	4.30341	4.26043
1163	4.20688	4.19232	2.74943	4.34222	4.25739
1164	4.16209	4.20606	2.72412	4.38697	4.25435
1165	4.16425	4.35497	2.70821	4.37502	4.39901
1166	4.16641	4.33306	2.69229	4.36307	4.4441
1167	4.17519	4.31115	2.67638	4.34457	4.4984
1168	4.16442	4.33479	2.65084	4.36801	4.5527
1169	4.15364	4.35843	2.63449	4.39146	4.65354
1170	4.14287	4.38206	2.61815	4.3351	4.63638
1171	4.13886	4.39011	2.61187	4.32739	4.61922
1172	4.13485	4.39815	2.60994	4.31968	4.78379
1173	4.13084	4.40619	2.60802	4.33709	4.95715
1174	4.11829	4.43198	2.62695	4.33045	4.99783
1175	4.10574	4.45777	2.60518	4.32382	5.03851
1176	4.05771	4.48356	2.58341	4.35796	5.17294
1177	4.0649	4.47955	2.56164	4.38452	5.17706
1178	4.07209	4.47554	2.56263	4.37098	5.18117
1179	4.11307	4.47153	2.56362	4.35743	5.38553
1180	4.11511	4.53427	2.56461	4.37094	5.42525
1181	4.11714	4.53869	2.54982	4.35295	5.46496
1182	4.11774	4.54311	2.53503	4.33496	5.66791
1183	4.11833	4.43329	2.53524	4.31722	5.72975
1184	4.11893	4.42626	2.54115	4.3058	5.8714
1185	4.13969	4.41923	2.54706	4.29439	6.01306
1186	4.16045	4.50725	2.51548	4.30882	6.07353
1187	4.18121	4.48752	2.52576	4.32128	6.28948
1188	4.28229	4.4678	2.53605	4.30809	6.50543
1189	4.31735	4.44263	2.4971	4.29489	6.68936
1190	4.35241	4.41745	2.5102	4.33793	6.78963
1191	4.33713	4.39228	2.52329	4.33168	6.8899
1192	4.4136	4.38164	2.50278	4.32544	6.96374
1193	4.49008	4.37101	2.4953	4.31673	7.20794
1194	4.49528	4.36038	2.48782	4.34119	7.27596
1195	4.50047	4.32488	2.49598	4.36565	7.34399
1196	4.50567	4.28938	2.49702	4.24266	7.51722
1197	4.56089	4.25388	2.49806	4.30382	7.72426
1198	4.61611	4.2377	2.49909	4.28733	7.93131
1199	4.67132	4.22153	2.51201	4.27085	8.18422
1200	4.74373	4.20535	2.52492	4.35149	8.2212
1201	4.72293	4.15147	2.53784	4.32584	8.25819
1202	4.70213	4.13043	2.53189	4.3002	8.29958
1203	4.80013	4.1094	2.52593	4.35037	8.468
1204	4.76496	4.05789	2.51998	4.34525	8.5473
1205	4.7298	4.06988	2.51842	4.34013	8.6266
1206	4.77596	4.08187	2.51687	4.37107	8.52063
1207	4.76591	3.99076	2.50256	4.30726	8.51016
1208	4.75587	4.00161	2.5119	4.30825	8.49969
1209	4.74582	4.01246	2.52124	4.30925	8.30713
1210	4.72741	3.99451	2.54431	4.29485	8.45993
1211	4.70901	3.97656	2.54444	4.32462	8.61274
1212	4.6906	3.95861	2.54456	4.35439	8.42434
1213	4.71047	3.94212	2.55427	4.21556	8.28402
1214	4.73034	3.92564	2.54866	4.23123	8.1437
1215	4.71647	3.90916	2.54306	4.2469	7.99363
1216	4.71013	3.88719	2.53746	4.27167	7.72359
1217	4.7038	3.86522	2.56332	4.2373	7.64314
1218	4.67876	3.84324	2.58918	4.20292	7.56269
1219	4.64417	3.84003	2.60342	4.21267	7.49665
1220	4.60959	3.83681	2.6003	4.18521	7.35287
1221	4.58609	3.8336	2.59718	4.21741	7.20908
1222	4.5626	3.80793	2.62189	4.2496	7.21894
1223	4.53911	3.78226	2.62768	4.23158	7.07796
1224	4.51842	3.75659	2.63348	4.21635	6.93698
1225	4.49772	3.70532	2.63575	4.20113	6.68474
1226	4.47702	3.69603	2.64014	4.26532	6.57237
1227	4.40973	3.68674	2.64454	4.14563	6.55768
1228	4.39746	3.69601	2.64894	4.17307	6.54299
1229	4.38519	3.67371	2.67207	4.2005	6.18415
1230	4.38857	3.65142	2.69519	4.17665	6.23096
1231	4.36733	3.61799	2.71832	4.14426	6.27777
1232	4.34609	3.61987	2.7327	4.11186	6.00174
1233	4.32996	3.62175	2.74708	4.14709	5.96288
1234	4.31627	3.62217	2.76146	4.14441	5.92402
1235	4.30257	3.6221	2.79067	4.14172	5.77222
1236	4.28888	3.62203	2.81989	4.15604	5.66409
1237	4.2922	3.62196	2.8491	4.16362	5.55596
1238	4.29552	3.63789	2.89533	4.17121	5.63154
1239	4.29885	3.65382	2.94156	4.15866	5.48353
1240	4.24801	3.66975	2.99271	4.16638	5.39886
1241	4.19718	3.64228	3.01136	4.17169	5.3142
1242	4.2453	3.6148	3.03001	4.177	5.1764
1243	4.21058	3.58733	3.04239	4.10683	5.16231
1244	4.17587	3.57399	3.0574	4.11094	5.14821
1245	4.14255	3.56066	3.07241	4.11505	5.06755
1246	4.15029	3.54733	3.13516	4.1042	4.99246
1247	4.15803	3.52589	3.13457	4.09979	4.91737
1248	4.13779	3.50446	3.13397	4.09538	4.8851
1249	4.11756	3.48303	3.18218	4.13003	4.80949
1250	4.09732	3.47243	3.18316	4.09437	4.76183
1251	4.08005	3.46184	3.18415	4.10497	4.71416
1252	4.06277	3.45124	3.20863	4.11558	4.70225
1253	4.04549	3.4584	3.20344	4.11951	4.64843
1254	4.00624	3.46555	3.19824	4.11069	4.59462
1255	3.99995	3.4727	3.19305	4.10188	4.56225
1256	3.99365	3.46343	3.21692	4.07849	4.51482
1257	3.99799	3.45415	3.24079	4.10234	4.46739
1258	3.98389	3.44488	3.25189	4.11211	4.40323
1259	3.96979	3.45437	3.26298	4.12187	4.37594
1260	3.90162	3.46386	3.27408	4.10619	4.34864
1261	3.90107	3.47335	3.28979	4.1023	4.33054
1262	3.90051	3.45674	3.29681	4.09841	4.32256
1263	3.89995	3.44014	3.30383	4.13688	4.30894
1264	3.87015	3.42353	3.31085	4.13462	4.29532
1265	3.84035	3.4078	3.32809	4.13236	4.24549
1266	3.81055	3.39207	3.34533	4.15437	4.23153
1267	3.76844	3.40291	3.33746	4.11382	4.21756
1268	3.72632	3.43349	3.33896	4.13108	4.15939
1269	3.68706	3.46407	3.34047	4.14833	4.15308
1270	3.67785	3.54691	3.28729	4.0621	4.14677
1271	3.66864	3.56288	3.30005	4.05801	4.23478
1272	3.60943	3.57885	3.3128	4.05392	4.20953
1273	3.61715	3.72432	3.32555	4.04514	4.24851
1274	3.62487	3.75531	3.32025	4.06011	4.28749
1275	3.60754	3.78629	3.31494	4.07508	4.27124
1276	3.59021	3.78432	3.30963	4.06155	4.27818
1277	3.57288	3.78235	3.31747	4.07735	4.28513
1278	3.55365	3.78038	3.32531	4.09314	4.28074
1279	3.53442	3.78504	3.322	4.13501	4.277
1280	3.51519	3.7897	3.31997	4.03608	4.27325
1281	3.42616	3.79436	3.31793	4.05398	4.38203
1282	3.42677	3.79448	3.28055	4.07189	4.37144
1283	3.42739	3.7946	3.28922	4.01136	4.37423
1284	3.36555	3.79473	3.29789	4.00941	4.37701
1285	3.35768	3.82665	3.28032	4.00745	4.40882
1286	3.3498	3.85857	3.2941	4.02181	4.4209
1287	3.35603	3.8905	3.30787	4.01381	4.43298
1288	3.33759	3.91715	3.32165	4.00581	4.46468
1289	3.31914	3.94381	3.30564	4.02931	4.48662
1290	3.32259	3.97046	3.28963	3.99201	4.50856
1291	3.32603	4.02734	3.27362	4.00581	4.47497
1292	3.32948	4.08421	3.28434	4.01961	4.50792
1293	3.34561	4.14108	3.29506	4.04979	4.54087
1294	3.36175	4.21619	3.29699	4.03544	4.62689
1295	3.37789	4.23277	3.28796	4.02109	4.68733
1296	3.43293	4.24934	3.27894	3.99332	4.6905
1297	3.42754	4.37082	3.28251	3.99054	4.69367
1298	3.42216	4.34631	3.28285	3.98776	4.81789
1299	3.47475	4.32179	3.28318	3.97023	4.80534
1300	3.48525	4.35916	3.28799	4.02826	4.79279
1301	3.49575	4.38162	3.29225	4.0086	4.88411
1302	3.56209	4.40408	3.29651	3.98895	4.9282
1303	3.57166	4.39978	3.30077	4.00233	4.97229
1304	3.58122	4.39549	3.29122	4.00268	4.95195
1305	3.58465	4.3912	3.28168	4.00304	5.02714
1306	3.60405	4.43024	3.27213	3.96094	5.11747
1307	3.62345	4.46929	3.28245	3.96609	5.2078
1308	3.64285	4.50833	3.29276	3.97124	5.15571
1309	3.63645	4.50193	3.30131	3.97259	5.17826
1310	3.63004	4.49554	3.3012	3.99522	5.20082
1311	3.62885	4.48915	3.3011	3.97489	5.27015
1312	3.61549	4.60926	3.2845	3.95455	5.34615
1313	3.60214	4.617	3.26855	3.95459	5.35644
1314	3.66076	4.62473	3.2526	3.96829	5.36674
1315	3.64022	4.66662	3.22946	3.98199	5.40255
1316	3.61968	4.68412	3.24009	3.97695	5.41878
1317	3.61536	4.70162	3.25073	3.97862	5.43501
1318	3.61104	4.7316	3.19268	3.9803	5.59076
1319	3.60673	4.79412	3.18618	3.99297	5.63212
1320	3.60115	4.85663	3.17969	3.94741	5.67349
1321	3.59558	4.93047	3.18203	3.93704	5.76476
1322	3.59	4.98317	3.18437	3.92667	5.79132
1323	3.58574	5.03587	3.18671	3.96155	5.86007
1324	3.57833	5.08857	3.15463	3.92997	5.92882
1325	3.57091	5.19686	3.12256	3.89839	5.86959
1326	3.55266	5.30515	3.09048	3.89153	5.93196
1327	3.57443	5.41344	3.0906	3.91219	5.99432
1328	3.5962	5.57159	3.07034	3.93286	6.11937
1329	3.562	5.72975	3.05008	3.90572	6.14159
1330	3.58511	5.8879	2.97729	3.91607	6.16382
1331	3.60822	6.11291	2.96881	3.92643	6.15657
1332	3.61204	6.33792	2.96033	3.87264	6.20805
1333	3.61585	6.56293	2.99926	3.89326	6.25952
1334	3.61967	6.77617	2.97612	3.89381	6.27811
1335	3.64098	6.98942	2.95298	3.89435	6.29924
1336	3.6623	7.20266	2.92984	3.9083	6.38701
1337	3.68362	7.3561	2.90632	3.91995	6.47478
1338	3.68094	7.50955	2.8828	3.93161	6.52542
1339	3.68637	7.663	2.89879	3.93542	6.51835
1340	3.69179	7.54588	2.91479	3.93675	6.51128
1341	3.732	7.42875	2.93078	3.93809	6.48104
1342	3.72127	7.31163	2.92613	3.82861	6.61651
1343	3.71054	7.03879	2.92147	3.93694	6.58018
1344	3.76	6.76594	2.91682	3.92061	6.54386
1345	3.75604	6.49309	2.91397	3.90427	6.63553
1346	3.75208	6.24617	2.91112	3.88632	6.65814
1347	3.74812	5.99925	2.90828	3.89784	6.68075
1348	3.75318	5.75234	2.91651	3.90937	6.68527
1349	3.75824	5.70654	2.92474	3.90158	6.68079
1350	3.72826	5.66075	2.93297	3.90628	6.67631
1351	3.72891	5.61496	2.91439	3.91098	6.67902
1352	3.72955	5.61627	2.91478	3.89152	6.67594
1353	3.75821	5.61758	2.91518	3.92395	6.67286
1354	3.77646	5.61889	2.91557	3.95638	6.80228
1355	3.79472	5.6922	2.91596	3.8928	6.68054
1356	3.83513	5.7655	2.91572	3.95596	6.72459
1357	3.82167	5.83881	2.91547	3.97073	6.76863
1358	3.80821	5.94329	2.91522	3.98551	6.75497
1359	3.79474	6.04778	2.93151	3.96861	6.79164
1360	3.79022	6.15226	2.91746	3.95811	6.82831
1361	3.7857	6.17208	2.90341	3.94761	6.83915
1362	3.78118	6.19191	2.92943	3.99765	6.81251
1363	3.77741	6.21173	2.94266	3.99179	6.82601
1364	3.77364	6.24219	2.95589	3.98593	6.83952
1365	3.77899	6.27264	2.93474	3.94341	6.84296
1366	3.75392	6.3031	2.95539	3.99079	6.88484
1367	3.72886	6.36901	2.97604	4.0008	6.92672
1368	3.72113	6.43492	2.9387	4.01081	6.95222
1369	3.72548	6.50083	2.94229	3.98018	7.02322
1370	3.72982	6.66831	2.94587	3.99058	7.04506
1371	3.72655	6.83579	2.94946	4.00098	7.0669
1372	3.72329	7.16364	2.95773	3.9696	6.9789
1373	3.72002	7.24425	2.966	3.97758	7.06277
1374	3.72866	7.32487	2.97426	3.98556	7.14664
1375	3.7373	7.43968	2.97745	4.03418	6.97873
1376	3.74593	7.41133	2.98063	4.04572	7.00414
1377	3.71248	7.38298	2.98382	4.05725	7.02954
1378	3.73115	7.15577	2.98496	4.03494	7.08134
1379	3.74981	7.12699	2.9861	4.01249	7.08256
1380	3.74781	7.0982	3.01794	3.99089	7.09402
1381	3.74617	7.06942	3.01949	3.9693	7.10548
1382	3.74453	6.87925	3.02105	4.02347	7.00024
1383	3.74143	6.68909	3.02615	4.05406	7.06257
1384	3.73833	6.49893	3.03124	4.08466	7.12491
1385	3.73523	6.30948	3.03634	4.02566	7.21647
1386	3.76609	6.12003	3.04469	4.0462	7.13823
1387	3.79695	5.93058	3.05304	4.06674	7.05998
1388	3.8278	5.72603	3.0614	4.11312	7.25888
1389	3.82834	5.52147	3.07014	4.08069	7.18762
1390	3.83793	5.31692	3.07888	4.09604	7.201
1391	3.84751	5.12735	3.08762	4.11139	7.21439
1392	3.81238	4.93778	3.14596	4.13262	7.10038
1393	3.85993	4.74821	3.17179	4.12149	7.17767
1394	3.90747	4.58645	3.19762	4.11036	7.25496
1395	3.94054	4.4247	3.21894	4.15758	6.98719
1396	3.94031	4.26294	3.22867	4.15047	7.07062
1397	3.94008	4.15331	3.23839	4.14337	7.15405
1398	3.95427	4.04368	3.24812	4.17442	7.23002
1399	3.98487	3.93405	3.2698	4.15313	7.19617
1400	4.01548	3.86382	3.29148	4.13185	7.12677
1401	4.02768	3.79359	3.31315	4.14502	7.05736
1402	4.03987	3.72335	3.34812	4.16676	7.12302
1403	4.05207	3.67833	3.38308	4.19586	7.0974
1404	4.07353	3.63331	3.41805	4.22497	7.07177
1405	4.09498	3.5883	3.46352	4.25572	7.13973
1406	4.11644	3.54401	3.50899	4.24289	6.86471
1407	4.15995	3.49973	3.58834	4.23006	6.89234
1408	4.17171	3.45545	3.60819	4.28015	6.91998
1409	4.18348	3.42207	3.62803	4.28316	7.03111
1410	4.17258	3.3887	3.60527	4.2947	6.95271
1411	4.19937	3.35532	3.62327	4.30624	6.87432
1412	4.22616	3.31137	3.64127	4.27587	6.87111
1413	4.26953	3.26741	3.65856	4.28082	6.81967
1414	4.27014	3.25549	3.67585	4.28578	6.76824
1415	4.27075	3.24356	3.69314	4.28029	6.71573
1416	4.27136	3.23164	3.69921	4.26887	6.61783
1417	4.29881	3.18985	3.70529	4.25746	6.56751
1418	4.32627	3.14805	3.71136	4.35952	6.5172
1419	4.35372	3.10626	3.75092	4.32331	6.43862
1420	4.41581	3.08097	3.75104	4.2871	6.34245
1421	4.4779	3.05569	3.75116	4.36735	6.24629
1422	4.44391	3.0304	3.72341	4.37056	6.20856
1423	4.47127	3.00872	3.71464	4.37648	6.23397
1424	4.49863	2.98703	3.70588	4.3824	6.25939
1425	4.4637	2.96535	3.74311	4.33682	6.0877
1426	4.48519	2.94432	3.74735	4.34681	6.04219
1427	4.50668	2.92329	3.75159	4.3568	5.99668
1428	4.52817	2.90226	3.75582	4.4409	5.93438
1429	4.54673	2.86345	3.75406	4.43267	5.80895
1430	4.56529	2.85968	3.75229	4.42445	5.79316
1431	4.58385	2.85591	3.71883	4.45447	5.77736
1432	4.58749	2.8653	3.74129	4.46184	5.80822
1433	4.59114	2.86718	3.76375	4.44449	5.78647
1434	4.67218	2.86907	3.79149	4.42713	5.76472
1435	4.64859	2.87263	3.79658	4.49325	5.60378
1436	4.62501	2.86924	3.80166	4.48456	5.6035
1437	4.60728	2.86586	3.85042	4.47587	5.60321
1438	4.63402	2.87618	3.85101	4.49756	5.55502
1439	4.66076	2.8865	3.8516	4.51197	5.5005
1440	4.61008	2.89682	3.85219	4.52637	5.46041
1441	4.62998	2.89548	3.84368	4.48897	5.42032
1442	4.64988	2.89414	3.83518	4.50878	5.47419
1443	4.66978	2.8928	3.82668	4.52858	5.45382
1444	4.64747	2.92009	3.84437	4.55925	5.43345
1445	4.62516	2.94738	3.86206	4.51369	5.47025
1446	4.56602	2.97468	3.89144	4.52288	5.42665
1447	4.58506	2.99658	3.9132	4.53207	5.38305
1448	4.6041	3.01847	3.93496	4.52505	5.31436
1449	4.60318	3.04037	3.9475	4.53827	5.29646
1450	4.60226	3.06119	3.97667	4.55148	5.27855
1451	4.60134	3.06563	4.00585	4.58013	5.38057
1452	4.50761	3.07007	3.99518	4.56955	5.30462
1453	4.50352	3.05188	3.98451	4.55897	5.28822
1454	4.49942	3.06097	3.97383	4.55764	5.27182
1455	4.52227	3.07006	4.00656	4.54147	5.16511
1456	4.4673	3.04151	4.0393	4.54278	5.22116
1457	4.41233	3.03452	4.07203	4.54409	5.27721
1458	4.39782	3.02752	4.05871	4.62653	5.2782
1459	4.36787	3.06879	4.0454	4.58705	5.22538
1460	4.33792	3.06832	4.03208	4.54757	5.17256
1461	4.33111	3.06785	4.06847	4.62605	5.2874
1462	4.31944	3.06738	4.04392	4.60215	5.26659
1463	4.30777	3.07589	4.01937	4.57825	5.22153
1464	4.2558	3.08439	3.97253	4.61978	5.17647
1465	4.20383	3.0929	3.96269	4.60832	5.26087
1466	4.15186	3.10667	3.95284	4.59686	5.27343
1467	4.16527	3.12044	3.94367	4.63461	5.28599
1468	4.17869	3.13422	3.9345	4.64592	5.29802
1469	4.19211	3.1313	3.92533	4.6581	5.26827
1470	4.10761	3.12838	3.90816	4.67028	5.23852
1471	4.09898	3.12547	3.86253	4.6079	5.28979
1472	4.09035	3.12475	3.81691	4.60169	5.34088
1473	4.07639	3.12402	3.80204	4.59547	5.39197
1474	4.06499	3.1233	3.79533	4.66961	5.35859
1475	4.05359	3.13037	3.78861	4.68394	5.43648
1476	4.05252	3.13743	3.75984	4.65417	5.50712
1477	4.05418	3.14449	3.73203	4.6244	5.57777
1478	4.05585	3.13457	3.70422	4.66935	5.59193
1479	4.05751	3.12464	3.62335	4.68588	5.62486
1480	4.05181	3.11472	3.63793	4.7024	5.65779
1481	4.04611	3.10364	3.65251	4.70889	5.8702
1482	4.04041	3.09255	3.61629	4.70535	5.81826
1483	4.024	3.08586	3.64193	4.70181	5.76632
1484	4.0076	3.09848	3.66758	4.70817	6.02308
1485	4.02624	3.1111	3.6282	4.73565	6.08152
1486	3.98841	3.10139	3.62828	4.74813	6.13029
1487	3.95057	3.09138	3.62836	4.76061	6.17905
1488	4.06438	3.08136	3.70235	4.78562	6.49925
1489	4.03366	3.0632	3.73321	4.7488	6.51908
1490	4.00295	3.08471	3.76407	4.71198	6.53891
1491	4.03231	3.10621	3.78733	4.72416	6.63005
1492	4.03568	3.10368	3.81059	4.71005	6.65676
1493	4.03904	3.10115	3.83384	4.69593	6.67579
1494	4.1108	3.09862	3.84197	4.7797	6.69481
1495	4.09526	3.10766	3.85011	4.85562	6.59276
1496	4.07972	3.11669	3.85824	4.8303	6.65921
1497	4.06418	3.12572	3.76002	4.80499	6.72567
1498	4.09064	3.13726	3.74873	4.85242	6.84157
1499	4.1171	3.14879	3.73743	4.83829	6.83604
1500	4.14356	3.16033	3.70694	4.82416	6.8305
1501	4.12702	3.1595	3.68882	4.86516	6.82695
1502	4.11048	3.15868	3.6707	4.82985	7.13637
1503	4.13078	3.15785	3.59214	4.79453	7.07631
1504	4.16219	3.13115	3.57435	4.84567	7.01625
1505	4.1936	3.10446	3.55656	4.82948	7.03652
1506	4.17512	3.07777	3.53877	4.8133	7.03023
1507	4.19356	3.01235	3.50669	4.87504	7.02394
1508	4.212	2.97102	3.4746	4.84216	7.0639
1509	4.19497	2.92969	3.44252	4.83802	7.08288
1510	4.17794	2.87729	3.41215	4.83388	7.10187
1511	4.1609	2.86486	3.38177	4.89503	7.14259
1512	4.172	2.85243	3.3514	4.92895	7.10948
1513	4.18311	2.86165	3.34061	4.96288	7.17648
1514	4.19421	2.87794	3.32983	4.87497	7.24348
1515	4.14979	2.89422	3.31904	4.91482	7.03491
1516	4.13295	2.89027	3.28055	4.95467	7.13995
1517	4.1161	2.8893	3.24206	4.92409	7.24499
1518	4.09686	2.88834	3.21734	4.93602	7.15158
1519	4.10931	2.88738	3.20125	4.93723	7.17208
1520	4.12175	2.89	3.18516	4.93844	7.19259
1521	4.10611	2.89261	3.14858	4.99387	7.21601
1522	4.11106	2.89522	3.14274	4.93703	7.206
1523	4.11601	2.90163	3.1369	4.88019	7.19598
1524	4.12096	2.90804	3.13105	4.92356	7.28394
1525	4.08989	2.91445	3.11273	4.91296	7.2191
1526	4.05883	2.93415	3.0944	4.90236	7.23192
1527	4.02777	2.95385	3.07631	4.91678	7.24474
1528	4.03406	2.97355	3.07852	4.93998	7.10024
1529	4.04035	2.98905	3.08074	4.96318	7.08522
1530	4.02576	3.00455	3.04109	4.97925	7.07021
1531	4.01117	3.02004	3.05677	4.98429	6.98867
1532	3.99658	3.0277	3.07245	4.94044	6.93016
1533	3.99715	3.03536	3.08813	4.8966	6.87166
1534	3.99771	3.04302	3.09431	4.89147	6.92044
1535	3.99828	3.04688	3.10048	4.88138	6.9293
1536	3.95463	3.05075	3.10666	4.8713	6.80974
1537	3.9697	3.05461	3.10083	4.91807	6.69017
1538	3.98477	3.06023	3.09501	4.94273	6.80756
1539	3.95382	3.06584	3.0832	4.94513	6.76768
1540	3.92264	3.07146	3.08875	4.94754	6.7278
1541	3.89146	3.09555	3.09431	4.96197	6.64865
1542	3.92581	3.11963	3.09578	4.91253	6.68475
1543	3.91838	3.14372	3.10413	4.86309	6.72085
1544	3.91094	3.15569	3.11248	4.95889	6.68785
1545	3.89609	3.16767	3.12114	4.95926	6.67097
1546	3.87389	3.17965	3.13863	4.95963	6.65409
1547	3.85169	3.20744	3.15612	4.93447	6.63184
1548	3.85778	3.23524	3.16178	4.94585	6.5954
1549	3.86387	3.25007	3.16743	4.95724	6.54801
1550	3.86996	3.25194	3.17309	4.90513	6.50063
1551	3.86325	3.2538	3.17257	4.94561	6.37928
1552	3.85653	3.32166	3.17206	4.92335	6.3324
1553	3.84982	3.33501	3.17154	4.90108	6.28551
1554	3.84722	3.34836	3.18588	4.97162	6.40631
1555	3.84462	3.36042	3.19407	4.92045	6.35179
1556	3.84202	3.3767	3.20225	4.86928	6.29727
1557	3.81312	3.39299	3.20725	4.87718	6.23268
1558	3.82977	3.41062	3.22588	4.92342	6.08785
1559	3.84641	3.42825	3.24451	4.92596	6.10406
1560	3.81708	3.44588	3.2255	4.9285	6.12026
1561	3.78973	3.47308	3.22778	4.85538	6.05963
1562	3.76239	3.50029	3.23006	4.94415	6.08942
1563	3.77966	3.52749	3.22688	5.03292	6.11921
1564	3.79692	3.5481	3.2237	4.8825	5.7957
1565	3.81418	3.5687	3.22053	4.94941	5.78109
1566	3.80181	3.58931	3.22061	5.01632	5.76647
1567	3.78944	3.62471	3.24003	4.93177	5.7623
1568	3.77707	3.6601	3.25944	4.96945	5.7198
1569	3.72371	3.6955	3.27885	5.00712	5.6773
1570	3.6879	3.85873	3.2643	4.89584	5.5248
1571	3.65209	3.84673	3.24976	4.96394	5.43731
1572	3.64704	3.83472	3.26271	4.95785	5.48596
1573	3.64672	3.93554	3.2384	4.95175	5.53462
1574	3.6464	3.96654	3.21408	4.96958	5.2857
1575	3.64608	3.99754	3.22243	4.95987	5.25941
1576	3.62216	4.03954	3.23079	4.95017	5.23313
1577	3.59824	4.09376	3.23914	4.91923	5.17329
1578	3.57432	4.14798	3.223	4.94275	5.07695
1579	3.55403	4.16884	3.20686	4.96627	4.98061
1580	3.53374	4.18971	3.19072	4.96472	4.96157
1581	3.50086	4.21058	3.18402	4.86274	4.75951
1582	3.48616	4.21525	3.17732	4.93088	4.73992
1583	3.47146	4.21992	3.17062	4.99902	4.72034
1584	3.40993	4.22459	3.16013	5.02766	4.54185
1585	3.43027	4.18968	3.14964	4.99275	4.5132
1586	3.45061	4.15478	3.13915	4.95783	4.48455
1587	3.35588	4.11988	3.13791	4.9723	4.33441
1588	3.354	4.07372	3.13668	4.99123	4.28218
1589	3.35212	4.02757	3.13544	5.01016	4.22995
1590	3.35024	3.98141	3.13314	4.94049	4.07378
1591	3.32635	3.9407	3.13085	4.99157	4.05995
1592	3.30247	3.9	3.12855	5.04264	4.04611
1593	3.28978	3.85929	3.14147	5.029	4.00099
1594	3.2771	3.82977	3.14485	4.93727	3.95745
1595	3.26441	3.80024	3.14823	4.98505	3.90435
1596	3.24457	3.77072	3.1559	5.03282	3.85124
1597	3.24198	3.78513	3.17883	5.06923	3.79964
1598	3.23938	3.79954	3.20176	5.0029	3.77083
1599	3.21452	3.81395	3.22963	4.93656	3.74202
1600	3.1875	3.80373	3.24174	4.95869	3.71671
1601	3.16048	3.79351	3.25384	4.97198	3.72561
1602	3.17349	3.78329	3.26595	4.98527	3.73451
1603	3.15071	3.8436	3.26521	5.05186	3.68405
1604	3.12793	3.81708	3.26447	4.97949	3.6707
1605	3.10515	3.79056	3.26373	4.98001	3.66338
1606	3.1166	3.80457	3.29727	4.98053	3.65606
1607	3.12804	3.81878	3.33082	5.01798	3.69909
1608	3.13949	3.83299	3.36436	5.01595	3.68859
1609	3.12905	3.80635	3.35321	5.01392	3.67809
1610	3.1186	3.78904	3.34206	4.98531	3.68288
1611	3.18669	3.77172	3.33091	5.00068	3.67707
1612	3.18027	3.76537	3.35559	5.01605	3.67126
1613	3.17386	3.75986	3.38026	5.06	3.68569
1614	3.17963	3.75434	3.43314	5.07753	3.69932
1615	3.18053	3.74882	3.42625	5.06185	3.71295
1616	3.18143	3.72041	3.41936	5.04617	3.7117
1617	3.17435	3.69199	3.44576	5.01579	3.77189
1618	3.16727	3.66358	3.44644	5.01817	3.7602
1619	3.16019	3.64544	3.44713	5.02055	3.74851
1620	3.171	3.6273	3.44781	4.97358	3.72233
1621	3.18181	3.60915	3.46077	5.00278	3.75945
1622	3.19263	3.58947	3.47374	5.03198	3.79657
1623	3.20635	3.56979	3.4867	5.06505	3.82709
1624	3.22007	3.55011	3.50073	5.08645	3.83158
1625	3.23379	3.51425	3.51477	5.10784	3.83607
1626	3.26428	3.47839	3.52105	5.08602	3.84501
1627	3.26406	3.44253	3.53005	5.12419	3.91454
1628	3.26383	3.42335	3.53906	5.12744	3.92615
1629	3.27372	3.40417	3.60891	5.1307	3.93777
1630	3.26461	3.38499	3.59535	5.04882	3.92263
1631	3.25549	3.36016	3.58179	5.06593	3.93834
1632	3.2233	3.33534	3.64357	5.08303	3.95406
1633	3.21756	3.31051	3.64319	5.10328	4.01427
1634	3.21181	3.25992	3.6428	5.14155	4.01774
1635	3.20607	3.20933	3.6817	5.17981	4.02121
1636	3.20995	3.21605	3.68321	5.08088	4.0671
1637	3.21383	3.18736	3.68472	5.17715	4.08325
1638	3.21771	3.15866	3.69599	5.14417	4.0994
1639	3.19519	3.17404	3.70726	5.11119	4.07817
1640	3.17267	3.17464	3.71852	5.12853	4.15241
1641	3.20233	3.17523	3.73483	5.11439	4.16828
1642	3.16688	3.15489	3.75115	5.10025	4.18415
1643	3.13143	3.13531	3.76746	5.15851	4.23058
1644	3.17644	3.11573	3.74745	5.23819	4.22723
1645	3.16647	3.11671	3.77519	5.31787	4.22387
1646	3.1565	3.11768	3.80293	5.16028	4.22836
1647	3.14466	3.11865	3.73063	5.18085	4.22722
1648	3.13283	3.10452	3.74794	5.18509	4.22608
1649	3.12099	3.0904	3.76525	5.18933	4.31895
1650	3.11559	3.07627	3.75597	5.23354	4.32434
1651	3.11019	3.05983	3.76154	5.21995	4.34333
1652	3.10479	3.0434	3.7671	5.20636	4.36233
1653	3.11149	3.02696	3.77267	5.1938	4.54815
1654	3.1182	3.02243	3.76746	5.17958	4.49129
1655	3.1249	3.01789	3.76226	5.16536	4.43443
1656	3.09871	3.01336	3.75706	5.15834	4.49885
1657	3.10101	3.01103	3.76251	5.14558	4.48414
1658	3.10331	3.00869	3.76796	5.16727	4.46943
1659	3.09286	3.00636	3.77341	5.18895	4.61964
1660	3.08685	2.99007	3.76846	5.10491	4.59948
1661	3.08084	2.97379	3.76352	5.09177	4.57932
1662	3.09581	2.9575	3.75857	5.07862	4.62334
1663	3.11078	2.95653	3.75158	5.11003	4.6934
1664	3.12574	2.94423	3.74459	5.11119	4.75216
1665	3.11205	2.93193	3.67014	5.11235	4.81093
1666	3.09836	2.93183	3.68985	5.15446	4.70496
1667	3.08466	2.9345	3.70956	5.15278	4.74036
1668	3.09797	2.93718	3.744	5.15111	4.77576
1669	3.11127	2.964	3.7068	5.08619	4.69251
1670	3.12457	2.93969	3.66961	5.12671	4.74875
1671	3.13627	2.91539	3.66184	5.12621	4.80499
1672	3.14796	2.93349	3.65407	5.12571	4.9044
1673	3.15966	2.95159	3.6463	5.15836	4.91375
1674	3.15914	2.9697	3.64253	5.13552	4.92107
1675	3.16269	2.97965	3.61511	5.11269	4.9284
1676	3.16624	2.9896	3.58769	5.06252	4.88725
1677	3.21313	2.99955	3.56027	5.13202	4.98679
1678	3.18454	3.00306	3.55116	5.08405	5.08633
1679	3.15595	3.00656	3.54205	5.03608	5.01354
1680	3.18184	3.01006	3.53294	4.98068	4.99687
1681	3.188	3.04652	3.50487	4.98123	4.9802
1682	3.19416	3.08298	3.4768	4.98178	5.1326
1683	3.20033	3.11944	3.48829	5.06519	5.09694
1684	3.21781	3.14664	3.47981	5.04947	5.06128
1685	3.2353	3.17383	3.47134	5.03374	5.15405
1686	3.25279	3.20102	3.4512	5.01873	5.06423
1687	3.26362	3.22651	3.44454	4.99945	5.1151
1688	3.27445	3.25199	3.43789	4.98018	5.16598
1689	3.25097	3.27748	3.4373	4.9568	5.31615
1690	3.28061	3.31237	3.4367	4.99277	5.27981
1691	3.31025	3.34725	3.43611	4.98093	5.24346
1692	3.26733	3.38214	3.45331	4.9691	5.31118
1693	3.28847	3.44475	3.4705	5.00586	5.29989
1694	3.30962	3.469	3.4877	4.9681	5.2886
1695	3.34022	3.49325	3.5016	4.93034	5.24674
1696	3.33449	3.54058	3.5117	4.96961	5.20056
1697	3.32876	3.5433	3.52179	4.97252	5.11396
1698	3.34354	3.54602	3.53188	4.9298	5.02737
1699	3.35831	3.58608	3.57386	4.88708	5.08911
1700	3.37309	3.60146	3.61584	4.88096	5.04643
1701	3.37019	3.61685	3.66344	4.88182	5.00375
1702	3.36729	3.63932	3.66939	4.88268	5.00664
1703	3.36439	3.66179	3.67534	4.91758	4.9169
1704	3.36658	3.68425	3.66868	4.87556	4.82717
1705	3.36878	3.69004	3.68	4.83354	4.85419
1706	3.37097	3.69583	3.69132	4.85138	4.79834
1707	3.35643	3.70162	3.70264	4.80494	4.74248
1708	3.34188	3.71307	3.73035	4.7585	4.78147
1709	3.32734	3.72451	3.75807	4.85047	4.67854
1710	3.32283	3.73596	3.78578	4.74612	4.65949
1711	3.31832	3.75876	3.76298	4.75944	4.64044
1712	3.31381	3.78156	3.74018	4.77275	4.57821
1713	3.30512	3.80437	3.73694	4.71849	4.55611
1714	3.30345	3.78924	3.71688	4.76353	4.53402
1715	3.30178	3.77411	3.69682	4.80857	4.4599
1716	3.2894	3.75899	3.68455	4.77934	4.48286
1717	3.29795	3.76182	3.67355	4.81596	4.50582
1718	3.3065	3.76465	3.66255	4.81172	4.36659
1719	3.30413	3.76748	3.66679	4.80747	4.47162
1720	3.3124	3.79275	3.67104	4.77923	4.4511
1721	3.32068	3.81803	3.67529	4.74493	4.43057
1722	3.29766	3.8433	3.6795	4.71063	4.34679
1723	3.30773	3.83978	3.68371	4.73982	4.35977
1724	3.3178	3.83626	3.68791	4.73414	4.37275
1725	3.32787	3.83274	3.62969	4.72846	4.31865
1726	3.33181	3.84952	3.6294	4.62621	4.33538
1727	3.33575	3.8663	3.6291	4.70891	4.35211
1728	3.33969	3.88308	3.65549	4.69608	4.33872
1729	3.35084	3.87896	3.65298	4.68324	4.33921
1730	3.36199	3.87484	3.65047	4.64626	4.33971
1731	3.37315	3.87072	3.62647	4.65878	4.28085
1732	3.40999	3.87536	3.64519	4.67129	4.33186
1733	3.44684	3.85511	3.6639	4.63886	4.29128
1734	3.46089	3.83487	3.65784	4.6777	4.25069
1735	3.49457	3.8425	3.65179	4.71654	4.19457
1736	3.52826	3.85748	3.64574	4.63007	4.22786
1737	3.5216	3.87245	3.62921	4.68443	4.26115
1738	3.57264	3.78452	3.61441	4.67493	4.23927
1739	3.62369	3.8229	3.59961	4.66543	4.21531
1740	3.63653	3.86128	3.6002	4.76827	4.19136
1741	3.6528	3.84599	3.59227	4.7223	4.13025
1742	3.66906	3.83071	3.58434	4.67632	4.19261
1743	3.74359	3.81542	3.5443	4.66825	4.1838
1744	3.76279	3.78254	3.54364	4.6525	4.17499
1745	3.78198	3.74965	3.54298	4.63676	4.17203
1746	3.7889	3.71677	3.54655	4.63218	4.16311
1747	3.79583	3.71735	3.55013	4.66235	4.15419
1748	3.80275	3.71792	3.5537	4.69251	4.08567
1749	3.8478	3.7185	3.54951	4.72837	4.09832
1750	3.89286	3.68607	3.54531	4.78699	4.11096
1751	3.93791	3.65365	3.54112	4.73309	4.09545
1752	4.0367	3.62123	3.5379	4.67918	4.12922
1753	4.04004	3.6142	3.53467	4.67805	4.05924
1754	4.04337	3.60718	3.53145	4.69518	3.98927
1755	4.12836	3.60015	3.54203	4.71231	3.99606
1756	4.18729	3.51715	3.56369	4.71108	4.02321
1757	4.24621	3.51385	3.58535	4.70009	4.05035
1758	4.2395	3.51054	3.57007	4.6891	4.03839
1759	4.23279	3.50902	3.59701	4.64608	3.99506
1760	4.22608	3.51127	3.62395	4.71464	3.95173
1761	4.27421	3.51353	3.60944	4.69281	4.01743
1762	4.32157	3.49771	3.59494	4.67098	3.96566
1763	4.36894	3.47851	3.58043	4.63988	3.97311
1764	4.33706	3.45931	3.61825	4.6565	3.98056
1765	4.37299	3.48434	3.65606	4.67312	3.89169
1766	4.40891	3.47536	3.69388	4.63323	3.91423
1767	4.41341	3.46638	3.74663	4.67447	3.93677
1768	4.44004	3.4574	3.75464	4.71571	3.90137
1769	4.46667	3.44433	3.76265	4.65616	3.91524
1770	4.55234	3.43125	3.78787	4.67564	3.92911
1771	4.53204	3.41818	3.77977	4.69513	3.85599
1772	4.51173	3.41418	3.77167	4.65807	3.85196
1773	4.6449	3.41018	3.83791	4.71564	3.84793
1774	4.6333	3.40618	3.8217	4.72105	3.88107
1775	4.6217	3.39363	3.8055	4.72647	3.89138
1776	4.68077	3.38107	3.78929	4.65229	3.89147
1777	4.70229	3.36852	3.821	4.63587	3.89155
1778	4.7238	3.36387	3.8527	4.61945	3.84068
1779	4.71184	3.35922	3.84983	4.68082	3.83018
1780	4.74847	3.35457	3.84696	4.68176	3.81968
1781	4.7851	3.34441	3.8441	4.68271	3.90414
1782	4.82173	3.33425	3.83159	4.63815	3.89022
1783	4.87192	3.32409	3.81907	4.66828	3.8763
1784	4.9221	3.31981	3.80656	4.70975	3.85173
1785	4.97229	3.31552	3.71981	4.75122	3.83609
1786	4.98776	3.33167	3.72558	4.76598	3.8494
1787	5.00322	3.32929	3.73136	4.73114	3.86272
1788	5.01869	3.3269	3.71144	4.6963	3.857
1789	5.03681	3.30469	3.67311	4.76867	3.84071
1790	5.05494	3.28805	3.63479	4.73237	3.82442
1791	5.28256	3.27141	3.65937	4.69607	3.88565
1792	5.18	3.27686	3.64358	4.71732	3.87544
1793	5.07744	3.27314	3.62778	4.72817	3.88909
1794	5.1316	3.26941	3.64673	4.73645	3.90275
1795	5.18575	3.26311	3.63336	4.74474	3.85389
1796	5.23991	3.2568	3.61999	4.79174	3.8711
1797	5.20824	3.25049	3.60662	4.79923	3.88831
1798	5.17658	3.24597	3.59566	4.80672	3.99138
1799	5.14491	3.24144	3.58469	4.77889	3.99181
1800	5.28931	3.23691	3.57373	4.73677	3.99223
1801	5.26959	3.23144	3.55786	4.69466	4.08146
1802	5.24988	3.22596	3.54199	4.73432	4.06711
1803	5.22874	3.22049	3.52612	4.82592	4.12916
1804	5.24573	3.22206	3.50955	4.82803	4.19122
1805	5.26272	3.22364	3.49298	4.83015	4.22361
1806	5.24723	3.22521	3.46198	4.78591	4.33064
1807	5.24731	3.21876	3.47854	4.75745	4.43768
1808	5.24739	3.2232	3.4951	4.72899	4.5505
1809	5.24748	3.22764	3.47521	4.74649	4.61631
1810	5.2407	3.23949	3.48572	4.77077	4.68212
1811	5.23393	3.24201	3.49623	4.79505	4.8602
1812	5.22716	3.24453	3.49257	4.81426	4.90506
1813	5.25761	3.16698	3.48892	4.80768	4.94993
1814	5.28806	3.17512	3.48526	4.80111	4.98489
1815	5.23067	3.18325	3.48509	4.75732	5.1244
1816	5.2307	3.19863	3.48492	4.78482	5.21226
1817	5.23074	3.21402	3.48474	4.80054	5.30011
1818	5.32434	3.2294	3.49207	4.81625	5.31483
1819	5.25453	3.21789	3.4994	4.80617	5.32756
1820	5.18473	3.20638	3.50673	4.78657	5.34029
1821	5.20858	3.19487	3.54632	4.76697	5.47538
1822	5.23242	3.18306	3.54008	4.84318	5.54931
1823	5.25627	3.17124	3.53383	4.80872	5.62324
1824	5.23228	3.15942	3.5835	4.77427	5.6192
1825	5.20829	3.1041	3.59316	4.81012	5.57873
1826	5.18431	3.09306	3.60281	4.83661	5.59508
1827	5.11391	3.08202	3.58143	4.83431	5.61144
1828	5.19063	3.06459	3.58826	4.83201	5.68135
1829	5.26735	3.07083	3.59509	4.80441	5.65911
1830	5.14462	3.07707	3.60192	4.80047	5.63687
1831	5.11092	3.05129	3.65695	4.79652	5.62045
1832	5.07722	3.0293	3.71199	4.8829	5.60623
1833	5.13682	3.00731	3.68817	4.82351	5.592
1834	5.19642	2.99338	3.66434	4.76412	5.62272
1835	5.11708	2.97944	3.64052	4.8097	5.70776
1836	5.09551	2.96551	3.67824	4.81523	5.79281
1837	5.07395	2.97111	3.66096	4.82076	5.67971
1838	5.05348	2.97671	3.64367	4.77338	5.70174
1839	5.02584	2.98232	3.6456	4.81147	5.76672
1840	4.99821	2.97638	3.64315	4.8159	5.8317
1841	4.87332	2.97045	3.64071	4.82033	5.79543
1842	4.87071	2.96452	3.63827	4.79023	5.81375
1843	4.8681	2.95576	3.6253	4.83673	5.83207
1844	4.74021	2.94701	3.61234	4.88324	6.01288
1845	4.68956	2.93825	3.59937	4.88257	5.94399
1846	4.63892	2.92109	3.5931	4.91651	5.98359
1847	4.55045	2.9039	3.58682	4.86986	6.02318
1848	4.55055	2.88671	3.58055	4.8232	6.03636
1849	4.55065	2.96163	3.54185	4.91677	6.07259
1850	4.55075	2.93501	3.50315	4.88793	6.10882
1851	4.52582	2.9084	3.46445	4.8591	6.36099
1852	4.50089	2.93245	3.44297	4.88405	6.50708
1853	4.47597	2.96356	3.42149	4.87529	6.45617
1854	4.44201	2.99467	3.44145	4.86654	6.40525
1855	4.40805	2.98897	3.41147	4.82303	6.51499
1856	4.35654	2.98326	3.38149	4.82407	6.60954
1857	4.32199	2.97756	3.28385	4.82512	6.70408
1858	4.28744	2.97468	3.27182	4.77727	6.63584
1859	4.26061	2.97179	3.25978	4.78295	6.69222
1860	4.2622	2.96891	3.2568	4.82147	6.7486
1861	4.26379	2.97884	3.25381	4.85998	6.76473
1862	4.2559	2.98877	3.25082	4.89223	6.89062
1863	4.22693	2.9987	3.2309	4.81508	7.01652
1864	4.19796	3.00899	3.21098	4.73794	7.00511
1865	4.19175	3.01928	3.19106	4.81538	7.0136
1866	4.18624	3.02957	3.07282	4.82335	7.12378
1867	4.18072	3.03629	3.0661	4.83768	7.23395
1868	4.19101	3.043	3.05937	4.85201	7.31819
1869	4.1671	3.04972	3.02553	4.75313	7.31087
1870	4.1432	3.05528	3.01356	4.77883	7.30355
1871	4.08129	3.06085	3.00159	4.80454	7.31026
1872	4.07771	3.06642	2.98962	4.80438	7.31787
1873	4.07414	3.07703	2.97043	4.8058	7.32547
1874	4.07056	3.08764	2.95123	4.80723	7.27607
1875	4.07117	3.09825	2.90727	4.75417	7.3116
1876	4.07179	3.09678	2.89325	4.7759	7.15521
1877	4.0724	3.09531	2.87923	4.79762	6.99881
1878	4.0553	3.09384	2.81175	4.88131	7.25067
1879	4.03821	3.11262	2.80661	4.83179	7.19019
1880	4.02112	3.13139	2.80147	4.83086	7.12971
1881	4.01654	3.15017	2.75866	4.82993	7.05804
1882	4.01197	3.1649	2.75489	4.90644	6.98371
1883	3.93533	3.16292	2.75112	4.85018	6.90937
1884	3.92934	3.16094	2.7242	4.79391	7.04596
1885	3.92336	3.16368	2.68851	4.79739	6.99311
1886	3.90627	3.1633	2.65282	4.75608	6.94027
1887	3.9048	3.16292	2.6667	4.71477	6.88027
1888	3.90333	3.13827	2.66099	4.82299	6.87438
1889	3.91494	3.16653	2.65528	4.80774	6.78737
1890	3.91621	3.19479	2.64958	4.83284	6.70037
1891	3.91747	3.2096	2.63573	4.85794	6.73828
1892	3.84837	3.21197	2.62189	4.6887	6.69304
1893	3.86044	3.21435	2.60804	4.73383	6.6478
1894	3.8725	3.21673	2.6011	4.77896	6.47136
1895	3.87077	3.20962	2.59415	4.93299	6.5149
1896	3.86904	3.20251	2.6041	4.81485	6.55845
1897	3.8673	3.1954	2.61882	4.69671	6.45383
1898	3.88255	3.19163	2.63355	4.84991	6.50985
1899	3.8978	3.18787	2.63284	4.83544	6.36429
1900	3.91305	3.18411	2.63058	4.82096	6.21872
1901	3.96633	3.16805	2.62831	4.80892	6.12217
1902	3.94523	3.15199	2.63762	4.79787	6.082
1903	3.92414	3.13593	2.66298	4.84907	6.04182
1904	3.90305	3.13344	2.68834	4.90028	6.12693
1905	3.92622	3.13095	2.69548	4.76682	6.04175
1906	3.9494	3.12845	2.70262	4.80534	5.95657
1907	3.97257	3.11281	2.70976	4.84387	5.86528
1908	3.98298	3.09717	2.71526	4.84247	5.83497
1909	3.99338	3.08153	2.72077	4.85356	5.80466
1910	4.00379	3.0535	2.72628	4.86465	5.76128
1911	3.97988	3.02548	2.75281	4.92165	5.71994
1912	3.95597	3.01229	2.76793	4.92151	5.68423
1913	3.93206	2.99698	2.78305	4.90059	5.64852
1914	3.9201	2.98167	2.81844	4.87966	5.53967
1915	3.90814	3.03908	2.82809	4.86159	5.54708
1916	3.88354	2.99711	2.83774	4.8794	5.55448
1917	3.88133	2.95515	2.85692	4.89722	5.49458
1918	3.87912	2.96881	2.84681	4.91994	5.46423
1919	3.87088	2.95354	2.83669	4.90135	5.43388
1920	3.8556	2.93827	2.83843	4.88276	5.32364
1921	3.84031	2.93814	2.82529	4.93305	5.48091
1922	3.82503	2.93801	2.81215	4.96663	5.41006
1923	3.79209	2.93788	2.80714	5.0002	5.33921
1924	3.75915	2.95099	2.80214	4.94875	5.44098
1925	3.7262	2.9641	2.79713	5.01688	5.40512
1926	3.71576	2.9772	2.79417	4.98173	5.36927
1927	3.70531	2.96794	2.79122	4.94659	5.3569
1928	3.69486	2.95868	2.78826	4.993	5.28333
1929	3.63136	2.94941	2.74545	4.99371	5.38148
1930	3.56786	2.95092	2.70264	4.99441	5.47962
1931	3.51828	2.95244	2.65983	4.96218	5.29183
1932	3.50055	2.95395	2.66729	4.94517	5.26183
1933	3.48282	2.95245	2.65319	4.92815	5.23184
1934	3.42641	2.95094	2.63909	5.0211	5.38769
1935	3.44657	2.94944	2.66798	5.00894	5.36845
1936	3.46674	2.95041	2.66027	4.99837	5.34921
1937	3.45231	2.95137	2.65256	4.98779	5.3023
1938	3.43973	2.95234	2.69263	5.04533	5.38048
1939	3.42715	2.94987	2.67178	5.04302	5.45866
1940	3.41457	2.94739	2.65092	5.04071	5.41955
1941	3.38222	2.94492	2.64039	4.96927	5.49518
1942	3.34987	2.94583	2.62986	5.01458	5.4572
1943	3.31753	2.94673	2.61934	5.05989	5.41922
1944	3.28222	2.94764	2.62045	5.08738	5.39354
1945	3.24692	2.9424	2.62155	5.0659	5.39588
1946	3.21161	2.93717	2.62266	5.04443	5.39822
1947	3.16666	2.93194	2.59481	5.07794	5.44445
1948	3.12171	2.93066	2.60255	5.04176	5.48982
1949	3.10678	2.92939	2.61029	5.0608	5.53518
1950	3.0915	2.92811	2.58908	5.07985	5.4362
1951	3.07622	2.92947	2.59175	5.09417	5.47514
1952	3.02957	2.91549	2.59443	5.07101	5.41905
1953	3.02659	2.9015	2.58984	5.04784	5.36296
1954	3.02361	2.9078	2.58524	5.06448	5.55182
1955	2.99173	2.91223	2.58065	5.10228	5.55713
1956	2.95773	2.91666	2.58703	5.14009	5.56243
1957	2.92373	2.93135	2.59341	5.11137	5.47267
1958	2.91022	2.93229	2.59979	5.10845	5.55132
1959	2.9128	2.93324	2.6069	5.06228	5.62997
1960	2.91537	2.93635	2.614	5.0161	5.46922
1961	2.91649	2.93946	2.6211	5.12302	5.5077
1962	2.9086	2.94257	2.60645	5.06475	5.54619
1963	2.9007	2.94968	2.62122	5.00648	5.59564
1964	2.89281	2.9568	2.636	5.07269	5.64381
1965	2.87286	2.96391	2.60652	5.06059	5.70134
1966	2.85291	2.9671	2.61511	5.04849	5.75886
1967	2.83296	2.97029	2.6237	5.15667	5.82963
1968	2.82998	2.97348	2.62347	5.11924	5.87849
1969	2.827	2.9686	2.63277	5.08181	5.92736
1970	2.82805	2.96372	2.64207	5.14576	5.9753
1971	2.81685	2.95884	2.64336	5.14168	5.98183
1972	2.80565	2.95431	2.64465	5.07412	6.03026
1973	2.78166	2.94978	2.64594	5.00657	6.07868
1974	2.7889	2.94526	2.66118	5.09807	6.16421
1975	2.79615	2.96807	2.67017	5.03594	6.13159
1976	2.78343	2.96006	2.67916	4.97381	6.09896
1977	2.77919	2.95204	2.6582	5.11728	6.17626
1978	2.77494	2.96047	2.6495	5.04983	6.25139
1979	2.78293	2.94654	2.64081	4.98238	6.32652
1980	2.77979	2.93261	2.63984	5.08405	6.37557
1981	2.77666	2.96217	2.66417	4.92162	6.31418
1982	2.77352	2.95641	2.6885	4.98111	6.38241
1983	2.77934	2.95065	2.67993	5.04059	6.45064
1984	2.78515	2.9718	2.67136	4.9068	6.39705
1985	2.79096	2.95705	2.6628	4.9553	6.4151
1986	2.7887	2.9423	2.66143	5.0038	6.43315
1987	2.78644	2.92755	2.66007	4.95912	6.54514
1988	2.78417	2.93658	2.65871	4.97214	6.51086
1989	2.7933	2.94561	2.6613	4.98515	6.47659
1990	2.80242	2.95463	2.66389	4.99154	6.55194
1991	2.80054	2.95466	2.66647	4.95173	6.44145
1992	2.81752	2.95469	2.67051	4.94487	6.48373
1993	2.83451	2.95473	2.67455	4.93801	6.52601
1994	2.82507	2.94643	2.67859	4.85554	6.58619
1995	2.84616	2.93813	2.73267	4.86701	6.53851
1996	2.86726	2.92984	2.7315	4.87849	6.49084
1997	2.91025	2.92901	2.73032	4.99891	6.48958
1998	2.91984	2.92819	2.72915	4.90136	6.46557
[truncated: 1,602 more rows]

## Sheet: PanelB_DPH_KO
Time_s	Ratio_430nm	Ratio_660nm	Ratio_780nm
0	3.24462	4.37111	2.88349
1	3.23678	4.33436	2.89005
2	3.25626	4.3381	2.89231
3	3.26159	4.30975	2.89159
4	3.26692	4.30599	2.89087
5	3.25542	4.30222	2.88115
6	3.2756	4.33479	2.88445
7	3.25201	4.313	2.88775
8	3.22842	4.29122	2.88845
9	3.24046	4.23444	2.88845
10	3.23415	4.23537	2.8878
11	3.22783	4.23629	2.88715
12	3.22634	4.24123	2.88874
13	3.23402	4.25148	2.88742
14	3.2417	4.26172	2.8861
15	3.22864	4.20848	2.87222
16	3.20697	4.29932	2.87588
17	3.21207	4.29174	2.87953
18	3.21718	4.28416	2.88278
19	3.24718	4.25722	2.87237
20	3.22027	4.26662	2.87518
21	3.19337	4.27603	2.87799
22	3.21255	4.24074	2.86702
23	3.21789	4.22842	2.87334
24	3.22324	4.21609	2.87966
25	3.19497	4.256	2.87463
26	3.20366	4.20445	2.8728
27	3.21236	4.20883	2.87096
28	3.20723	4.21321	2.8844
29	3.19224	4.20072	2.88864
30	3.20783	4.18677	2.89287
31	3.22341	4.17282	2.88734
32	3.21744	4.19367	2.88461
33	3.20712	4.18848	2.89002
34	3.19681	4.18329	2.89544
35	3.22492	4.19091	2.88863
36	3.21038	4.19257	2.89188
37	3.19584	4.20599	2.89513
38	3.19095	4.21942	2.89975
39	3.21019	4.17646	2.89841
40	3.19572	4.17475	2.89707
41	3.18126	4.17305	2.91103
42	3.16716	4.17316	2.90318
43	3.16961	4.16892	2.89506
44	3.17206	4.16467	2.88694
45	3.18345	4.15206	2.90133
46	3.18185	4.12934	2.90632
47	3.18026	4.10661	2.91131
48	3.18185	4.16617	2.90293
49	3.20068	4.13658	2.90178
50	3.1897	4.16339	2.90063
51	3.17873	4.19019	2.89354
52	3.1668	4.12984	2.90072
53	3.17365	4.15258	2.90789
54	3.18049	4.17532	2.91782
55	3.16045	4.17145	2.8961
56	3.15178	4.10301	2.90211
57	3.14312	4.12684	2.90811
58	3.12358	4.15066	2.90966
59	3.12817	4.08772	2.90291
60	3.15129	4.10236	2.89616
61	3.1744	4.117	2.91498
62	3.14334	4.10806	2.90735
63	3.14532	4.08536	2.89971
64	3.1473	4.08276	2.88406
65	3.13603	4.08016	2.88389
66	3.13556	4.10854	2.88155
67	3.13509	4.13218	2.8792
68	3.11399	4.15581	2.87723
69	3.1287	4.13129	2.8726
70	3.12255	4.12085	2.86798
71	3.1164	4.11041	2.8603
72	3.12978	4.13578	2.86033
73	3.1292	4.1429	2.86036
74	3.12862	4.15003	2.85532
75	3.12529	4.12045	2.85991
76	3.10672	4.11702	2.86449
77	3.10288	4.10972	2.8552
78	3.09904	4.10242	2.85283
79	3.12381	4.06997	2.85388
80	3.11568	4.07643	2.85493
81	3.10755	4.08289	2.84755
82	3.11128	4.11335	2.84515
83	3.10361	4.08481	2.84276
84	3.09594	4.05627	2.83235
85	3.12815	4.04345	2.83414
86	3.10985	4.09507	2.83593
87	3.11177	4.10305	2.82131
88	3.11369	4.11102	2.81719
89	3.1114	4.12291	2.81421
90	3.11444	4.12113	2.81123
91	3.11749	4.11935	2.79424
92	3.12032	4.10058	2.79699
93	3.11504	4.11798	2.79974
94	3.10975	4.13538	2.78665
95	3.12511	4.13355	2.78844
96	3.10728	4.11691	2.79024
97	3.09729	4.10027	2.79147
98	3.08729	4.09169	2.79211
99	3.1144	4.10298	2.79274
100	3.11372	4.09049	2.78128
101	3.11303	4.078	2.77916
102	3.10767	4.15923	2.77837
103	3.11128	4.11938	2.77759
104	3.11489	4.07954	2.77131
105	3.09802	4.11546	2.7723
106	3.08764	4.11121	2.77328
107	3.07727	4.10697	2.7821
108	3.10254	4.08275	2.78264
109	3.10148	4.10354	2.78318
110	3.0929	4.09644	2.77826
111	3.08432	4.08934	2.77606
112	3.10422	4.05458	2.77644
113	3.09967	4.05467	2.77681
114	3.09513	4.05477	2.77172
115	3.10512	4.08212	2.77629
116	3.08738	4.05803	2.78086
117	3.06964	4.03394	2.76808
118	3.08735	4.06051	2.76527
119	3.10488	4.0738	2.76247
120	3.10055	4.0871	2.76429
121	3.09622	4.05612	2.76281
122	3.0917	4.11424	2.76052
123	3.10271	4.11035	2.75823
124	3.11372	4.10645	2.76384
125	3.10037	4.06354	2.76689
126	3.10416	4.06579	2.76995
127	3.10796	4.06803	2.77852
128	3.09938	4.13391	2.77262
129	3.11189	4.13313	2.76672
130	3.1244	4.13236	2.78566
131	3.11733	4.13674	2.80172
132	3.09982	4.16274	2.79371
133	3.09575	4.12994	2.7857
134	3.09168	4.09714	2.79087
135	3.10334	4.09137	2.7878
136	3.10217	4.10471	2.78473
137	3.10101	4.11805	2.79354
138	3.10568	4.12446	2.7896
139	3.11348	4.09281	2.78565
140	3.12128	4.06116	2.80293
141	3.10495	4.11778	2.79187
142	3.09382	4.10044	2.80247
143	3.10504	4.0831	2.81308
144	3.11626	4.11249	2.81492
145	3.11949	4.11013	2.82034
146	3.13621	4.14687	2.82575
147	3.15293	4.18361	2.81752
148	3.11028	4.13411	2.8275
149	3.12087	4.11486	2.83748
150	3.13146	4.0956	2.84192
151	3.13351	4.12431	2.8523
152	3.14268	4.11415	2.84524
153	3.15184	4.10399	2.83818
154	3.14684	4.11634	2.85683
155	3.16832	4.15171	2.85526
156	3.15322	4.14583	2.85369
157	3.13812	4.13996	2.87497
158	3.14579	4.13584	2.87491
159	3.14586	4.14405	2.87484
160	3.14594	4.15226	2.89072
161	3.15715	4.13873	2.88815
162	3.16118	4.16394	2.88559
163	3.16521	4.18914	2.89601
164	3.17513	4.18971	2.91015
165	3.18058	4.2	2.91081
166	3.16181	4.21029	2.91147
167	3.14304	4.15661	2.93009
168	3.18248	4.21859	2.9311
169	3.18949	4.22351	2.93212
170	3.1965	4.22844	2.9482
171	3.18859	4.16391	2.95389
172	3.18644	4.1795	2.95958
173	3.18429	4.19508	2.9795
174	3.19474	4.22042	2.98646
175	3.19334	4.1955	2.99204
176	3.19194	4.17057	2.99762
177	3.19674	4.20213	3.01388
178	3.18873	4.18697	3.00849
179	3.20066	4.21573	3.0031
180	3.21259	4.2445	3.02466
181	3.21425	4.22081	3.03949
182	3.20718	4.22547	3.05432
183	3.20011	4.23012	3.07757
184	3.19883	4.19062	3.066
185	3.20572	4.19363	3.05443
186	3.21261	4.19665	3.10036
187	3.19714	4.16948	3.10482
188	3.24796	4.17831	3.11262
189	3.24605	4.18715	3.12041
190	3.24414	4.18086	3.12432
191	3.25145	4.2114	3.12689
192	3.25263	4.18955	3.12946
193	3.25381	4.16771	3.15748
194	3.23276	4.21938	3.15565
195	3.24161	4.17603	3.15381
196	3.25047	4.13268	3.1695
197	3.27577	4.17693	3.18107
198	3.26852	4.15936	3.18433
199	3.27222	4.1418	3.1876
200	3.27591	4.17904	3.16926
201	3.29292	4.11625	3.17863
202	3.30129	4.13723	3.188
203	3.30965	4.15821	3.18555
204	3.27555	4.17	3.19489
205	3.29634	4.17175	3.20422
206	3.30734	4.1735	3.19304
207	3.31833	4.12469	3.19324
208	3.30239	4.14987	3.19343
209	3.29381	4.17504	3.18515
210	3.28524	4.19392	3.17213
211	3.31358	4.19584	3.17738
212	3.31675	4.19775	3.18263
213	3.31991	4.2007	3.17939
214	3.30209	4.18114	3.17392
215	3.32135	4.16352	3.16845
216	3.3406	4.1459	3.18206
217	3.31924	4.1757	3.16507
218	3.32513	4.19144	3.14807
219	3.34441	4.20718	3.14482
220	3.36369	4.19894	3.13067
221	3.33882	4.18114	3.13047
222	3.3477	4.16334	3.13026
223	3.35658	4.14304	3.13356
224	3.37737	4.18092	3.11359
225	3.36113	4.178	3.09362
226	3.34489	4.17508	3.09324
227	3.36042	4.20316	3.08525
228	3.36304	4.19612	3.07726
229	3.36291	4.18909	3.06665
230	3.36278	4.15826	3.06453
231	3.36542	4.21239	3.06241
232	3.37927	4.26653	3.05476
233	3.39313	4.22728	3.03995
234	3.36161	4.24466	3.03791
235	3.37587	4.26204	3.03588
236	3.39013	4.23859	3.03053
237	3.38247	4.22362	3.02586
238	3.38827	4.21954	3.02119
239	3.39408	4.21545	3.01034
240	3.3715	4.26571	3.00275
241	3.39495	4.23733	2.99516
242	3.39283	4.20895	2.98957
243	3.3907	4.21691	2.98758
244	3.39399	4.21887	2.98305
245	3.40854	4.22083	2.97851
246	3.42309	4.25218	2.96129
247	3.40949	4.23247	2.9674
248	3.40675	4.22169	2.97351
249	3.40402	4.21091	2.96926
250	3.37473	4.27094	2.95991
251	3.41051	4.30175	2.95057
252	3.41583	4.33256	2.96453
253	3.42115	4.27739	2.95686
254	3.43285	4.29803	2.94919
255	3.42159	4.31867	2.93883
256	3.41032	4.29895	2.92778
257	3.41679	4.28688	2.91985
258	3.43212	4.27481	2.91191
259	3.44746	4.24554	2.92583
260	3.43434	4.26189	2.92242
261	3.42712	4.26583	2.91901
262	3.4199	4.26976	2.91066
263	3.42595	4.3054	2.90204
264	3.45996	4.28375	2.89342
265	3.45504	4.2621	2.90469
266	3.45012	4.34215	2.90318
267	3.44058	4.29582	2.90575
268	3.44126	4.24948	2.90832
269	3.44194	4.29426	2.88671
270	3.43973	4.30581	2.88686
271	3.45005	4.28471	2.88701
272	3.46037	4.26361	2.87539
273	3.47456	4.31198	2.88053
274	3.46886	4.33403	2.88568
275	3.48738	4.35607	2.89138
276	3.50591	4.25318	2.88567
277	3.46906	4.26747	2.87996
278	3.48093	4.28176	2.89751
279	3.49279	4.27642	2.88383
280	3.49231	4.25076	2.88543
281	3.50017	4.2251	2.88703
282	3.50803	4.20711	2.90402
283	3.51937	4.21957	2.90252
284	3.52957	4.23832	2.90102
285	3.53977	4.25707	2.89817
286	3.49375	4.22333	2.89334
287	3.50387	4.22832	2.88852
288	3.52209	4.2333	2.89231
289	3.54032	4.20986	2.90358
290	3.52757	4.22117	2.91036
291	3.53065	4.23248	2.91714
292	3.53372	4.17027	2.91595
293	3.54824	4.25658	2.91212
294	3.55268	4.22821	2.9083
295	3.55712	4.19985	2.89515
296	3.5516	4.19121	2.90164
297	3.56664	4.20812	2.90813
298	3.56411	4.22504	2.9111
299	3.56158	4.20553	2.90444
300	3.56092	4.1847	2.9082
301	3.5636	4.16386	2.91196
302	3.56629	4.14737	2.90439
303	3.60189	4.14384	2.91148
304	3.56719	4.1403	2.91857
305	3.56159	4.23524	2.91749
306	3.55599	4.2179	2.90978
307	3.58137	4.19708	2.90207
308	3.57397	4.17627	2.91376
309	3.56657	4.22576	2.90868
310	3.56387	4.19338	2.90359
311	3.59527	4.16099	2.91959
312	3.60537	4.21406	2.91139
313	3.61547	4.20147	2.91253
314	3.57894	4.18888	2.91367
315	3.58589	4.15263	2.89199
316	3.59284	4.15195	2.89853
317	3.60345	4.14099	2.90507
318	3.62032	4.13003	2.89098
319	3.63719	4.11572	2.89376
320	3.59555	4.13055	2.89654
321	3.6197	4.14538	2.89347
322	3.64385	4.06809	2.8845
323	3.62329	4.10684	2.88726
324	3.59299	4.14559	2.89002
325	3.60714	4.12938	2.88749
326	3.62129	4.08021	2.88722
327	3.61641	4.0863	2.88694
328	3.62457	4.0924	2.89005
329	3.63273	4.04977	2.88495
330	3.63636	4.04528	2.87985
331	3.63403	4.04078	2.88228
332	3.6317	3.97966	2.87566
333	3.64068	4.0016	2.86903
334	3.64285	4.01684	2.88409
335	3.64917	4.03208	2.87325
336	3.6555	4.01496	2.87605
337	3.66234	3.98572	2.87885
338	3.66779	3.95648	2.87327
339	3.67324	3.99612	2.87524
340	3.72455	3.9713	2.87721
341	3.71144	3.95478	2.87144
342	3.69833	3.93827	2.86495
343	3.71304	3.95271	2.85845
344	3.70008	3.97	2.85841
345	3.68712	3.98729	2.86683
346	3.74198	3.99686	2.86348
347	3.71121	4.01392	2.86013
348	3.7278	4.03099	2.86404
349	3.7444	4.03602	2.86273
350	3.75626	4.01938	2.86142
351	3.74729	4.00274	2.86185
352	3.73831	4.0178	2.86015
353	3.75275	4.03932	2.85846
354	3.74001	4.00093	2.85107
355	3.72727	3.96253	2.8618
356	3.72613	3.95012	2.85938
357	3.73809	3.96428	2.85697
358	3.7411	3.97844	2.84799
359	3.7441	3.98922	2.84925
360	3.76607	3.9526	2.85051
361	3.75515	3.91599	2.85457
362	3.74422	3.92764	2.85301
363	3.78112	3.9236	2.85146
364	3.77887	3.92371	2.85228
365	3.77662	3.92382	2.85259
366	3.76858	3.9285	2.85291
367	3.77548	3.92603	2.84849
368	3.77928	3.92357	2.8553
369	3.78308	3.92167	2.8545
370	3.76557	3.93235	2.8537
371	3.80089	3.94303	2.83826
372	3.79034	3.92647	2.84526
373	3.77979	3.93685	2.85225
374	3.79594	3.94723	2.83197
375	3.80208	3.95583	2.83464
376	3.80822	3.91289	2.83732
377	3.81636	3.90324	2.81144
378	3.81107	3.89359	2.81463
379	3.80578	3.91716	2.8168
380	3.81302	3.93731	2.81897
381	3.80476	3.95746	2.81124
382	3.79649	3.94481	2.81661
383	3.80193	3.95203	2.82198
384	3.83413	3.95924	2.82126
385	3.82398	3.94051	2.82052
386	3.81382	3.92144	2.81978
387	3.79091	3.94881	2.82503
388	3.80111	3.97617	2.82294
389	3.81132	3.99676	2.82084
390	3.80023	4.01096	2.83504
391	3.80321	4.02516	2.83267
392	3.80619	3.96372	2.84163
393	3.7986	3.9747	2.8506
394	3.78896	3.98567	2.84232
395	3.79987	3.98327	2.83694
396	3.81077	4.04074	2.83156
397	3.80834	4.01951	2.84457
398	3.79889	3.99828	2.84892
399	3.78943	4.0079	2.85326
400	3.82809	4.00925	2.84641
401	3.83903	4.0106	2.84079
402	3.84997	3.96688	2.85273
403	3.83639	3.9551	2.86467
404	3.839	3.94331	2.86424
405	3.84161	3.97028	2.87364
406	3.83652	3.97114	2.88305
407	3.82001	3.972	2.88655
408	3.80649	3.98555	2.87886
409	3.79297	3.96932	2.87118
410	3.84144	3.96072	2.88889
411	3.838	3.95212	2.89557
412	3.83457	3.96713	2.90225
413	3.80309	3.96731	2.91111
414	3.80924	3.9675	2.92341
415	3.81539	3.97416	2.92634
416	3.84191	3.99123	2.92926
417	3.86533	4.00829	2.94777
418	3.84876	3.96525	2.93772
419	3.8322	3.98127	2.92767
420	3.81511	3.99488	2.94604
421	3.80369	4.00848	2.95312
422	3.79226	3.99352	2.96019
423	3.81824	3.95827	2.96748
424	3.81671	3.92301	2.97021
425	3.81519	3.93878	2.97393
426	3.81936	3.94237	2.97765
427	3.81881	3.94595	2.9806
428	3.81827	3.95145	2.97909
429	3.81569	3.96081	2.97758
430	3.81001	3.97017	2.97465
431	3.80202	3.99504	2.97763
432	3.79403	3.96572	2.98062
433	3.79995	3.94164	2.98296
434	3.81536	3.91756	2.98305
435	3.83077	3.94624	2.98315
436	3.79348	3.93999	2.98183
437	3.80467	3.93373	3.00312
438	3.81585	3.94035	3.0044
439	3.81271	3.94172	3.00568
440	3.77897	3.94309	2.99255
441	3.77651	3.84948	2.9906
442	3.77405	3.87701	2.98865
443	3.80507	3.89083	2.98364
444	3.80053	3.90465	2.97083
445	3.79599	3.87762	2.97965
446	3.77285	3.89734	2.98847
447	3.77342	3.91707	2.98119
448	3.774	3.87984	2.97755
449	3.79166	3.89292	2.97391
450	3.77822	3.906	2.95272
451	3.76478	3.92939	2.95423
452	3.80443	3.90777	2.95573
453	3.75959	3.92098	2.96138
454	3.76218	3.93419	2.96653
455	3.76476	3.86886	2.97168
456	3.75321	3.89077	2.95961
457	3.76665	3.91267	2.96925
458	3.78009	3.83574	2.96158
459	3.78425	3.86431	2.95392
460	3.78494	3.89289	2.95446
461	3.78564	3.82728	2.95123
462	3.76277	3.9344	2.94799
463	3.76079	3.93075	2.95883
464	3.77781	3.9271	2.94487
465	3.79483	3.86509	2.9309
466	3.78417	3.87895	2.94492
467	3.78223	3.8928	2.94546
468	3.7803	3.88955	2.9371
469	3.76228	3.88499	2.92874
470	3.75536	3.88044	2.94908
471	3.74844	3.87416	2.9394
472	3.72746	3.86483	2.92971
473	3.72331	3.8555	2.94253
474	3.71916	3.85299	2.94625
475	3.7502	3.84352	2.94998
476	3.73982	3.84307	2.93272
477	3.72727	3.84263	2.9585
478	3.71472	3.88378	2.95475
479	3.75233	3.85637	2.951
480	3.71709	3.82896	2.97352
481	3.68184	3.80379	2.96156
482	3.69605	3.81691	2.9496
483	3.69885	3.83003	2.94635
484	3.70164	3.86612	2.94544
485	3.70754	3.82415	2.95752
486	3.6726	3.83261	2.9696
487	3.67267	3.84106	2.95923
488	3.67275	3.77948	2.96349
489	3.6706	3.78951	2.96776
490	3.67702	3.79954	2.96563
491	3.68345	3.82946	2.98183
492	3.65786	3.82585	2.99802
493	3.66832	3.82224	2.96525
494	3.67877	3.77718	2.98023
495	3.6535	3.84187	2.99521
496	3.64135	3.82418	2.98377
497	3.62919	3.8065	2.9874
498	3.60511	3.79131	2.98253
499	3.66428	3.82273	2.97766
500	3.65391	3.85414	2.97202
501	3.64353	3.78811	2.97773
502	3.65458	3.79858	2.98344
503	3.64551	3.80905	2.98946
504	3.63644	3.83053	2.98826
505	3.63065	3.82098	2.98706
506	3.62066	3.81143	2.97408
507	3.61066	3.8545	2.96617
508	3.62457	3.77575	2.96792
509	3.61408	3.78956	2.96967
510	3.61469	3.80337	2.9641
511	3.6153	3.7951	2.96671
512	3.60988	3.81481	2.96932
513	3.61923	3.83452	2.96366
514	3.62858	3.8292	2.96208
515	3.60082	3.803	2.96521
516	3.60354	3.77679	2.96833
517	3.60626	3.8669	2.95083
518	3.58966	3.82915	2.94782
519	3.59067	3.83373	2.94481
520	3.59169	3.83831	2.94641
521	3.61666	3.83185	2.94987
522	3.6243	3.80752	2.95332
523	3.61492	3.78319	2.95011
524	3.60554	3.78668	2.94544
525	3.59395	3.78123	2.93966
526	3.59204	3.77577	2.93388
527	3.59013	3.79521	2.94256
528	3.60494	3.79201	2.93032
529	3.58345	3.7888	2.91807
530	3.56196	3.74851	2.92439
531	3.58749	3.80042	2.92226
532	3.58901	3.80369	2.92013
533	3.58359	3.80697	2.90868
534	3.57817	3.79149	2.91613
535	3.57206	3.77867	2.91089
536	3.57155	3.76585	2.90565
537	3.57105	3.76184	2.91872
538	3.54128	3.78084	2.91544
539	3.55832	3.79983	2.91216
540	3.57536	3.79818	2.90767
541	3.56967	3.83454	2.91218
542	3.55446	3.82339	2.9167
543	3.53925	3.81225	2.91307
544	3.56991	3.82207	2.90924
545	3.5483	3.8166	2.90951
546	3.55963	3.81113	2.90977
547	3.57096	3.81813	2.90964
548	3.57104	3.81586	2.89989
549	3.54576	3.81359	2.89014
550	3.52047	3.79425	2.89762
551	3.57299	3.81121	2.89549
552	3.55347	3.82818	2.89336
553	3.53395	3.83018	2.88459
554	3.5331	3.83911	2.88346
555	3.5354	3.87414	2.88233
556	3.53749	3.90917	2.87402
557	3.53957	3.87226	2.88237
558	3.53782	3.84753	2.87809
559	3.53807	3.82279	2.8738
560	3.53833	3.82584	2.86323
561	3.51761	3.82616	2.86134
562	3.51489	3.82649	2.85945
563	3.51216	3.81433	2.84458
564	3.5105	3.86953	2.83949
565	3.52355	3.89891	2.83441
566	3.53659	3.92828	2.83352
567	3.51316	3.91055	2.83061
568	3.50375	3.89765	2.82841
569	3.51373	3.88474	2.82622
570	3.52372	3.95203	2.80795
571	3.5347	3.92233	2.8101
572	3.52998	3.89264	2.81224
573	3.52526	3.88779	2.79287
574	3.51294	3.89599	2.79956
575	3.50306	3.90419	2.80625
576	3.49317	3.87828	2.80698
577	3.53612	3.92094	2.80626
578	3.50918	3.92113	2.80376
579	3.5189	3.92132	2.80127
580	3.52863	3.94796	2.80702
581	3.52818	3.93616	2.80845
582	3.51216	3.92435	2.80988
583	3.49614	4.02276	2.79932
584	3.48302	3.96788	2.80062
585	3.50049	3.95757	2.80191
586	3.51797	3.94726	2.80259
587	3.46637	3.98153	2.80745
588	3.49561	3.98961	2.81344
589	3.52484	3.9977	2.81944
590	3.49564	3.98615	2.79424
591	3.47776	3.97374	2.79746
592	3.46174	3.96132	2.80068
593	3.44571	4.01517	2.80882
594	3.47471	4.09449	2.80868
595	3.47799	4.06659	2.80854
596	3.48126	4.0387	2.81456
597	3.46166	4.04435	2.80885
598	3.46016	4.04134	2.80314
599	3.45866	4.03833	2.82021
600	3.45302	4.11225	2.81058
601	3.44744	4.08209	2.81258
602	3.44056	4.05194	2.81459
603	3.43367	4.06363	2.82891
604	3.44166	4.07215	2.82267
605	3.44583	4.06643	2.81644
606	3.45001	4.0607	2.81915
607	3.43276	4.04936	2.80677
608	3.43161	4.06401	2.81213
609	3.43046	4.07865	2.81748
610	3.4162	4.08214	2.80774
611	3.42146	4.09944	2.81239
612	3.42672	4.11673	2.81703
613	3.39662	4.10283	2.8146
614	3.41902	4.11237	2.8142
615	3.40519	4.12191	2.8138
616	3.39137	4.09122	2.80145
617	3.3687	4.05707	2.81018
618	3.38287	4.06153	2.81891
619	3.39703	4.066	2.81406
620	3.37483	4.06793	2.80294
621	3.36452	4.07221	2.8041
622	3.35421	4.07649	2.80526
623	3.3519	4.05483	2.81064
624	3.37859	4.06837	2.81157
625	3.3798	4.08192	2.81251
626	3.381	4.00833	2.81417
627	3.38345	4.07471	2.82481
628	3.38131	4.05363	2.82337
629	3.37916	4.03255	2.82194
630	3.35461	3.97859	2.80885
631	3.35015	3.98075	2.81889
632	3.34569	3.98291	2.82893
633	3.37067	3.99053	2.83062
634	3.36573	4.02684	2.82445
635	3.36079	4.06314	2.81827
636	3.34326	4.05289	2.81945
637	3.33917	4.0438	2.83228
638	3.33366	4.03471	2.8206
639	3.32815	4.09912	2.80891
640	3.36309	4.08183	2.80528
641	3.35428	4.05249	2.80784
642	3.34547	4.02316	2.81041
643	3.30209	4.06239	2.83326
644	3.30504	4.03542	2.84079
645	3.30798	4.00845	2.84831
646	3.30111	4.07696	2.83286
647	3.30154	4.0891	2.83622
648	3.30085	4.10125	2.83958
649	3.30016	4.05948	2.84252
650	3.30972	4.06597	2.83948
651	3.30278	4.05355	2.84554
652	3.29583	4.04112	2.85159
653	3.30623	4.00931	2.84374
654	3.30271	4.01398	2.84037
655	3.2992	4.01865	2.837
656	3.27695	3.99946	2.83713
657	3.28036	4.01382	2.84606
658	3.28377	4.02817	2.85499
659	3.2864	4.02106	2.85546
660	3.28192	4.01326	2.85613
661	3.27236	4.00545	2.85776
662	3.2628	4.01924	2.8594
663	3.27955	4.04723	2.85438
664	3.28399	4.01614	2.85418
665	3.28843	3.98506	2.85398
666	3.26288	3.97932	2.85772
667	3.27312	3.96646	2.85609
668	3.28336	3.95361	2.85445
669	3.29467	3.96638	2.86353
670	3.29437	3.97134	2.84285
671	3.28589	3.95612	2.84891
672	3.27741	3.94091	2.85497
673	3.25117	3.928	2.86299
674	3.27149	3.96465	2.86137
675	3.29181	4.0013	2.85974
676	3.25772	3.91621	2.85253
677	3.26435	3.9601	2.85815
678	3.27098	4.00398	2.86376
679	3.26881	3.95982	2.83656
680	3.26929	3.96343	2.85466
681	3.26977	3.96705	2.85108
682	3.23478	3.93133	2.8475
683	3.28487	3.98364	2.84372
684	3.26927	3.96471	2.84827
685	3.25367	3.94578	2.85282
686	3.23973	3.8952	2.86084
687	3.24524	3.92508	2.86076
688	3.25076	3.95497	2.86068
689	3.25139	3.96342	2.83885
690	3.25246	3.98162	2.84249
691	3.25354	3.99981	2.84677
692	3.26502	4.0163	2.85105
693	3.22994	4.05833	2.84183
694	3.23515	4.03233	2.84186
695	3.24035	4.00632	2.8419
696	3.25124	4.02809	2.84152
697	3.24746	4.0128	2.84247
698	3.24368	3.99752	2.84341
699	3.24548	3.99096	2.85355
700	3.23818	3.98994	2.84417
701	3.23088	3.98893	2.84291
702	3.24133	3.96792	2.84165
703	3.24066	3.9925	2.84642
704	3.23998	4.01707	2.84829
705	3.20334	3.95095	2.85016
706	3.22943	4.02494	2.85477
707	3.22501	4.01566	2.84438
708	3.22059	4.00637	2.84236
709	3.23436	3.93154	2.84035
710	3.21463	3.96939	2.84578
711	3.1949	4.00724	2.84785
712	3.21532	3.97173	2.84992
713	3.2147	3.97333	2.84901
714	3.21409	3.97493	2.85596
715	3.22851	3.95387	2.86291
716	3.21345	4.01356	2.85188
717	3.21807	3.98588	2.84881
718	3.2227	3.9582	2.84574
719	3.22442	3.96683	2.86332
720	3.20463	3.96184	2.87751
721	3.18485	3.95685	2.87796
722	3.22952	3.98614	2.87842
723	3.21105	3.99066	2.87815
724	3.19258	3.99518	2.87288
725	3.18729	3.99362	2.86761
726	3.20363	3.99258	2.88511
727	3.21998	3.99154	2.88478
728	3.23577	3.97874	2.88445
729	3.20134	3.94197	2.89391
730	3.20871	3.93339	2.90657
731	3.21609	3.92481	2.90711
732	3.20897	3.93291	2.90764
733	3.2141	3.96462	2.9049
734	3.21922	3.99632	2.90514
735	3.19193	3.9219	2.90538
736	3.19557	3.94523	2.91562
737	3.1992	3.96857	2.91993
738	3.20823	3.97204	2.92424
739	3.17257	3.90976	2.92228
740	3.19649	3.9187	2.92579
741	3.2204	3.92765	2.92929
742	3.23559	3.92362	2.92981
743	3.22083	3.94008	2.9361
744	3.20608	3.95654	2.93529
745	3.21961	3.94762	2.93448
746	3.19987	3.94348	2.96477
747	3.18014	3.93935	2.96583
748	3.20138	3.94593	2.96689
749	3.19234	3.97871	2.9707
750	3.1833	3.9468	2.98212
751	3.20841	3.91489	2.99355
752	3.20652	3.98244	2.99956
753	3.20577	3.96941	2.98986
754	3.20503	3.95638	2.99065
755	3.19128	3.99324	2.99143
756	3.1968	4.00115	2.99697
757	3.20232	4.00906	3.00199
758	3.2213	3.99901	3.00701
759	3.20206	4.00125	3.00532
760	3.18283	3.98009	3.00623
761	3.19614	3.95893	3.00713
762	3.20536	3.97646	3.00033
763	3.21351	3.98465	3.00309
764	3.22166	3.99285	3.00585
765	3.19603	4.00647	3.03301
766	3.19061	4.00734	3.0194
767	3.18518	4.00822	3.02064
768	3.21137	3.9932	3.02187
769	3.2182	3.99391	3.02312
770	3.22503	3.99461	3.02846
771	3.22114	4.03036	3.0338
772	3.20904	4.03951	3.02337
773	3.19695	4.01282	3.02319
774	3.22439	3.98614	3.023
775	3.22238	3.91925	3.04152
776	3.21788	3.93928	3.02219
777	3.21337	3.9593	3.02258
778	3.22277	4.01531	3.02297
779	3.22362	3.96329	3.02139
780	3.22447	3.91126	3.02502
781	3.22147	3.99056	3.02864
782	3.21797	4.02135	3.02678
783	3.21448	4.00737	3.01956
784	3.21937	3.99339	3.01233
785	3.21314	4.0391	3.00587
786	3.21538	4.0279	3.00731
787	3.21763	4.01669	3.00876
788	3.23443	3.99008	3.00395
789	3.23657	4.01163	2.99055
790	3.2387	4.03318	2.99227
791	3.23611	3.99606	2.994
792	3.24305	3.99451	3.00504
793	3.24999	3.99717	3.00342
794	3.23605	3.99983	3.0018
795	3.2411	4.02013	2.99065
796	3.24615	4.00114	2.99037
797	3.23812	3.98215	2.99008
798	3.25646	4.00846	2.99476
799	3.25991	4.01015	2.98775
800	3.26337	4.01184	2.98439
801	3.25193	3.97922	2.98104
802	3.2512	3.97737	2.97286
803	3.25047	3.97553	2.96428
804	3.24901	4.03825	2.95571
805	3.22854	4.02435	2.96069
806	3.23706	3.99912	2.95261
807	3.24558	3.9739	2.94454
808	3.24555	4.02083	2.91948
809	3.24751	4.01266	2.92587
810	3.24947	4.00449	2.93226
811	3.26596	4.00382	2.93092
812	3.25766	3.99562	2.9237
813	3.24936	3.98743	2.92248
814	3.26905	3.93037	2.92126
815	3.25672	3.92164	2.91924
816	3.24439	3.94641	2.92112
817	3.25573	3.97118	2.923
818	3.24744	3.92314	2.92701
819	3.25242	3.93509	2.92465
820	3.25741	3.94703	2.92229
821	3.26789	3.89492	2.91261
822	3.2602	3.92047	2.91122
823	3.25251	3.94601	2.91115
824	3.24663	3.96202	2.91108
825	3.25775	3.96365	2.91683
826	3.26888	3.95894	2.91692
827	3.24534	3.95423	2.917
828	3.2395	3.9593	2.91814
829	3.25676	3.95445	2.91814
830	3.27403	3.9496	2.91815
831	3.24107	4.01168	2.92409
832	3.25388	4.00241	2.92466
833	3.26669	3.99314	2.92522
834	3.26786	4.00425	2.91106
835	3.27003	4.01773	2.9275
836	3.2722	4.03122	2.91657
837	3.25713	4.03078	2.90564
838	3.2924	4.03201	2.9146
839	3.27587	4.02728	2.90832
840	3.25935	4.02255	2.91307
841	3.26643	3.96499	2.91783
842	3.27699	3.99165	2.90586
843	3.28755	4.0183	2.90919
844	3.26261	3.95227	2.91253
845	3.28294	3.95412	2.92754
846	3.30326	3.95796	2.90965
847	3.27463	3.96181	2.89175
848	3.27295	3.9842	2.90379
849	3.26961	4.01474	2.89988
850	3.26626	4.04528	2.89597
851	3.29353	3.98389	2.90649
852	3.28979	3.96409	2.91477
853	3.28605	3.94429	2.90642
854	3.30329	3.96261	2.89807
855	3.29772	3.95909	2.90177
856	3.29215	3.97852	2.8978
857	3.30458	3.99795	2.89383
858	3.28831	3.92724	2.89172
859	3.29345	3.94083	2.88744
860	3.29858	3.95442	2.88317
861	3.30518	3.91282	2.87089
862	3.29885	3.91588	2.87176
863	3.29253	3.92698	2.87293
864	3.30663	3.93808	2.8741
865	3.29784	3.9669	2.88092
866	3.28905	3.96621	2.87497
867	3.29951	3.96553	2.86902
868	3.29397	3.92946	2.85786
869	3.30072	3.94447	2.86448
870	3.30746	3.95947	2.8711
871	3.30926	3.97945	2.86096
872	3.31619	3.96463	2.8615
873	3.32313	3.9498	2.86205
874	3.31287	3.94858	2.85279
875	3.33092	3.91441	2.85819
876	3.34897	3.91901	2.8484
877	3.31237	3.92361	2.83861
878	3.31707	3.90605	2.83067
879	3.30984	3.88547	2.83181
880	3.30261	3.86488	2.83296
881	3.33564	3.90081	2.82655
882	3.33826	3.91707	2.82734
883	3.34089	3.93334	2.82814
884	3.32228	3.88908	2.83982
885	3.31062	3.87219	2.82148
886	3.29896	3.85915	2.82102
887	3.30051	3.84611	2.82056
888	3.33206	3.83939	2.82106
889	3.31309	3.86405	2.81302
890	3.29413	3.8887	2.80498
891	3.30108	3.88892	2.8032
892	3.32133	3.86187	2.80599
893	3.34157	3.83482	2.80878
894	3.329	3.83017	2.81081
895	3.32363	3.83487	2.81096
896	3.31826	3.83957	2.81112
897	3.32854	3.88057	2.82045
898	3.31374	3.86403	2.80292
899	3.31407	3.86634	2.80035
900	3.3144	3.86866	2.79777
901	3.33753	3.85917	2.79839
902	3.32391	3.85236	2.79662
903	3.31029	3.84556	2.79484
904	3.30613	3.85495	2.79715
905	3.31033	3.83926	2.79153
906	3.31454	3.82357	2.78591
907	3.31549	3.79545	2.78669
908	3.33742	3.77109	2.77966
909	3.33854	3.76413	2.78488
910	3.33966	3.75717	2.79011
911	3.32237	3.7824	2.79509
912	3.32821	3.78216	2.79892
913	3.33404	3.78193	2.80274
914	3.33345	3.71436	2.81116
915	3.32872	3.72533	2.80344
916	3.32399	3.73629	2.79572
917	3.32975	3.70982	2.80747
918	3.3017	3.73671	2.8
919	3.32895	3.71681	2.79254
920	3.3562	3.69691	2.78802
921	3.33133	3.74288	2.79367
922	3.31617	3.74188	2.78827
923	3.301	3.74089	2.78286
924	3.34458	3.74534	2.78722
925	3.33074	3.74139	2.79194
926	3.3169	3.73745	2.79665
927	3.31325	3.65305	2.79359
928	3.33677	3.65786	2.79396
929	3.33378	3.66267	2.79433
930	3.33079	3.70367	2.7825
931	3.29783	3.67614	2.78789
932	3.29647	3.64009	2.78381
933	3.29512	3.60404	2.77973
934	3.33294	3.63823	2.79005
935	3.32137	3.64281	2.78228
936	3.30979	3.64739	2.77452
937	3.29643	3.57898	2.78289
938	3.30285	3.57653	2.77746
939	3.29269	3.57409	2.77204
940	3.28253	3.61937	2.78935
941	3.29121	3.64354	2.77889
942	3.28008	3.62792	2.76843
943	3.26896	3.6123	2.77582
944	3.28858	3.60316	2.77677
945	3.2943	3.62256	2.77361
946	3.30003	3.64196	2.77044
947	3.29151	3.64015	2.77166
948	3.27771	3.62043	2.77084
949	3.28659	3.60071	2.77002
950	3.29547	3.61692	2.7781
951	3.27234	3.63031	2.77844
952	3.27884	3.64371	2.77877
953	3.28533	3.57202	2.77268
954	3.28376	3.51373	2.77709
955	3.28002	3.53755	2.77288
956	3.27628	3.56136	2.76867
957	3.24998	3.54096	2.77613
958	3.26991	3.56406	2.77372
959	3.26337	3.58716	2.77132
960	3.25682	3.57915	2.78318
961	3.25925	3.59788	2.76727
962	3.25447	3.61661	2.76428
963	3.24969	3.56858	2.76129
964	3.24809	3.58933	2.77208
965	3.23938	3.58914	2.77627
966	3.23066	3.58895	2.78046
967	3.23434	3.57378	2.78424
968	3.2404	3.5536	2.78032
969	3.24646	3.53341	2.7764
970	3.22831	3.61778	2.7691
971	3.23554	3.61682	2.77457
972	3.24374	3.61585	2.76993
973	3.25193	3.60063	2.76529
974	3.23257	3.58089	2.77111
975	3.23371	3.61115	2.76876
976	3.23486	3.64141	2.76641
977	3.23314	3.56752	2.78039
978	3.2362	3.58285	2.76976
979	3.23925	3.59819	2.76767
980	3.21688	3.61697	2.76559
981	3.20419	3.62325	2.77147
982	3.21148	3.62953	2.77106
983	3.21878	3.63743	2.77065
984	3.22438	3.67736	2.76334
985	3.22025	3.66911	2.76658
986	3.21611	3.66086	2.76983
987	3.21475	3.63876	2.77581
988	3.21023	3.64159	2.76427
989	3.20571	3.64443	2.75932
990	3.23657	3.70827	2.75436
991	3.23207	3.71389	2.75749
992	3.22757	3.71951	2.75662
993	3.23838	3.67716	2.75576
994	3.20918	3.73422	2.7529
995	3.20578	3.72112	2.7547
996	3.20239	3.70803	2.7565
997	3.1917	3.75539	2.74979
998	3.20457	3.75365	2.75079
999	3.21743	3.75191	2.75179
1000	3.21034	3.77486	2.76531
1001	3.20358	3.76488	2.74509
1002	3.19683	3.7549	2.7466
1003	3.20992	3.78033	2.74811
1004	3.22094	3.8295	2.76674
1005	3.21273	3.82318	2.76372
1006	3.20452	3.81686	2.7607
1007	3.2029	3.87036	2.76495
1008	3.20522	3.83125	2.76805
1009	3.20754	3.79215	2.77115
1010	3.18869	3.88214	2.75901
1011	3.19299	3.86498	2.75379
1012	3.19729	3.84783	2.7607
1013	3.2026	3.88909	2.76762
1014	3.19515	3.89974	2.77218
1015	3.18771	3.93817	2.77982
1016	3.2048	3.9766	2.78746
1017	3.20835	3.95158	2.76847
1018	3.20469	3.94541	2.77566
1019	3.20103	3.93924	2.78285
1020	3.20154	3.96934	2.78578
1021	3.19912	3.9736	2.78445
1022	3.19669	3.97787	2.78313
1023	3.18942	4.01581	2.79498
1024	3.19108	4.01885	2.78359
1025	3.20267	4.03287	2.78789
1026	3.21425	4.04688	2.79218
1027	3.20453	4.03738	2.79147
1028	3.19676	4.04409	2.78588
1029	3.18898	4.0508	2.7803
1030	3.20748	4.07928	2.7914
1031	3.19695	4.09628	2.78657
1032	3.18643	4.11328	2.78174
1033	3.1977	4.09342	2.78537
1034	3.20299	4.0721	2.77439
1035	3.20828	4.05079	2.77264
1036	3.19244	4.01869	2.77089
1037	3.1927	4.08354	2.79074
1038	3.18569	4.08787	2.78479
1039	3.17867	4.09219	2.77884
1040	3.18367	4.11209	2.79208
1041	3.18009	4.13396	2.78889
1042	3.17652	4.15582	2.78571
1043	3.17314	4.15662	2.79274
1044	3.18512	4.12144	2.79904
1045	3.19709	4.08627	2.79227
1046	3.16351	4.09671	2.78549
1047	3.18389	4.072	2.7989
1048	3.18361	4.07279	2.79572
1049	3.18333	4.07358	2.79254
1050	3.17629	4.0533	2.79326
1051	3.18346	4.0849	2.79104
1052	3.19063	4.1165	2.78883
1053	3.21159	4.10756	2.79586
1054	3.19582	4.08647	2.78909
1055	3.18005	4.06538	2.78231
1056	3.17427	4.09882	2.78784
1057	3.17065	4.08951	2.78398
1058	3.1673	4.0649	2.78599
1059	3.16395	4.0403	2.78801
1060	3.17068	4.03715	2.79146
1061	3.16246	4.03993	2.79081
1062	3.15425	4.04271	2.79016
1063	3.18419	4.0543	2.79249
1064	3.17953	4.02829	2.7875
1065	3.17487	4.00228	2.78721
1066	3.17206	4.05238	2.78692
1067	3.16345	4.04391	2.7855
1068	3.16682	4.03544	2.78916
1069	3.1702	3.95668	2.79283
1070	3.20113	3.95617	2.77721
1071	3.17313	3.96428	2.78833
1072	3.14513	3.97239	2.79343
1073	3.15137	3.97129	2.79853
1074	3.14965	3.96474	2.78656
1075	3.14794	3.95818	2.79266
1076	3.15127	3.96028	2.79875
1077	3.14342	3.98059	2.78916
1078	3.14561	4.00091	2.79212
1079	3.1478	3.96879	2.79508
1080	3.14251	3.96194	2.79719
1081	3.13907	3.94429	2.79362
1082	3.13564	3.92663	2.7954
1083	3.11465	3.95219	2.79717
1084	3.11421	3.9742	2.79987
1085	3.12141	3.99622	2.80431
1086	3.12861	3.90146	2.80874
1087	3.12522	3.91608	2.78896
1088	3.13433	3.93069	2.79247
1089	3.14344	3.90393	2.79599
1090	3.11483	3.9333	2.79822
1091	3.10232	3.96268	2.80532
1092	3.08982	3.85695	2.80994
1093	3.12178	3.9128	2.81457
1094	3.11155	3.90372	2.79646
1095	3.10132	3.89464	2.79916
1096	3.09837	3.87115	2.80185
1097	3.10588	3.85859	2.80393
1098	3.10281	3.84602	2.80257
1099	3.09973	3.83624	2.80121
1100	3.08522	3.83819	2.78797
1101	3.10432	3.84014	2.81135
1102	3.12342	3.84021	2.80567
1103	3.09215	3.85546	2.8
1104	3.09361	3.81417	2.82684
1105	3.09507	3.77288	2.81832
1106	3.09463	3.83694	2.80979
1107	3.06332	3.82798	2.8297
1108	3.07894	3.81902	2.82941
1109	3.09456	3.84195	2.82912
1110	3.09541	3.81044	2.82024
1111	3.08745	3.77894	2.8273
1112	3.07949	3.80589	2.83436
1113	3.06279	3.80514	2.85825
1114	3.05991	3.80439	2.84168
1115	3.05702	3.81053	2.84307
1116	3.07946	3.79801	2.84446
1117	3.08287	3.80613	2.872
1118	3.08628	3.81426	2.86357
1119	3.07329	3.7679	2.85513
1120	3.06637	3.7745	2.85453
1121	3.06091	3.78111	2.86781
1122	3.05545	3.7449	2.88108
1123	3.08374	3.75458	2.86237
1124	3.07926	3.76426	2.8837
1125	3.07479	3.74704	2.88645
1126	3.06856	3.78827	2.88921
1127	3.05798	3.79478	2.88308
1128	3.0474	3.80128	2.88489
1129	3.05195	3.74901	2.8867
1130	3.05297	3.74854	2.89031
1131	3.05099	3.74807	2.89125
1132	3.04902	3.8043	2.89218
1133	3.04899	3.78143	2.90375
1134	3.05074	3.75856	2.88318
1135	3.05248	3.78738	2.88382
1136	3.07505	3.76653	2.88447
1137	3.04996	3.74569	2.8934
1138	3.02488	3.80513	2.89377
1139	3.0628	3.79172	2.89414
1140	3.05297	3.8039	2.89113
1141	3.04313	3.81609	2.88938
1142	3.0439	3.76386	2.88764
1143	3.05413	3.76622	2.88952
1144	3.04872	3.76859	2.88483
1145	3.04331	3.77127	2.88983
1146	3.05212	3.77811	2.89483
1147	3.05419	3.78495	2.88808
1148	3.05627	3.77051	2.89483
1149	3.05934	3.85256	2.90157
1150	3.05439	3.85389	2.89841
1151	3.04944	3.85523	2.88428
1152	3.04558	3.86876	2.87015
1153	3.06585	3.87529	2.88496
1154	3.06069	3.88183	2.88359
1155	3.05554	3.94391	2.88222
1156	3.05831	3.95048	2.90103
1157	3.05758	3.95704	2.88679
1158	3.05684	3.94056	2.88576
1159	3.04007	3.9023	2.88474
1160	3.04348	3.92254	2.89817
1161	3.0469	3.94279	2.89051
1162	3.05926	4.00622	2.88285
1163	3.05643	3.97792	2.88163
1164	3.05374	3.94962	2.87838
1165	3.05106	3.97432	2.87513
1166	3.03821	3.9713	2.88683
1167	3.05507	3.96829	2.89066
1168	3.07193	3.99544	2.88994
1169	3.05035	4.01148	2.88921
1170	3.05668	3.99653	2.8788
1171	3.06301	3.98157	2.87797
1172	3.03599	4.06705	2.87714
1173	3.05161	4.04187	2.87922
1174	3.0606	4.01668	2.87949
1175	3.06958	4.01356	2.87977
1176	3.03779	4.03306	2.86653
1177	3.04171	4.05257	2.87593
1178	3.04563	4.03293	2.88532
1179	3.03985	4.03263	2.8871
1180	3.04638	4.03233	2.88963
1181	3.0529	4.01425	2.88541
1182	3.06729	4.01141	2.88119
1183	3.06923	4.01981	2.87631
1184	3.07116	4.02822	2.87894
1185	3.05966	4.04115	2.88157
1186	3.04957	4.01725	2.87895
1187	3.05594	3.99334	2.87876
1188	3.06231	4.0223	2.87857
1189	3.08054	4.04675	2.87259
1190	3.07245	4.07121	2.874
1191	3.06436	4.07483	2.87509
1192	3.08765	4.07676	2.87618
1193	3.08094	4.09047	2.86382
1194	3.07423	4.10419	2.87522
1195	3.07231	4.07143	2.88661
1196	3.05783	4.10051	2.88392
1197	3.06418	4.1296	2.88153
1198	3.07053	4.16683	2.87913
1199	3.06977	4.16254	2.88543
1200	3.07795	4.15826	2.8817
1201	3.08613	4.13801	2.8822
1202	3.06421	4.18229	2.8827
1203	3.0756	4.1663	2.87337
1204	3.08698	4.1503	2.88487
1205	3.1014	4.13906	2.88844
1206	3.09226	4.17363	2.89201
1207	3.08132	4.20821	2.87745
1208	3.07038	4.19269	2.8777
1209	3.10285	4.15215	2.87796
1210	3.10394	4.13617	2.88662
1211	3.10502	4.12019	2.87808
1212	3.09698	4.16454	2.86953
1213	3.10157	4.16653	2.86565
1214	3.10616	4.16851	2.86375
1215	3.09992	4.18404	2.86186
1216	3.11388	4.18419	2.85772
1217	3.11938	4.18435	2.86941
1218	3.12488	4.15862	2.86856
1219	3.10516	4.16169	2.8677
1220	3.11847	4.16477	2.85972
1221	3.13179	4.11155	2.86621
1222	3.13844	4.15891	2.8727
1223	3.13447	4.13172	2.86835
1224	3.1305	4.10454	2.86971
1225	3.14032	4.18759	2.87106
1226	3.14558	4.20871	2.86289
1227	3.15083	4.22983	2.85238
1228	3.1776	4.17932	2.85247
1229	3.14134	4.21889	2.85255
1230	3.16802	4.25847	2.86215
1231	3.19471	4.19429	2.85586
1232	3.17259	4.19012	2.84957
1233	3.17426	4.19511	2.83399
1234	3.17592	4.2001	2.83088
1235	3.18923	4.22322	2.82776
1236	3.20107	4.21347	2.83833
1237	3.21291	4.20373	2.83496
1238	3.19838	4.2132	2.8316
1239	3.23107	4.20552	2.81058
1240	3.23784	4.19784	2.82282
1241	3.24461	4.15909	2.82079
1242	3.24511	4.17298	2.81876
1243	3.2466	4.18688	2.81856
1244	3.2481	4.20596	2.813
1245	3.24944	4.11866	2.80744
1246	3.26248	4.1388	2.81301
1247	3.27553	4.15894	2.80309
1248	3.2722	4.15303	2.80212
1249	3.27176	4.16177	2.80114
1250	3.27133	4.1705	2.81244
1251	3.3161	4.08443	2.80587
1252	3.30735	4.12346	2.79931
1253	3.3192	4.1625	2.79568
1254	3.33106	4.1061	2.79611
1255	3.3233	4.12518	2.79655
1256	3.33471	4.12113	2.79488
1257	3.34613	4.11708	2.78019
1258	3.36188	4.07837	2.78396
1259	3.35622	4.09003	2.78773
1260	3.35056	4.10169	2.79521
1261	3.38537	4.05945	2.79261
1262	3.37327	4.08877	2.79001
1263	3.38334	4.11809	2.78994
1264	3.39341	4.11669	2.78984
1265	3.41128	4.10061	2.78974
1266	3.40358	4.08453	2.78472
1267	3.39587	4.08934	2.78203
1268	3.42385	4.0516	2.78325
1269	3.41961	4.0538	2.78447
1270	3.41536	4.056	2.77035
1271	3.42804	4.0492	2.7702
1272	3.44485	4.07757	2.77006
1273	3.46166	4.10594	2.77214
1274	3.47874	4.07813	2.77455
1275	3.50581	4.01477	2.77696
1276	3.50804	4.02002	2.76758
1277	3.51028	4.02526	2.76758
1278	3.53051	3.97331	2.76758
1279	3.53169	3.99208	2.75536
1280	3.53288	4.01084	2.74184
1281	3.55034	3.98597	2.74556
1282	3.55702	3.98983	2.74929
1283	3.56233	3.99369	2.74861
1284	3.56764	3.94824	2.74606
1285	3.5854	3.95717	2.74351
1286	3.58493	3.9661	2.72849
1287	3.58446	3.93878	2.73539
1288	3.58102	4.0265	2.72572
1289	3.57721	3.99758	2.71605
1290	3.57341	3.96866	2.71725
1291	3.63881	3.96552	2.72328
1292	3.63422	3.98124	2.72932
1293	3.62964	3.99695	2.715
1294	3.64004	3.98141	2.71501
1295	3.66286	3.98377	2.71503
1296	3.66081	3.98612	2.70987
1297	3.65876	4.00715	2.70542
1298	3.68971	3.95554	2.70097
1299	3.69163	4.00223	2.69454
1300	3.69355	4.04892	2.69974
1301	3.68276	3.95148	2.69172
1302	3.69281	3.95095	2.6837
1303	3.70285	3.95041	2.68117
1304	3.7031	3.93629	2.6795
1305	3.76381	3.95356	2.67783
1306	3.74459	3.97082	2.66281
1307	3.72537	4.0186	2.6702
1308	3.72104	4.02818	2.67759
1309	3.74678	4.03777	2.66215
1310	3.77252	4.01625	2.66169
1311	3.73695	4.03503	2.66056
1312	3.75114	4.03974	2.65943
1313	3.76534	4.04445	2.6601
1314	3.76165	4.08912	2.6571
1315	3.778	4.05209	2.6541
1316	3.79435	4.01507	2.66048
1317	3.78125	4.08182	2.6592
1318	3.80113	4.07905	2.65792
1319	3.80174	4.07628	2.65172
1320	3.80235	4.10778	2.64413
1321	3.83382	4.02826	2.63654
1322	3.82375	4.0434	2.6492
1323	3.81367	4.05854	2.63174
1324	3.85686	4.04999	2.6371
1325	3.84821	4.05674	2.64246
1326	3.83957	4.06349	2.63833
1327	3.84876	4.04136	2.64002
1328	3.86569	4.08102	2.6417
1329	3.86493	4.05384	2.63527
1330	3.86416	4.02666	2.64156
1331	3.91925	4.03494	2.64785
1332	3.90884	4.03395	2.63558
1333	3.89842	4.03295	2.63883
1334	3.90729	4.05617	2.63235
1335	3.89613	4.06279	2.62587
1336	3.88498	4.06941	2.64497
1337	3.88333	4.0806	2.64499
1338	3.89913	4.07395	2.64502
1339	3.91493	4.1033	2.64217
1340	3.90749	4.13265	2.63903
1341	3.89278	4.11436	2.63588
1342	3.91158	4.14439	2.66232
1343	3.93038	4.17443	2.66481
1344	3.88822	4.1618	2.6623
1345	3.89607	4.17373	2.6598
1346	3.90391	4.18567	2.66165
1347	3.92522	4.16421	2.6566
1348	3.92101	4.17381	2.65155
1349	3.91679	4.18342	2.64779
1350	3.93422	4.21245	2.64999
1351	3.89282	4.18437	2.65218
1352	3.89061	4.17123	2.65282
1353	3.8884	4.15809	2.6512
1354	3.91137	4.13047	2.64957
1355	3.90085	4.14432	2.65026
1356	3.89033	4.15817	2.65591
1357	3.90776	4.14405	2.64969
1358	3.89383	4.13786	2.64348
1359	3.8799	4.13438	2.63853
1360	3.91752	4.13089	2.63988
1361	3.90607	4.14774	2.64124
1362	3.89463	4.13084	2.64645
1363	3.90715	4.11393	2.63776
1364	3.85709	4.17115	2.62908
1365	3.8485	4.12694	2.64001
1366	3.83991	4.08274	2.64248
1367	3.88104	4.10188	2.63749
1368	3.88813	4.09828	2.63251
1369	3.89521	4.09468	2.63294
1370	3.89306	4.09817	2.63791
1371	3.89276	4.05926	2.64289
1372	3.89247	4.07384	2.6357
1373	3.88366	4.08843	2.63663
1374	3.86511	4.08635	2.63755
1375	3.87063	4.05127	2.64225
1376	3.87614	4.0162	2.64075
1377	3.83874	3.99835	2.63925
1378	3.84218	3.99817	2.62714
1379	3.84562	3.99798	2.62225
1380	3.8559	4.00496	2.62626
1381	3.84836	4.06079	2.63026
1382	3.84082	4.06052	2.62406
1383	3.80865	4.06024	2.61874
1384	3.8146	4.07498	2.61341
1385	3.82054	4.04688	2.61819
1386	3.81186	4.01877	2.62192
1387	3.83411	4.07848	2.62564
1388	3.84474	4.05757	2.62163
1389	3.85537	4.03666	2.61448
1390	3.83527	4.01438	2.61345
1391	3.82328	4.03833	2.61243
1392	3.81128	4.02422	2.61601
1393	3.82014	4.01011	2.61085
1394	3.81034	3.98532	2.60569
1395	3.80055	3.9917	2.59457
1396	3.77567	3.99808	2.60089
1397	3.78925	4.08538	2.6072
1398	3.79444	4.04946	2.60764
1399	3.79962	4.01355	2.59322
1400	3.78839	4.07027	2.57879
1401	3.76698	4.05375	2.59546
1402	3.74557	4.07678	2.57683
1403	3.79356	4.09982	2.58165
1404	3.75729	4.07605	2.58647
1405	3.72102	4.0958	2.58002
1406	3.75803	4.11556	2.58059
1407	3.76299	4.08978	2.58117
1408	3.76795	4.0974	2.57554
1409	3.75698	4.10503	2.57574
1410	3.74146	4.09744	2.57595
1411	3.73437	4.07372	2.58753
1412	3.72728	4.04999	2.57893
1413	3.73898	4.08163	2.57515
1414	3.71407	4.06585	2.57137
1415	3.68916	4.02731	2.56559
1416	3.68805	3.98876	2.57098
1417	3.70154	4.05503	2.57637
1418	3.71502	4.0533	2.57959
1419	3.6837	4.05156	2.57778
1420	3.67016	4.05952	2.57598
1421	3.67257	4.02068	2.58578
1422	3.67498	3.98185	2.57429
1423	3.65602	4.04822	2.57725
1424	3.65345	3.97846	2.5802
1425	3.65087	3.99454	2.57326
1426	3.63951	4.01062	2.57432
1427	3.6315	4.00201	2.57538
1428	3.62348	3.97633	2.57067
1429	3.62163	3.95065	2.57411
1430	3.61159	4.01921	2.57754
1431	3.60155	4.00384	2.57491
1432	3.61112	3.98361	2.56307
1433	3.62295	3.96339	2.56735
1434	3.61161	3.979	2.57163
1435	3.60028	3.96129	2.56491
1436	3.60414	3.94357	2.56273
1437	3.59926	3.93896	2.56056
1438	3.59438	3.95444	2.55957
1439	3.57488	3.96992	2.56905
1440	3.56909	3.958	2.57853
1441	3.56331	3.96936	2.56002
1442	3.56432	3.9529	2.56743
1443	3.54276	3.93644	2.57141
1444	3.54859	3.9064	2.57539
1445	3.55442	3.89972	2.57321
1446	3.5435	3.89305	2.57312
1447	3.53264	3.89777	2.57302
1448	3.52177	3.87649	2.56905
1449	3.53582	3.8552	2.57357
1450	3.52669	3.88886	2.57809
1451	3.51756	3.93479	2.57182
1452	3.53301	3.9395	2.58405
1453	3.52742	3.94421	2.57989
1454	3.52182	3.97368	2.57574
1455	3.49148	3.9651	2.59687
1456	3.47406	3.95652	2.5967
1457	3.47787	3.97456	2.59653
1458	3.48168	3.96235	2.58633
1459	3.48733	3.94919	2.59184
1460	3.48147	3.93603	2.59735
1461	3.47561	3.92422	2.59841
1462	3.48487	3.92412	2.60179
1463	3.47012	3.92402	2.60062
1464	3.45537	3.88399	2.59945
1465	3.4648	3.87215	2.59843
1466	3.45747	3.86031	2.60139
1467	3.44587	3.84343	2.60435
1468	3.43427	3.92431	2.60076
1469	3.40835	3.8935	2.60583
1470	3.42102	3.86268	2.61089
1471	3.43368	3.84482	2.61903
1472	3.42605	3.83617	2.60422
1473	3.42206	3.82752	2.61101
1474	3.41808	3.84679	2.6178
1475	3.41664	3.86343	2.61582
1476	3.41448	3.88008	2.62274
1477	3.41233	3.87261	2.62966
1478	3.39659	3.87574	2.63922
1479	3.40004	3.87888	2.63572
1480	3.38952	3.88159	2.63222
1481	3.37901	3.84858	2.62292
1482	3.3745	3.85334	2.6505
1483	3.38584	3.85811	2.64199
1484	3.39718	3.84679	2.63349
1485	3.40577	3.85919	2.65646
1486	3.4034	3.87159	2.65135
1487	3.40102	3.85319	2.64624
1488	3.36858	3.83425	2.658
1489	3.38919	3.8153	2.65352
1490	3.37395	3.83761	2.64905
1491	3.35872	3.86436	2.6708
1492	3.37972	3.86428	2.65068
1493	3.36529	3.86421	2.65811
1494	3.35086	3.81171	2.66555
1495	3.38003	3.8231	2.65057
1496	3.37156	3.83449	2.65613
1497	3.36309	3.8836	2.66168
1498	3.36026	3.87848	2.66904
1499	3.34886	3.87336	2.67376
1500	3.33747	3.84592	2.67849
1501	3.31935	3.85444	2.67846
1502	3.33183	3.86297	2.68267
1503	3.32757	3.84877	2.68688
1504	3.32332	3.8532	2.66967
1505	3.32707	3.86795	2.68248
1506	3.33018	3.88271	2.67659
1507	3.33329	3.82901	2.67071
1508	3.33675	3.85908	2.6795
1509	3.32318	3.88915	2.68131
1510	3.30961	3.86017	2.68312
1511	3.3376	3.87361	2.66798
1512	3.30614	3.88705	2.67698
1513	3.30711	3.90237	2.68599
1514	3.30808	3.89873	2.69272
1515	3.30521	3.90624	2.69404
1516	3.29744	3.91374	2.69438
1517	3.28967	3.92055	2.69473
1518	3.29979	3.92154	2.69246
1519	3.30379	3.92253	2.69759
1520	3.30778	3.94466	2.70272
1521	3.27799	3.93803	2.71
1522	3.27813	3.94084	2.70881
1523	3.27828	3.94364	2.70762
1524	3.27902	3.98263	2.7153
1525	3.2882	3.99233	2.70968
1526	3.28229	4.00203	2.71131
1527	3.27637	4.06663	2.71293
1528	3.25769	4.05732	2.72008
1529	3.24991	4.04801	2.72261
1530	3.24213	4.0514	2.72514
1531	3.25406	4.07856	2.72754
1532	3.24165	4.10571	2.73114
1533	3.22924	4.06003	2.73475
1534	3.23637	4.0889	2.72772
1535	3.22733	4.10671	2.71443
1536	3.22622	4.12452	2.72009
1537	3.22512	4.09398	2.72575
1538	3.21056	4.12624	2.72821
1539	3.20199	4.1585	2.72393
1540	3.19342	4.13463	2.71966
1541	3.22118	4.12777	2.72311
1542	3.21168	4.11773	2.72024
1543	3.20218	4.10769	2.71738
1544	3.19383	4.16793	2.73123
1545	3.19681	4.17085	2.72559
1546	3.19978	4.17376	2.72647
1547	3.1803	4.12336	2.72735
1548	3.17334	4.2144	2.72151
1549	3.17243	4.20251	2.72499
1550	3.17153	4.19061	2.72847
1551	3.17828	4.21858	2.73446
1552	3.16504	4.20366	2.73431
1553	3.15181	4.18875	2.73416
1554	3.15205	4.17623	2.7174
1555	3.14995	4.15657	2.71902
1556	3.14785	4.1369	2.71568
1557	3.11082	4.13011	2.71234
1558	3.12349	4.14111	2.72227
1559	3.11598	4.15211	2.7191
1560	3.10847	4.18263	2.71593
1561	3.10444	4.2115	2.71656
1562	3.08879	4.21176	2.70937
1563	3.07314	4.21202	2.70825
1564	3.08969	4.25801	2.70713
1565	3.085	4.23262	2.70821
1566	3.08032	4.20723	2.70385
1567	3.08095	4.212	2.69948
1568	3.0742	4.23041	2.69998
1569	3.06745	4.24881	2.70535
1570	3.04601	4.20226	2.71072
1571	3.06116	4.25033	2.71284
1572	3.05087	4.22768	2.71249
1573	3.04057	4.20503	2.71213
1574	3.03269	4.19915	2.7153
1575	3.03181	4.23138	2.71293
1576	3.03093	4.22088	2.71193
1577	3.03297	4.21038	2.71093
1578	3.02758	4.20374	2.70816
1579	3.0222	4.19902	2.71184
1580	3.01333	4.1943	2.71552
1581	2.97211	4.17477	2.71461
1582	2.97694	4.16431	2.72084
1583	2.98177	4.15386	2.72707
1584	2.98767	4.13134	2.69773
1585	2.98636	4.1151	2.7158
1586	2.98504	4.09886	2.71702
1587	2.97787	4.10429	2.71824
1588	2.97592	4.09248	2.70566
1589	2.97398	4.10488	2.70433
1590	2.9681	4.11728	2.70301
1591	2.96735	4.06868	2.70608
1592	2.96661	4.03922	2.70219
1593	2.96163	4.00976	2.6983
1594	2.95409	4.03078	2.70512
1595	2.95822	4.03677	2.70527
1596	2.96236	4.04275	2.69246
1597	2.95864	3.94882	2.67965
1598	2.95842	3.9916	2.69111
1599	2.95821	3.98883	2.68754
1600	2.95506	3.98605	2.68397
1601	2.95142	3.91129	2.6689
1602	2.94778	3.92176	2.66896
1603	2.94336	3.93224	2.66903
1604	2.95069	3.89809	2.65954
1605	2.95484	3.90259	2.65643
1606	2.959	3.90709	2.65229
1607	2.95956	3.84912	2.64814
1608	2.9527	3.83588	2.6454
1609	2.94584	3.82263	2.65082
1610	2.96229	3.79588	2.65624
1611	2.95625	3.76235	2.64753
1612	2.95022	3.74823	2.64793
1613	2.95585	3.73411	2.64834
1614	2.95418	3.80002	2.64551
1615	2.95251	3.77123	2.63948
1616	2.93757	3.74243	2.64088
1617	2.94584	3.67065	2.64227
1618	2.94397	3.69497	2.63215
1619	2.9421	3.71928	2.62931
1620	2.95305	3.71341	2.62647
1621	2.95039	3.69338	2.62622
1622	2.94773	3.68459	2.62438
1623	2.96033	3.6758	2.62253
1624	2.95131	3.65462	2.61343
1625	2.94229	3.62908	2.61539
1626	2.96254	3.60354	2.61735
1627	2.95576	3.64184	2.61454
1628	2.94897	3.65717	2.61614
1629	2.95901	3.6725	2.61477
1630	2.94504	3.62931	2.6134
1631	2.95568	3.62812	2.6102
1632	2.96631	3.63572	2.61276
1633	2.93731	3.64332	2.61533
1634	2.94197	3.61435	2.59993
1635	2.94662	3.60495	2.60059
1636	2.95938	3.59554	2.60125
1637	2.95778	3.63636	2.60238
1638	2.95618	3.62868	2.59766
1639	2.96759	3.621	2.59237
1640	2.94888	3.58979	2.58707
1641	2.95425	3.60087	2.59591
1642	2.95962	3.61196	2.59902
1643	2.97136	3.60648	2.60213
1644	2.95695	3.60393	2.59359
1645	2.94254	3.61163	2.57349
1646	2.96947	3.61933	2.57917
1647	2.97101	3.61487	2.58484
1648	2.97254	3.606	2.57618
1649	2.96213	3.59713	2.57768
1650	2.97964	3.60009	2.57918
1651	2.98475	3.60467	2.574
1652	2.98986	3.60926	2.57053
1653	2.97142	3.61297	2.56705
1654	2.98664	3.6283	2.57733
1655	3.00185	3.62953	2.57194
1656	3.02379	3.63075	2.57126
1657	3.00606	3.65897	2.57057
1658	3.01483	3.67848	2.56754
1659	3.02359	3.698	2.5685
1660	3.01003	3.66705	2.56945
1661	3.01793	3.68356	2.57033
1662	3.02582	3.70007	2.56237
1663	3.03709	3.70566	2.5544
1664	3.02714	3.70656	2.56122
1665	3.0172	3.70746	2.55382
1666	3.04828	3.70152	2.54642
1667	3.04706	3.72371	2.54986
1668	3.04585	3.72304	2.55626
1669	3.0844	3.72236	2.55159
1670	3.07012	3.67444	2.54692
1671	3.07414	3.70634	2.54389
1672	3.07816	3.73824	2.54362
1673	3.10404	3.74099	2.54336
1674	3.10043	3.74604	2.53572
1675	3.09683	3.75109	2.5304
1676	3.11176	3.75879	2.52509
1677	3.11829	3.73888	2.53195
1678	3.12482	3.75702	2.52034
1679	3.14468	3.77517	2.51905
1680	3.14141	3.75577	2.51777
1681	3.15845	3.77895	2.51158
1682	3.17549	3.80213	2.51386
1683	3.18835	3.75684	2.51613
1684	3.18633	3.79093	2.50505
1685	3.18431	3.82503	2.51032
1686	3.21853	3.80081	2.51558
1687	3.21245	3.86139	2.49417
1688	3.20637	3.85028	2.49399
1689	3.22705	3.83917	2.49158
1690	3.24313	3.86238	2.48916
1691	3.2592	3.86823	2.48306
1692	3.26256	3.87407	2.48341
1693	3.26292	3.88428	2.48376
1694	3.27761	3.90039	2.47621
1695	3.29231	3.91649	2.47839
1696	3.28844	3.89243	2.48057
1697	3.29978	3.90719	2.48147
1698	3.31112	3.90954	2.47814
1699	3.31646	3.91189	2.48092
1700	3.3325	3.93471	2.48369
1701	3.34853	3.92981	2.47785
1702	3.33806	3.92492	2.48397
1703	3.33443	3.96812	2.4901
1704	3.34274	3.94566	2.47614
1705	3.35104	3.9232	2.4816
1706	3.35827	3.95129	2.48706
1707	3.35597	3.96309	2.49498
1708	3.35368	3.97488	2.50494
1709	3.36487	3.99752	2.5048
1710	3.36844	3.99903	2.50466
1711	3.372	3.99922	2.51823
1712	3.37653	3.99942	2.52678
1713	3.38345	4.00228	2.53532
1714	3.39036	4.01067	2.53139
1715	3.4061	4.01906	2.53703
1716	3.42134	3.95143	2.54267
1717	3.41265	3.97364	2.55954
1718	3.40395	3.99585	2.55668
1719	3.41022	4.01844	2.5723
1720	3.41414	3.96131	2.58792
1721	3.41805	3.96103	2.58541
1722	3.40864	3.96075	2.59328
1723	3.41666	4.01152	2.60115
1724	3.41549	3.99145	2.61939
1725	3.41432	3.97139	2.62391
1726	3.39888	3.99698	2.62843
1727	3.4117	3.97492	2.64295
1728	3.42451	3.95286	2.66766
1729	3.4126	4.01633	2.67064
1730	3.41054	3.99126	2.67362
1731	3.40849	3.9662	2.68309
1732	3.41968	4.00097	2.69793
1733	3.40978	3.96824	2.71277
1734	3.41364	4.00569	2.72373
1735	3.4175	4.04314	2.73562
1736	3.42288	3.95435	2.74751
1737	3.41907	3.96454	2.76717
1738	3.41527	3.97472	2.79115
1739	3.40892	3.98514	2.79363
1740	3.41544	3.99326	2.7961
1741	3.42195	4.00138	2.81659
1742	3.44714	3.96294	2.83404
1743	3.43324	3.96959	2.85149
1744	3.41934	3.98719	2.85627
1745	3.42609	4.0048	2.87096
1746	3.44051	4.01665	2.88565
1747	3.43683	4.03722	2.9108
1748	3.43314	4.05779	2.93467
1749	3.41858	4.0111	2.93479
1750	3.41349	4.03507	2.93491
1751	3.40839	4.05905	2.96357
1752	3.39956	4.08457	2.97431
1753	3.41002	4.11275	2.98505
1754	3.42049	4.09682	3.00368
1755	3.39143	4.0809	3.00501
1756	3.37114	4.07303	3.00634
1757	3.37772	4.06419	3.03163
1758	3.38431	4.05534	3.03815
1759	3.36507	4.07226	3.04466
1760	3.36103	4.06715	3.05796
1761	3.35699	4.06204	3.07936
1762	3.35972	4.07414	3.09533
1763	3.35562	4.10474	3.1113
1764	3.35152	4.13533	3.10095
1765	3.34479	4.13639	3.11689
1766	3.34911	4.13777	3.13282
1767	3.35343	4.14463	3.1646
1768	3.31741	4.15149	3.17253
1769	3.32214	4.13318	3.18045
1770	3.31583	4.1274	3.16981
1771	3.30952	4.12163	3.20324
1772	3.29945	4.13135	3.20194
1773	3.30137	4.12791	3.20064
1774	3.30329	4.12447	3.19574
1775	3.28577	4.1831	3.20933
1776	3.28346	4.19164	3.22293
1777	3.28114	4.16913	3.22653
1778	3.25231	4.14662	3.23493
1779	3.25821	4.1498	3.24334
1780	3.26702	4.11557	3.25389
1781	3.27584	4.08133	3.24953
1782	3.26068	4.17886	3.24518
1783	3.2546	4.17007	3.26456
1784	3.24852	4.16129	3.27522
1785	3.25197	4.12744	3.26249
1786	3.25409	4.16403	3.24976
1787	3.25621	4.20062	3.24077
1788	3.22844	4.20358	3.24409
1789	3.22819	4.1304	3.2474
1790	3.23006	4.15311	3.26315
1791	3.23192	4.17582	3.25527
1792	3.23265	4.15378	3.24738
1793	3.2282	4.17032	3.25671
1794	3.22376	4.18686	3.2429
1795	3.23755	4.20425	3.23815
1796	3.2247	4.18258	3.2334
1797	3.21185	4.16092	3.22937
1798	3.21368	4.20971	3.23414
1799	3.21396	4.25215	3.23891
1800	3.21423	4.24852	3.21367
1801	3.21662	4.24488	3.21123
1802	3.21223	4.19381	3.20878
1803	3.21378	4.24655	3.20712
1804	3.21532	4.29929	3.1978
1805	3.23092	4.26298	3.18848
1806	3.2275	4.26331	3.18307
1807	3.22408	4.27722	3.18095
1808	3.21875	4.29113	3.17661
1809	3.23634	4.28283	3.17227
1810	3.25392	4.29655	3.16326
1811	3.22737	4.31027	3.15776
1812	3.25424	4.27404	3.15227
1813	3.24485	4.30322	3.14048
1814	3.23547	4.33241	3.1301
1815	3.2643	4.34776	3.11973
1816	3.27229	4.38544	3.11961
1817	3.28029	4.42259	3.09263
1818	3.26972	4.45975	3.09193
1819	3.26869	4.48513	3.09123
1820	3.26765	4.50136	3.08609
1821	3.27861	4.51759	3.07653
1822	3.27722	4.58635	3.06697
1823	3.27584	4.58432	3.05781
1824	3.28586	4.58229	3.0568
1825	3.29484	4.575	3.05579
1826	3.29204	4.65033	3.03961
1827	3.28924	4.62527	3.03464
1828	3.28739	4.60021	3.02968
1829	3.28142	4.62135	3.01226
1830	3.27545	4.60991	3.01977
1831	3.3021	4.59847	3.01937
1832	3.30796	4.59856	3.01896
1833	3.31381	4.63343	3.01564
1834	3.30374	4.6683	3.01449
1835	3.32032	4.71706	3.01334
1836	3.32766	4.74277	3.03627
1837	3.33501	4.76848	3.02848
1838	3.32204	4.7469	3.0207
1839	3.31886	4.72461	3.0117
1840	3.31569	4.73302	3.03419
1841	3.33551	4.74144	3.02065
1842	3.33885	4.6655	3.00711
1843	3.3422	4.71777	3.00336
1844	3.3418	4.77005	3.00496
1845	3.33485	4.77896	3.00657
1846	3.32789	4.76489	3.01565
1847	3.32699	4.75082	3.01338
1848	3.33404	4.7934	3.01111
1849	3.34778	4.80822	2.98684
1850	3.36152	4.847	2.98729
1851	3.34253	4.88578	2.98927
1852	3.35818	4.87484	2.99125
1853	3.37384	4.86256	3.00637
1854	3.35822	4.85029	2.99542
1855	3.35794	4.84898	2.98446
1856	3.35766	4.8489	2.98655
1857	3.36643	4.84881	2.98067
1858	3.35874	4.75748	2.97479
1859	3.35585	4.78258	2.9873
1860	3.35296	4.80769	2.98492
1861	3.38024	4.92099	2.98797
1862	3.38482	4.88002	2.99103
1863	3.3894	4.87343	2.98672
1864	3.37077	4.86683	2.99094
1865	3.37014	4.94241	2.99516
1866	3.36952	4.92311	2.98628
1867	3.37189	4.90381	2.99405
1868	3.38333	4.89219	3.00181
1869	3.39477	4.91744	3.00241
1870	3.36515	4.94268	3.01032
1871	3.35893	4.94673	3.01822
1872	3.37183	4.9778	3.0248
1873	3.38473	4.98638	3.01971
1874	3.37112	4.99495	3.01314
1875	3.36555	5.01447	3.00658
1876	3.35997	4.99136	3.01684
1877	3.35714	4.96825	3.0088
1878	3.37097	4.97257	3.00075
1879	3.3848	5.00574	3.0248
1880	3.36107	5.03891	3.0211
1881	3.36082	5.03815	3.0174
1882	3.35286	5.01175	3.01186
1883	3.34491	5.01779	2.99828
1884	3.3667	5.02382	2.98504
1885	3.35779	5.01641	2.97179
1886	3.34887	5.0458	2.94938
1887	3.33987	5.07519	2.94344
1888	3.3477	4.98643	2.9375
1889	3.35553	4.98387	2.92186
1890	3.30874	4.98132	2.90782
1891	3.32778	4.97922	2.89377
1892	3.34682	4.99316	2.90023
1893	3.32474	5.0071	2.89248
1894	3.32179	4.93123	2.88472
1895	3.31597	4.97283	2.86567
1896	3.31015	4.97333	2.83654
1897	3.27677	4.97384	2.83396
1898	3.29071	4.99328	2.83138
1899	3.30465	4.98274	2.81768
1900	3.29347	4.97221	2.80287
1901	3.29795	4.94296	2.78806
1902	3.30244	4.94662	2.78018
1903	3.29717	4.95028	2.77327
1904	3.30369	5.03414	2.76636
1905	3.29413	4.99388	2.75691
1906	3.28456	4.97976	2.73442
1907	3.26822	4.96564	2.7282
1908	3.26928	4.98028	2.72199
1909	3.27033	4.98415	2.72079
1910	3.27868	4.98802	2.70489
1911	3.28669	5.00774	2.68899
1912	3.29469	4.99381	2.70911
1913	3.28486	4.97988	2.69862
1914	3.28008	4.95451	2.68813
1915	3.2753	4.91497	2.68175
1916	3.27771	4.91381	2.67853
1917	3.26999	4.91264	2.6753
1918	3.27006	4.89404	2.66409
1919	3.27014	4.87517	2.65692
1920	3.26319	4.85629	2.65426
1921	3.26253	4.88739	2.6516
1922	3.26187	4.89422	2.64769
1923	3.26886	4.90105	2.64468
1924	3.26132	4.92456	2.64166
1925	3.25377	4.89688	2.62719
1926	3.2634	4.88531	2.62926
1927	3.24668	4.87375	2.63134
1928	3.25413	4.81848	2.63423
1929	3.26158	4.83687	2.62648
1930	3.23453	4.85526	2.62329
1931	3.23974	4.92196	2.6201
1932	3.24494	4.91074	2.62623
1933	3.27069	4.89953	2.62566
1934	3.27025	4.86753	2.6251
1935	3.26982	4.87252	2.61076
1936	3.24083	4.87751	2.61496
1937	3.24665	4.86344	2.61916
1938	3.25246	4.83734	2.62058
1939	3.23924	4.85956	2.61973
1940	3.24088	4.88178	2.61888
1941	3.24647	4.82717	2.62477
1942	3.25205	4.76899	2.60633
1943	3.25779	4.7108	2.60382
1944	3.24079	4.76467	2.60131
1945	3.22379	4.74868	2.61628
1946	3.22543	4.7327	2.61213
1947	3.22576	4.68265	2.60799
1948	3.22609	4.6525	2.60272
1949	3.22435	4.66247	2.59997
1950	3.20584	4.67243	2.59722
1951	3.19555	4.64348	2.58813
1952	3.18525	4.62754	2.59357
1953	3.1949	4.6116	2.59072
1954	3.19617	4.61488	2.58786
1955	3.19743	4.61601	2.59223
1956	3.17684	4.61714	2.58653
1957	3.1766	4.63547	2.58083
1958	3.17637	4.6248	2.57148
1959	3.15625	4.61412	2.57236
1960	3.15182	4.66818	2.57324
1961	3.14739	4.63501	2.56047
1962	3.16123	4.58905	2.55989
1963	3.16026	4.54309	2.5593
1964	3.15372	4.55925	2.56486
1965	3.14718	4.56153	2.56129
1966	3.13413	4.5638	2.56164
1967	3.12621	4.53469	2.56199
1968	3.11828	4.55141	2.5539
1969	3.11256	4.56812	2.55637
1970	3.10778	4.49613	2.55885
1971	3.10299	4.51678	2.54665
1972	3.07345	4.49959	2.54436
1973	3.07738	4.48239	2.54207
1974	3.08816	4.50496	2.54326
1975	3.09895	4.5023	2.55317
1976	3.08327	4.49965	2.54885
1977	3.06947	4.43196	2.54454
1978	3.05568	4.41645	2.55498
1979	3.04682	4.40095	2.55067
1980	3.05518	4.37933	2.54636
1981	3.06353	4.4378	2.55214
1982	3.05393	4.43161	2.55823
1983	3.05709	4.42543	2.56432
1984	3.05307	4.33845	2.54527
1985	3.04905	4.34807	2.54817
1986	3.02347	4.35769	2.55107
1987	3.02721	4.37105	2.55718
1988	3.03096	4.38859	2.55754
1989	3.01507	4.40613	2.56225
1990	3.01902	4.40562	2.56695
1991	3.02296	4.33238	2.56682
1992	3.0368	4.32109	2.56197
1993	3.01653	4.3098	2.55712
1994	2.99627	4.29691	2.57278
1995	3.00232	4.26383	2.57188
1996	3.00971	4.23075	2.57099
1997	3.00347	4.25506	2.57643
1998	2.99724	4.22559	2.57544
[truncated: 1,335 more rows]
