# Supplementary material for: Phytochromes facilitate social behaviour in marine diatoms
Source: Nat Commun. 2026 Mar 10;17:3766. doi: 10.1038/s41467-026-70219-3 (PMC13106708; doi:10.1038/s41467-026-70219-3)
Supplement: Supplementary file 9 — Supplementary Data 6 [file 41467_2026_70219_MOESM9_ESM.xlsx]

## Sheet: Red_vs_Blue
PeakRed	PeakBlue	ErrorRed	ErrorBlue
2.07421	5.12829	0.62	1.11
1.77777	2.04894	1.27	0.95
1.72728	2.34279	0.82	1.018
2.21531	8.73692	0.77	1.5
1.60664	6.15338	0.82	1.27

## Sheet: FarRed_vs_Blue
PeakFarRed	PeakBlue	ErrorFarRed	ErrorBlue
4.85073	5.12829	1.46	1.11
2.55648	2.04894	1.29	0.95
1.52813	2.34279	1.77	1.018
3.99709	8.73692	1.07	1.5
1.95015	6.15338	1.08	1.27
