# Supplementary material for: Phytochromes facilitate social behaviour in marine diatoms
Source: Nat Commun. 2026 Mar 10;17:3766. doi: 10.1038/s41467-026-70219-3 (PMC13106708; doi:10.1038/s41467-026-70219-3)
Supplement: Supplementary file 10 — Supplementary Data 7 [file 41467_2026_70219_MOESM10_ESM.xlsx]

## Sheet: Intensidades_y_Ratios
profundidades	int_430_min	int_430_max	int_660_min	int_660_max	Ratio_RL_BL_min	Ratio_RL_BL_max
0	100	100	100	100	1	1
1	97.0057	76.1778	65.968	59.126	0.680042	0.776157
2	94.1011	58.0306	43.5178	34.9588	0.462458	0.60242
3	91.2835	44.2064	28.7078	20.6697	0.314491	0.467573
4	88.5502	33.6755	18.938	12.2212	0.213867	0.36291
5	85.8988	25.6532	12.493	7.22589	0.145439	0.281675
6	83.3268	19.5421	8.2414	4.27238	0.0989046	0.218624
7	80.8318	14.8867	5.43669	2.52608	0.0672593	0.169687
8	78.4115	11.3404	3.58648	1.49357	0.0457392	0.131704
9	76.0636	8.63886	2.36593	0.883089	0.0311046	0.102223
10	73.7861	6.58089	1.56076	0.522135	0.0211524	0.079341
11	71.5767	5.01318	1.0296	0.308717	0.0143846	0.0615811
12	69.4336	3.81893	0.679207	0.182532	0.00978211	0.0477966
13	67.3545	2.90918	0.448059	0.107924	0.00665225	0.0370977
14	65.3378	2.21615	0.295576	0.063811	0.00452381	0.0287937
15	63.3814	1.68821	0.194986	0.0377289	0.00307639	0.0223484
16	61.4836	1.28604	0.128628	0.0223076	0.00209207	0.0173459
17	59.6426	0.979679	0.0848534	0.0131896	0.0014227	0.0134631
18	57.8568	0.746298	0.0559761	0.00779845	0.000967495	0.0104495
19	56.1244	0.568514	0.0369264	0.00461091	0.000657938	0.00811047
20	54.4439	0.433081	0.0243596	0.00272625	0.000447426	0.006295
21	52.8137	0.329912	0.0160695	0.00161192	0.000304269	0.00488591
22	51.2323	0.25132	0.0106008	0.000953063	0.000206916	0.00379223
23	49.6983	0.19145	0.00699311	0.000563508	0.000140711	0.00294337
24	48.2102	0.145842	0.00461322	0.000333179	9.56897e-05	0.00228452
25	46.7666	0.111099	0.00304325	0.000196995	6.50731e-05	0.00177315
26	45.3663	0.0846331	0.00200757	0.000116475	4.42524e-05	0.00137624
27	44.0079	0.0644716	0.00132435	6.88673e-05	3.00935e-05	0.00106818
28	42.6902	0.0491131	0.000873651	4.07184e-05	2.04649e-05	0.000829075
29	41.412	0.0374133	0.00057633	2.40752e-05	1.3917e-05	0.000643493
30	40.172	0.0285006	0.000380194	1.42347e-05	9.46415e-06	0.000499452
31	38.9691	0.0217111	0.000250806	8.41639e-06	6.43602e-06	0.000387653
32	37.8023	0.0165391	0.000165452	4.97627e-06	4.37677e-06	0.00030088
33	36.6704	0.0125991	0.000109145	2.94227e-06	2.97639e-06	0.00023353
34	35.5724	0.00959772	7.20011e-05	1.73964e-06	2.02407e-06	0.000181256
35	34.5073	0.00731133	4.74977e-05	1.02858e-06	1.37645e-06	0.000140683
36	33.474	0.00556961	3.13333e-05	6.08159e-07	9.36047e-07	0.000109192
37	32.4717	0.00424281	2.06699e-05	3.5958e-07	6.36552e-07	8.47504e-05
38	31.4995	0.00323208	1.36356e-05	2.12605e-07	4.32882e-07	6.57797e-05
39	30.5563	0.00246213	8.99511e-06	1.25705e-07	2.94378e-07	5.10554e-05
40	29.6413	0.00187559	5.93389e-06	7.43242e-08	2.0019e-07	3.9627e-05
41	28.7538	0.00142879	3.91447e-06	4.39449e-08	1.36138e-07	3.07568e-05
42	27.8928	0.00108842	2.5823e-06	2.59828e-08	9.25793e-08	2.38721e-05
43	27.0577	0.000829133	1.70349e-06	1.53626e-08	6.29579e-08	1.85285e-05
44	26.2475	0.000631615	1.12376e-06	9.08329e-09	4.2814e-08	1.4381e-05
45	25.4616	0.000481151	7.41323e-07	5.37058e-09	2.91154e-08	1.11619e-05
46	24.6992	0.00036653	4.89036e-07	3.17541e-09	1.97997e-08	8.66343e-06
47	23.9596	0.000279215	3.22607e-07	1.87749e-09	1.34646e-08	6.72418e-06
48	23.2422	0.0002127	2.12818e-07	1.11008e-09	9.15652e-09	5.21902e-06
49	22.5463	0.00016203	1.40392e-07	6.56348e-10	6.22682e-09	4.05078e-06
50	21.8712	0.000123431	9.26136e-08	3.88072e-10	4.2345e-09	3.14405e-06

## Sheet: Intersecciones_Ratio
Ratio	Profundidad_Min	Profundidad_Max
0
0.25	3.64091	5.50238
0.5	1.82746	2.75953
0.75	0.781354	1.15056
