# Supplementary material for: Phytochromes facilitate social behaviour in marine diatoms
Source: Nat Commun. 2026 Mar 10;17:3766. doi: 10.1038/s41467-026-70219-3 (PMC13106708; doi:10.1038/s41467-026-70219-3)
Supplement: Supplementary file 11 — Supplementary Data 8 [file 41467_2026_70219_MOESM11_ESM.xlsx]

## Sheet: Points
Index	Condition	MeanAmplitude	NormalizedAmplitude
1	430 nm	0.704163	0.854704
2	530 nm	0.532262	0.511244
3	617 nm	0.358273	0.163613
4	780 nm	0.276385	0
5	780 nm H	0.776884	1
