# Supplementary material for: Phytochromes facilitate social behaviour in marine diatoms
Source: Nat Commun. 2026 Mar 10;17:3766. doi: 10.1038/s41467-026-70219-3 (PMC13106708; doi:10.1038/s41467-026-70219-3)
Supplement: Supplementary file 12 — Source Data [file 41467_2026_70219_MOESM12_ESM.zip]

Archive with 19 entries (18 files):
- Data Source/
- Data Source/SourceData_Fig3.xlsx
- __MACOSX/Data Source/._SourceData_Fig3.xlsx
- Data Source/SourceData_Fig2.xlsx
- __MACOSX/Data Source/._SourceData_Fig2.xlsx
- Data Source/.DS_Store
- __MACOSX/Data Source/._.DS_Store
- Data Source/SourceData_FigS1.xlsx
- __MACOSX/Data Source/._SourceData_FigS1.xlsx
- Data Source/SourceData_Fig4.xlsx
- __MACOSX/Data Source/._SourceData_Fig4.xlsx
- Data Source/SourceData_FigS3.xlsx
- __MACOSX/Data Source/._SourceData_FigS3.xlsx
- Data Source/SourceData_FigS2.xlsx
- __MACOSX/Data Source/._SourceData_FigS2.xlsx
- Data Source/SourceData_Fig1.xlsx
- __MACOSX/Data Source/._SourceData_Fig1.xlsx
- Data Source/SourceData_FigS4.xlsx
- __MACOSX/Data Source/._SourceData_FigS4.xlsx
